# Supplementary material for: Revealing myopathy spectrum: integrating transcriptional and clinical features of human skeletal muscles with varying health conditions
Source: Commun Biol. 2024 Apr 10;7:438. doi: 10.1038/s42003-024-06143-3 (PMC11006663; doi:10.1038/s42003-024-06143-3)
Supplement: Supplementary file 4 — Supplementary Data 1 [file 42003_2024_6143_MOESM4_ESM.xlsx]

## Sheet: Helsinki
Data_source	Geo_accession	Author_Date	PMID	Sample_id	Gsm_accession	Casual_gene	Phenotype_1	Phenotype_2	Biopsy	Tissue	Method	Platform	Sex	Age_range
Helsinki	Novogene	Helsinki, 2023	NA	0_FM1812	Novogene	TITIN	Titinopathy	Atypical TMD	NA	Skeletal Muscle	mRNA	Novogene	M	60-89
Helsinki	Novogene	Helsinki, 2023	NA	0_FM22	Novogene	TITIN	Titinopathy	Atypical TMD	NA	Skeletal Muscle	mRNA	Novogene	M	60-89
Helsinki	Novogene	Helsinki, 2023	NA	0_FM2670	Novogene	ACTN2	Actinin-2 myopathy	Actinin-2 myopathy	NA	Skeletal Muscle	mRNA	Novogene	M	30-39
Helsinki	Novogene	Helsinki, 2023	NA	0_FM3310	Novogene	ACTN2	Actinin-2 myopathy	Actinin-2 myopathy	NA	Skeletal Muscle	mRNA	Novogene	M	30-39
Helsinki	Novogene	Helsinki, 2023	NA	0_FM3311	Novogene	ACTN2	Actinin-2 myopathy	Actinin-2 myopathy	NA	Skeletal Muscle	mRNA	Novogene	M	40-49
Helsinki	Novogene	Helsinki, 2023	NA	0_FM3591	Novogene	TITIN	Titinopathy	Titin-related issues (largeCNV)	NA	Skeletal Muscle	mRNA	Novogene	M	0-9
Helsinki	Novogene	Helsinki, 2023	NA	0_FM3894	Novogene	TITIN	Titinopathy	Titin-related issues (monoallelic)	NA	Skeletal Muscle	mRNA	Novogene	M	50-59
Helsinki	Novogene	Helsinki, 2023	NA	0_FM3901	Novogene	TITIN	Titinopathy	Titin-related issues (monoallelic)	NA	Skeletal Muscle	mRNA	Novogene	M	60-89
Helsinki	Novogene	Helsinki, 2023	NA	0_FM4021	Novogene	OBSCN	Myopathy	Myopathy (OBSCN)	NA	Skeletal Muscle	mRNA	Novogene	F	10-19
Helsinki	Novogene	Helsinki, 2023	NA	0_FM4024	Novogene	TITIN	Titinopathy	Titin-related issues (monoallelic)	NA	Skeletal Muscle	mRNA	Novogene	F	10-19
Helsinki	Novogene	Helsinki, 2023	NA	0_FM4025	Novogene	TITIN	Titinopathy	Titin-related issues (monoallelic)	NA	Skeletal Muscle	mRNA	Novogene	NA	NA
Helsinki	Novogene	Helsinki, 2023	NA	0_FM4028	Novogene	Unsolved	Myopathy	Myopathy (Unsolved - possible TTN, single TTNtv)	NA	Skeletal Muscle	mRNA	Novogene	M	0-9
Helsinki	Novogene	Helsinki, 2023	NA	0_FM4087	Novogene	Unsolved	Myopathy	Myopathy (Unsolved - possible TTN, single TTNtv)	NA	Skeletal Muscle	mRNA	Novogene	F	0-9
Helsinki	Novogene	Helsinki, 2023	NA	0_FM466	Novogene	TITIN	Titinopathy	Atypic severe TMD	NA	Skeletal Muscle	mRNA	Novogene	M	60-89
Helsinki	Novogene	Helsinki, 2023	NA	0_FM806	Novogene	Unsolved	Myopathy	Myopathy (Unsolved)	NA	Skeletal Muscle	mRNA	Novogene	F	30-39
Helsinki	Novogene	Helsinki, 2023	NA	0_FM951	Novogene	TITIN	Titinopathy	Atypical TMD	NA	Skeletal Muscle	mRNA	Novogene	M	60-89
Helsinki	Novogene	Helsinki, 2023	NA	0_FM963	Novogene	TITIN	Titinopathy	Atypical TMD	NA	Skeletal Muscle	mRNA	Novogene	M	60-89
Helsinki	Oxford3	Helsinki, 2023	NA	13_3804	Oxford3	TITIN	Titinopathy	Titin-related issues (biallelic)	NA	Skeletal Muscle	mRNA	HiSeq4000	M	10-19
Helsinki	Oxford3	Helsinki, 2023	NA	13_4445	Oxford3	Unsolved	Myopathy	Myopathy (Unsolved)	NA	Skeletal Muscle	mRNA	HiSeq4000	NA	NA
Helsinki	Oxford1	Helsinki, 2023	NA	13_6172	Oxford1	Unsolved	Myopathy	Myopathy (Unsolved)	NA	Skeletal Muscle	mRNA	HiSeq4000	NA	NA
Helsinki	Oxford1	Helsinki, 2023	NA	13_AS_TA_AMP01	Oxford1	Normal	Control	Control (Amputee)	NA	Skeletal Muscle	mRNA	HiSeq4000	M	60-89
Helsinki	Oxford3	Helsinki, 2023	NA	13_FM1834	Oxford3	TITIN	Titinopathy	Titin-related issues (biallelic)	NA	Skeletal Muscle	mRNA	HiSeq4000	M	40-49
Helsinki	Oxford1	Helsinki, 2023	NA	13_FM2259	Oxford1	IBM	IBM	sIBM	NA	Skeletal Muscle	mRNA	HiSeq4000	F	60-89
Helsinki	Oxford1	Helsinki, 2023	NA	13_FM2422	Oxford1	IBM	IBM	fIBM	NA	Skeletal Muscle	mRNA	HiSeq4000	M	60-89
Helsinki	Oxford1	Helsinki, 2023	NA	13_FM2428	Oxford1	IBM	IBM	sIBM	NA	Skeletal Muscle	mRNA	HiSeq4000	M	60-89
Helsinki	Oxford3	Helsinki, 2023	NA	13_FM2432	Oxford3	IBM	IBM	sIBM	NA	Skeletal Muscle	mRNA	HiSeq4000	M	60-89
Helsinki	Oxford1	Helsinki, 2023	NA	13_FM2433	Oxford1	IBM	IBM	sIBM	NA	Skeletal Muscle	mRNA	HiSeq4000	F	60-89
Helsinki	Oxford3	Helsinki, 2023	NA	13_FM2438	Oxford3	IBM	IBM	sIBM	NA	Skeletal Muscle	mRNA	HiSeq4000	M	60-89
Helsinki	Oxford3	Helsinki, 2023	NA	13_FM2511	Oxford3	TITIN	Titinopathy	Titin-related issues (biallelic)	NA	Skeletal Muscle	mRNA	HiSeq4000	M	50-59
Helsinki	Oxford1	Helsinki, 2023	NA	13_FM2606	Oxford1	IBM	IBM	sIBM	NA	Skeletal Muscle	mRNA	HiSeq4000	F	60-89
Helsinki	Oxford1	Helsinki, 2023	NA	13_FM2616	Oxford1	IBM	IBM	sIBM	NA	Skeletal Muscle	mRNA	HiSeq4000	M	60-89
Helsinki	Oxford3	Helsinki, 2023	NA	13_FM2628	Oxford3	IBM	IBM	sIBM	NA	Skeletal Muscle	mRNA	HiSeq4000	F	60-89
Helsinki	Oxford3	Helsinki, 2023	NA	13_FM2633	Oxford3	IBM	IBM	sIBM	NA	Skeletal Muscle	mRNA	HiSeq4000	M	60-89
Helsinki	Oxford3	Helsinki, 2023	NA	13_FM2746	Oxford3	TITIN	Titinopathy	Titin-related issues (biallelic)	NA	Skeletal Muscle	mRNA	HiSeq4000	M	60-89
Helsinki	Oxford1	Helsinki, 2023	NA	13_FM2864	Oxford1	IBM	IBM	sIBM	NA	Skeletal Muscle	mRNA	HiSeq4000	M	60-89
Helsinki	Oxford1	Helsinki, 2023	NA	13_FM2988	Oxford1	IBM	IBM	sIBM	NA	Skeletal Muscle	mRNA	HiSeq4000	M	60-89
Helsinki	Oxford1	Helsinki, 2023	NA	13_FM3017	Oxford1	IBM	IBM	sIBM	NA	Skeletal Muscle	mRNA	HiSeq4000	F	60-89
Helsinki	Oxford1	Helsinki, 2023	NA	13_FM3022	Oxford1	IBM	IBM	sIBM	NA	Skeletal Muscle	mRNA	HiSeq4000	M	60-89
Helsinki	Oxford1	Helsinki, 2023	NA	13_FM3060	Oxford1	Unsolved	Myopathy	Myopathy (Unsolved)	NA	Skeletal Muscle	mRNA	HiSeq4000	M	30-39
Helsinki	Oxford1	Helsinki, 2023	NA	13_FM3142	Oxford1	TITIN	Titinopathy	TMD	NA	Skeletal Muscle	mRNA	HiSeq4000	M	60-89
Helsinki	Oxford3	Helsinki, 2023	NA	13_FM3206	Oxford3	TITIN	Titinopathy	Titin-related issues (no variants)	NA	Skeletal Muscle	mRNA	HiSeq4000	M	30-39
Helsinki	Oxford3	Helsinki, 2023	NA	13_FM3261	Oxford3	TITIN	Titinopathy	Titin-related issues (monoallelic)	NA	Skeletal Muscle	mRNA	HiSeq4000	M	50-59
Helsinki	Oxford3	Helsinki, 2023	NA	13_FM3262	Oxford3	TITIN	Titinopathy	Titin-related issues (biallelic)	NA	Skeletal Muscle	mRNA	HiSeq4000	F	50-59
Helsinki	Oxford3	Helsinki, 2023	NA	13_FM3281	Oxford3	TITIN	Titinopathy	Titin-related issues (biallelic)	NA	Skeletal Muscle	mRNA	HiSeq4000	M	10-19
Helsinki	Oxford3	Helsinki, 2023	NA	13_FM3288	Oxford3	TITIN	Titinopathy	Titin-related issues (biallelic)	NA	Skeletal Muscle	mRNA	HiSeq4000	M	30-39
Helsinki	Oxford3	Helsinki, 2023	NA	13_FM3406	Oxford3	IBM	IBM	sIBM	NA	Skeletal Muscle	mRNA	HiSeq4000	F	60-89
Helsinki	Oxford1	Helsinki, 2023	NA	13_FM3407	Oxford1	IBM	IBM	sIBM	NA	Skeletal Muscle	mRNA	HiSeq4000	M	60-89
Helsinki	Oxford1	Helsinki, 2023	NA	13_FM3408	Oxford1	IBM	IBM	sIBM	NA	Skeletal Muscle	mRNA	HiSeq4000	F	60-89
Helsinki	Oxford1	Helsinki, 2023	NA	13_FM3409	Oxford1	IBM	IBM	sIBM	NA	Skeletal Muscle	mRNA	HiSeq4000	F	60-89
Helsinki	Oxford1	Helsinki, 2023	NA	13_FM3410	Oxford1	IBM	IBM	sIBM	NA	Skeletal Muscle	mRNA	HiSeq4000	M	60-89
Helsinki	Oxford1	Helsinki, 2023	NA	13_FM3411	Oxford1	IBM	IBM	sIBM	NA	Skeletal Muscle	mRNA	HiSeq4000	F	60-89
Helsinki	Oxford1	Helsinki, 2023	NA	13_FM3413	Oxford1	TITIN	Titinopathy	TMD	NA	Skeletal Muscle	mRNA	HiSeq4000	M	50-59
Helsinki	Oxford3	Helsinki, 2023	NA	13_FM3415	Oxford3	TITIN	Titinopathy	TMD	NA	Skeletal Muscle	mRNA	HiSeq4000	F	50-59
Helsinki	Oxford3	Helsinki, 2023	NA	13_FM3416	Oxford3	TITIN	Titinopathy	TMD	NA	Skeletal Muscle	mRNA	HiSeq4000	M	50-59
Helsinki	Oxford3	Helsinki, 2023	NA	13_FM3417	Suspending	TITIN	Titinopathy	Atypical TMD	NA	Skeletal Muscle	mRNA	HiSeq4000	F	60-89
Helsinki	Oxford3	Helsinki, 2023	NA	13_FM3418	Oxford3	TITIN	Titinopathy	TMD	NA	Skeletal Muscle	mRNA	HiSeq4000	M	50-59
Helsinki	Oxford3	Helsinki, 2023	NA	13_FM3421	not found	TNPO3	LGMD 1F	Myopathy (TNPO3)	NA	Skeletal Muscle	mRNA	HiSeq4000	M	10-19
Helsinki	Oxford3	Helsinki, 2023	NA	13_FM3442	Oxford3	IBM	IBM	sIBM	NA	Skeletal Muscle	mRNA	HiSeq4000	F	60-89
Helsinki	Oxford1	Helsinki, 2023	NA	13_FM3459	Oxford1	TITIN	Titinopathy	Atypical TMD	NA	Skeletal Muscle	mRNA	HiSeq4000	F	50-59
Helsinki	Oxford3	Helsinki, 2023	NA	13_FM846	Oxford3	TITIN	Titinopathy	TMD	NA	Skeletal Muscle	mRNA	HiSeq4000	F	50-59
Helsinki	Oxford3	Helsinki, 2023	NA	13_FM957	Oxford3	TITIN	Titinopathy	Atypical TMD	NA	Skeletal Muscle	mRNA	HiSeq4000	F	60-89
Helsinki	Oxford1	Helsinki, 2023	NA	13_HL_VL_AMP08	Oxford1	Normal	Control	Control (Amputee)	NA	Skeletal Muscle	mRNA	HiSeq4000	M	60-89
Helsinki	Oxford1	Helsinki, 2023	NA	13_IA_VL_AMP03	Oxford1	Normal	Control	Control (Amputee)	NA	Skeletal Muscle	mRNA	HiSeq4000	F	60-89
Helsinki	Oxford1	Helsinki, 2023	NA	13_JE_VL_AMP05	Oxford1	Normal	Control	Control (Amputee)	NA	Skeletal Muscle	mRNA	HiSeq4000	NA	60-89
Helsinki	Oxford3	Helsinki, 2023	NA	13_JH	Oxford3	Normal	Control	Control (Amputee)	NA	Skeletal Muscle	mRNA	HiSeq4000	NA	60-89
Helsinki	Oxford1	Helsinki, 2023	NA	13_JH_VL_AMP04	Oxford1	Normal	Control	Control (Amputee)	NA	Skeletal Muscle	mRNA	HiSeq4000	NA	60-89
Helsinki	Oxford1	Helsinki, 2023	NA	13_KO_AMP09	Oxford1	Normal	Control	Control (Amputee)	NA	Skeletal Muscle	mRNA	HiSeq4000	M	60-89
Helsinki	Oxford1	Helsinki, 2023	NA	13_MR_VL_AMP07	Oxford1	Normal	Control	Control (Amputee)	NA	Skeletal Muscle	mRNA	HiSeq4000	M	60-89
Helsinki	Oxford1	Helsinki, 2023	NA	13_V-P_VL_AMP10	Oxford1	Normal	Control	Control (Amputee)	NA	Skeletal Muscle	mRNA	HiSeq4000	F	60-89
Helsinki	Oxford1	Helsinki, 2023	NA	13_VA_VL_AMP06	Oxford1	Normal	Control	Control (Amputee)	NA	Skeletal Muscle	mRNA	HiSeq4000	F	60-89
Helsinki	Oxford1	Helsinki, 2023	NA	13_VM_TA_AMP02	Oxford1	Normal	Control	Control (Amputee)	NA	Skeletal Muscle	mRNA	HiSeq4000	NA	60-89
Helsinki	Oxford7	Helsinki, 2023	NA	7_4974	Oxford7	Normal	Control	Control (CK)	NA	Skeletal Muscle	mRNA	HiSeq4000	NA	NA
Helsinki	Oxford7	Helsinki, 2023	NA	7_5930	Oxford7	Normal	Control	Control (CK)	NA	Skeletal Muscle	mRNA	HiSeq4000	NA	NA
Helsinki	Oxford7	Helsinki, 2023	NA	7_8061	Oxford7	Normal	Control	Control (CK)	NA	Skeletal Muscle	mRNA	HiSeq4000	NA	NA
Helsinki	Oxford7	Helsinki, 2023	NA	7_FM2612	Oxford7	IBM	IBM	sIBM-fIBM	NA	Skeletal Muscle	mRNA	HiSeq4000	M	60-89
Helsinki	Oxford7	Helsinki, 2023	NA	7_FM2621	Oxford7	IBM	IBM	sIBM-fIBM	NA	Skeletal Muscle	mRNA	HiSeq4000	M	60-89
Helsinki	Oxford7	Helsinki, 2023	NA	7_FM2627	Oxford7	IBM	IBM	sIBM-fIBM	NA	Skeletal Muscle	mRNA	HiSeq4000	F	60-89
Helsinki	Oxford7	Helsinki, 2023	NA	7_FM3198	Oxford7	Unsolved	Myopathy	Myopathy (Unsolved)	NA	Skeletal Muscle	mRNA	HiSeq4000	M	30-39
Helsinki	Oxford7	Helsinki, 2023	NA	7_FM3443	Oxford7	IBM	IBM	sIBM-fIBM	NA	Skeletal Muscle	mRNA	HiSeq4000	M	60-89
Helsinki	Oxford7	Helsinki, 2023	NA	7_FM3479	Oxford7	Unsolved	Myopathy	Myopathy (Unsolved)	NA	Skeletal Muscle	mRNA	HiSeq4000	F	30-39
Helsinki	Oxford7	Helsinki, 2023	NA	7_FM3491	Oxford7	Unsolved	Myopathy	Myopathy (Unsolved)	NA	Skeletal Muscle	mRNA	HiSeq4000	M	60-89
Helsinki	Oxford7	Helsinki, 2023	NA	7_FM356	Oxford7	HNRNPA1	Myopathy (HNRNPA1)	Myopathy (HNRNPA1)	NA	Skeletal Muscle	mRNA	HiSeq4000	M	60-89
Helsinki	Oxford7	Helsinki, 2023	NA	7_FM4220	Oxford7	IBM	IBM	sIBM	NA	Skeletal Muscle	mRNA	HiSeq4000	F	60-89
Helsinki	Oxford8	Helsinki, 2023	NA	8_AS_TA_AMP01	Oxford8	Normal	Control	Control (Amputee)	NA	Skeletal Muscle	mRNA	NovaSeq	M	60-89
Helsinki	Oxford8	Helsinki, 2023	NA	8_FM1760	Oxford8	ACTN2	Actinin-2 myopathy	Actinin-2 myopathy	NA	Skeletal Muscle	mRNA	NovaSeq	F	50-59
Helsinki	Oxford8	Helsinki, 2023	NA	8_FM2251	Oxford8	FLNC	Myopathy	Distal ADB-filaminopathy	NA	Skeletal Muscle	mRNA	NovaSeq	M	60-89
Helsinki	Oxford8	Helsinki, 2023	NA	8_FM2425	Oxford8	Unsolved	Myopathy	Myopathy (Unsolved)	NA	Skeletal Muscle	mRNA	NovaSeq	M	60-89
Helsinki	Oxford8	Helsinki, 2023	NA	8_FM2481	Oxford8	HNRNPA1	Myopathy (HNRNPA1)	Myopathy (HNRNPA1)	NA	Skeletal Muscle	mRNA	NovaSeq	F	50-59
Helsinki	Oxford8	Helsinki, 2023	NA	8_FM2485	Oxford8	HNRNPA1	Myopathy (HNRNPA1)	Myopathy (HNRNPA1)	NA	Skeletal Muscle	mRNA	NovaSeq	F	50-59
Helsinki	Oxford8	Helsinki, 2023	NA	8_FM2763	Oxford8	Unsolved	Myopathy	Myopathy (Unsolved)	NA	Skeletal Muscle	mRNA	NovaSeq	F	NA
Helsinki	Oxford8	Helsinki, 2023	NA	8_FM2764	Oxford8	Unsolved	Myopathy	Myopathy (Unsolved)	NA	Skeletal Muscle	mRNA	NovaSeq	M	NA
Helsinki	Oxford8	Helsinki, 2023	NA	8_FM2827	Oxford8	HNRNPA1	Myopathy (HNRNPA1)	Myopathy (HNRNPA1)	NA	Skeletal Muscle	mRNA	NovaSeq	M	40-49
Helsinki	Oxford8	Helsinki, 2023	NA	8_FM3485	Oxford8	ACTN2	Actinin-2 myopathy	Actinin-2 myopathy	NA	Skeletal Muscle	mRNA	NovaSeq	M	50-59
Helsinki	Oxford8	Helsinki, 2023	NA	8_FM3597	Oxford8	Unsolved	Myopathy	Myopathy (Unsolved)	NA	Skeletal Muscle	mRNA	NovaSeq	F	NA
Helsinki	Oxford8	Helsinki, 2023	NA	8_FM3688	Oxford8	TITIN	Titinopathy	Titin-related issues (monoallelic)	NA	Skeletal Muscle	mRNA	NovaSeq	M	30-39
Helsinki	Oxford8	Helsinki, 2023	NA	8_FM3689	Oxford8	TITIN	Titinopathy	Titin-related issues (monoallelic)	NA	Skeletal Muscle	mRNA	NovaSeq	M	60-89
Helsinki	Oxford8	Helsinki, 2023	NA	8_FM3690	Oxford8	Unsolved	Myopathy	Myopathy (Unsolved, possible FSHD)	NA	Skeletal Muscle	mRNA	NovaSeq	M	30-39
Helsinki	Oxford8	Helsinki, 2023	NA	8_FM3692	Oxford8	TITIN	Titinopathy	Titin-related issues (no variants)	NA	Skeletal Muscle	mRNA	NovaSeq	M	30-39
Helsinki	Oxford8	Helsinki, 2023	NA	8_HL_VL_AMP08	Oxford8	Normal	Control	Control (Amputee)	NA	Skeletal Muscle	mRNA	NovaSeq	M	60-89
Helsinki	Oxford8	Helsinki, 2023	NA	8_IA_VL_AMP03	Oxford8	Normal	Control	Control (Amputee)	NA	Skeletal Muscle	mRNA	NovaSeq	F	60-89
Helsinki	Oxford8	Helsinki, 2023	NA	8_JE_VL_AMP05	Oxford8	Normal	Control	Control (Amputee)	NA	Skeletal Muscle	mRNA	NovaSeq	NA	60-89
Helsinki	Oxford8	Helsinki, 2023	NA	8_JH_VL_AMP04	Oxford8	Normal	Control	Control (Amputee)	NA	Skeletal Muscle	mRNA	NovaSeq	NA	60-89
Helsinki	Oxford8	Helsinki, 2023	NA	8_KO_AMP09	Oxford8	Normal	Control	Control (Amputee)	NA	Skeletal Muscle	mRNA	NovaSeq	M	60-89
Helsinki	Oxford8	Helsinki, 2023	NA	8_MR_VL_AMP07	Oxford8	Normal	Control	Control (Amputee)	NA	Skeletal Muscle	mRNA	NovaSeq	M	60-89
Helsinki	Oxford8	Helsinki, 2023	NA	8_V-P_VL_AMP10	Oxford8	Normal	Control	Control (Amputee)	NA	Skeletal Muscle	mRNA	NovaSeq	F	60-89
Helsinki	Oxford8	Helsinki, 2023	NA	8_VA_VL_AMP06	Oxford8	Normal	Control	Control (Amputee)	NA	Skeletal Muscle	mRNA	NovaSeq	F	60-89
Helsinki	Oxford8	Helsinki, 2023	NA	8_VM_TA_AMP02	Oxford8	Normal	Control	Control (Amputee)	NA	Skeletal Muscle	mRNA	NovaSeq	M	60-89
Helsinki	Oxford9	Helsinki, 2023	NA	9_FM1338	Oxford9	Unsolved	Myopathy	Myopathy (Unsolved)	NA	Skeletal Muscle	mRNA	NovaSeq	M	50-59
Helsinki	Oxford9	Helsinki, 2023	NA	9_FM2086	Oxford9	SMPX	SMPX myopathy	SMPX myopathy	NA	Skeletal Muscle	mRNA	NovaSeq	M	50-59
Helsinki	Oxford9	Helsinki, 2023	NA	9_FM2440	Oxford9	SMPX	SMPX myopathy	SMPX myopathy	NA	Skeletal Muscle	mRNA	NovaSeq	M	50-59
Helsinki	Oxford9	Helsinki, 2023	NA	9_FM2532	Oxford9	HNRNPA1	Myopathy (HNRNPA1)	Myopathy (HNRNPA1)	NA	Skeletal Muscle	mRNA	NovaSeq	M	40-49
Helsinki	Oxford9	Helsinki, 2023	NA	9_FM2854	Oxford9	Unsolved	Myopathy	Myopathy (Unsolved)	NA	Skeletal Muscle	mRNA	NovaSeq	F	0-9
Helsinki	Oxford9	Helsinki, 2023	NA	9_FM2861	Oxford9	Unsolved	Myopathy	Myopathy (Unsolved)	NA	Skeletal Muscle	mRNA	NovaSeq	M	60-89
Helsinki	Oxford9	Helsinki, 2023	NA	9_FM3238	Oxford9	Unsolved	Myopathy	Myopathy (Unsolved)	NA	Skeletal Muscle	mRNA	NovaSeq	M	50-59
Helsinki	Oxford9	Helsinki, 2023	NA	9_FM3257	Oxford9	SMPX	SMPX myopathy	SMPX myopathy	NA	Skeletal Muscle	mRNA	NovaSeq	M	40-49
Helsinki	Oxford9	Helsinki, 2023	NA	9_FM3659	Oxford9	SMPX	SMPX myopathy	SMPX myopathy	NA	Skeletal Muscle	mRNA	NovaSeq	M	50-59
Helsinki	Oxford9	Helsinki, 2023	NA	9_FM3690_1	Oxford9	Unsolved	Myopathy	Myopathy (Unsolved, possible FSHD)	NA	Skeletal Muscle	mRNA	NovaSeq	M	30-39
Helsinki	Oxford9	Helsinki, 2023	NA	9_FM3690_2	Oxford9	Unsolved	Myopathy	Myopathy (Unsolved, possible FSHD)	NA	Skeletal Muscle	mRNA	NovaSeq	M	30-39
Helsinki	Oxford9	Helsinki, 2023	NA	9_FM3764	Oxford9	Unsolved	Myopathy	Myopathy (Unsolved)	NA	Skeletal Muscle	mRNA	NovaSeq	M	60-89
Helsinki	Oxford9	Helsinki, 2023	NA	9_FM3796	Oxford9	IBM	IBM	sIBM	NA	Skeletal Muscle	mRNA	NovaSeq	F	60-89
Helsinki	Oxford9	Helsinki, 2023	NA	9_FM3799	Oxford9	Unsolved	Myopathy	Myopathy (Unsolved)	NA	Skeletal Muscle	mRNA	NovaSeq	F	NA
Helsinki	Oxford9	Helsinki, 2023	NA	9_FM3800	Oxford9	Unsolved	Myopathy	Myopathy (Unsolved)	NA	Skeletal Muscle	mRNA	NovaSeq	M	NA
Helsinki	Oxford9	Helsinki, 2023	NA	9_FM3814	Oxford9	IBM	IBM	sIBM	NA	Skeletal Muscle	mRNA	NovaSeq	M	50-59
Helsinki	Oxford9	Helsinki, 2023	NA	9_FM3835	Oxford9	Unsolved	Myopathy	Myopathy (Unsolved)	NA	Skeletal Muscle	mRNA	NovaSeq	M	50-59
Helsinki	Oxford9	Helsinki, 2023	NA	9_HL_VL_AMP08	Oxford9	Normal	Control	Control (Amputee)	NA	Skeletal Muscle	mRNA	NovaSeq	M	60-89
Helsinki	Oxford9	Helsinki, 2023	NA	9_JE_VL_AMP05	Oxford9	Normal	Control	Control (Amputee)	NA	Skeletal Muscle	mRNA	NovaSeq	NA	60-89
Helsinki	Oxford9	Helsinki, 2023	NA	9_KO_AMP09	Oxford9	Normal	Control	Control (Amputee)	NA	Skeletal Muscle	mRNA	NovaSeq	M	60-89

## Sheet: GEO
Data_source	Geo_accession	Author_Date	PMID	Sample_id	Gsm_accession	Casual_gene	Phenotype_1	Phenotype_2	Biopsy	Tissue	Method	Platform	Sex	Age_range
GEO	GSE201255	Hale et al., 2022	PMID36222125	CDM-01	GSM6056698	DMPK	DM1	CDM	vastus lateralis	Skeletal Muscle	total RNA	NextSeq 550	M	0-9
GEO	GSE201255	Hale et al., 2022	PMID36222125	CDM-02	GSM6056699	DMPK	DM1	CDM	vastus lateralis	Skeletal Muscle	total RNA	NextSeq 550	M	0-9
GEO	GSE201255	Hale et al., 2022	PMID36222125	CDM-03	GSM6056700	DMPK	DM1	CDM	vastus lateralis	Skeletal Muscle	total RNA	NextSeq 550	M	0-9
GEO	GSE201255	Hale et al., 2022	PMID36222125	CDM-04	GSM6056701	DMPK	DM1	CDM	vastus lateralis	Skeletal Muscle	total RNA	NextSeq 550	F	0-9
GEO	GSE201255	Hale et al., 2022	PMID36222125	CDM-05	GSM6056702	DMPK	DM1	CDM	vastus lateralis	Skeletal Muscle	total RNA	NextSeq 550	F	0-9
GEO	GSE201255	Hale et al., 2022	PMID36222125	CDM-06	GSM6056703	DMPK	DM1	CDM	vastus lateralis	Skeletal Muscle	total RNA	NextSeq 550	M	0-9
GEO	GSE201255	Hale et al., 2022	PMID36222125	CDM-07	GSM6056704	DMPK	DM1	CDM	vastus lateralis	Skeletal Muscle	total RNA	NextSeq 550	M	0-9
GEO	GSE201255	Hale et al., 2022	PMID36222125	CDM-08	GSM6056705	DMPK	DM1	CDM	vastus lateralis	Skeletal Muscle	total RNA	NextSeq 550	M	0-9
GEO	GSE201255	Hale et al., 2022	PMID36222125	CDM-09	GSM6056706	DMPK	DM1	CDM	vastus lateralis	Skeletal Muscle	total RNA	NextSeq 550	M	0-9
GEO	GSE201255	Hale et al., 2022	PMID36222125	CDM-10	GSM6056707	DMPK	DM1	CDM	vastus lateralis	Skeletal Muscle	total RNA	NextSeq 550	M	0-9
GEO	GSE201255	Hale et al., 2022	PMID36222125	CDM-11	GSM6056708	DMPK	DM1	CDM	vastus lateralis	Skeletal Muscle	total RNA	NextSeq 550	F	0-9
GEO	GSE201255	Hale et al., 2022	PMID36222125	CDM-12	GSM6056709	DMPK	DM1	CDM	vastus lateralis	Skeletal Muscle	total RNA	NextSeq 550	F	0-9
GEO	GSE201255	Hale et al., 2022	PMID36222125	CDM-13	GSM6056710	DMPK	DM1	CDM	vastus lateralis	Skeletal Muscle	total RNA	NextSeq 550	M	0-9
GEO	GSE201255	Hale et al., 2022	PMID36222125	CDM-14	GSM6056711	DMPK	DM1	CDM	vastus lateralis	Skeletal Muscle	total RNA	NextSeq 550	M	0-9
GEO	GSE201255	Hale et al., 2022	PMID36222125	CDM-15	GSM6056712	DMPK	DM1	CDM	vastus lateralis	Skeletal Muscle	total RNA	NextSeq 550	M	0-9
GEO	GSE201255	Hale et al., 2022	PMID36222125	CDM-16	GSM6056713	DMPK	DM1	CDM	vastus lateralis	Skeletal Muscle	total RNA	NextSeq 550	M	0-9
GEO	GSE201255	Hale et al., 2022	PMID36222125	CDM-17	GSM6056714	DMPK	DM1	CDM	vastus lateralis	Skeletal Muscle	total RNA	NextSeq 550	M	0-9
GEO	GSE201255	Hale et al., 2022	PMID36222125	CDM-18	GSM6056715	DMPK	DM1	CDM	vastus lateralis	Skeletal Muscle	total RNA	NextSeq 550	M	0-9
GEO	GSE201255	Hale et al., 2022	PMID36222125	CDM-19	GSM6056716	DMPK	DM1	CDM	vastus lateralis	Skeletal Muscle	total RNA	NextSeq 550	F	0-9
GEO	GSE201255	Hale et al., 2022	PMID36222125	CDM-20	GSM6056717	DMPK	DM1	CDM	vastus lateralis	Skeletal Muscle	total RNA	NextSeq 550	M	0-9
GEO	GSE201255	Hale et al., 2022	PMID36222125	CDM-21	GSM6056718	DMPK	DM1	CDM	vastus lateralis	Skeletal Muscle	total RNA	NextSeq 550	F	0-9
GEO	GSE201255	Hale et al., 2022	PMID36222125	CDM-22	GSM6056719	DMPK	DM1	CDM	vastus lateralis	Skeletal Muscle	total RNA	NextSeq 550	F	0-9
GEO	GSE201255	Hale et al., 2022	PMID36222125	CDM-23	GSM6056720	DMPK	DM1	CDM	vastus lateralis	Skeletal Muscle	total RNA	NextSeq 550	F	0-9
GEO	GSE201255	Hale et al., 2022	PMID36222125	CDM-24	GSM6056721	DMPK	DM1	CDM	vastus lateralis	Skeletal Muscle	total RNA	NextSeq 550	F	0-9
GEO	GSE201255	Hale et al., 2022	PMID36222125	CDM-25	GSM6056722	DMPK	DM1	CDM	vastus lateralis	Skeletal Muscle	total RNA	NextSeq 550	M	0-9
GEO	GSE201255	Hale et al., 2022	PMID36222125	CDM-26	GSM6056723	DMPK	DM1	CDM	vastus lateralis	Skeletal Muscle	total RNA	NextSeq 550	F	10-19
GEO	GSE201255	Hale et al., 2022	PMID36222125	CDM-27	GSM6056724	DMPK	DM1	CDM	vastus lateralis	Skeletal Muscle	total RNA	NextSeq 550	M	10-19
GEO	GSE201255	Hale et al., 2022	PMID36222125	CDM-28	GSM6056725	DMPK	DM1	CDM	vastus lateralis	Skeletal Muscle	total RNA	NextSeq 550	M	10-19
GEO	GSE201255	Hale et al., 2022	PMID36222125	CDM-29	GSM6056726	DMPK	DM1	CDM	vastus lateralis	Skeletal Muscle	total RNA	NextSeq 550	F	10-19
GEO	GSE201255	Hale et al., 2022	PMID36222125	CDM-30	GSM6056727	DMPK	DM1	CDM	vastus lateralis	Skeletal Muscle	total RNA	NextSeq 550	F	10-19
GEO	GSE201255	Hale et al., 2022	PMID36222125	CDM-31	GSM6056728	DMPK	DM1	CDM	vastus lateralis	Skeletal Muscle	total RNA	NextSeq 550	F	10-19
GEO	GSE201255	Hale et al., 2022	PMID36222125	CDM-32	GSM6056729	DMPK	DM1	CDM	vastus lateralis	Skeletal Muscle	total RNA	NextSeq 550	F	10-19
GEO	GSE201255	Hale et al., 2022	PMID36222125	CDM-33	GSM6056730	DMPK	DM1	CDM	soleus	Skeletal Muscle	total RNA	NextSeq 550	F	10-19
GEO	GSE201255	Hale et al., 2022	PMID36222125	CDM-34	GSM6056731	DMPK	DM1	CDM	vastus lateralis	Skeletal Muscle	total RNA	NextSeq 550	M	10-19
GEO	GSE201255	Hale et al., 2022	PMID36222125	CDM-35	GSM6056732	DMPK	DM1	CDM	vastus lateralis	Skeletal Muscle	total RNA	NextSeq 550	F	10-19
GEO	GSE201255	Hale et al., 2022	PMID36222125	CDM-36	GSM6056733	DMPK	DM1	CDM	vastus lateralis	Skeletal Muscle	total RNA	NextSeq 550	F	10-19
GEO	GSE201255	Hale et al., 2022	PMID36222125	DM1-01	GSM6056734	DMPK	DM1	DM1	tibialis anterior	Skeletal Muscle	total RNA	NextSeq 550	M	20-29
GEO	GSE201255	Hale et al., 2022	PMID36222125	DM1-02	GSM6056735	DMPK	DM1	DM1	tibialis anterior	Skeletal Muscle	total RNA	NextSeq 550	M	20-29
GEO	GSE201255	Hale et al., 2022	PMID36222125	DM1-03	GSM6056736	DMPK	DM1	DM1	tibialis anterior	Skeletal Muscle	total RNA	NextSeq 550	F	30-39
GEO	GSE201255	Hale et al., 2022	PMID36222125	DM1-04	GSM6056737	DMPK	DM1	DM1	tibialis anterior	Skeletal Muscle	total RNA	NextSeq 550	F	30-39
GEO	GSE201255	Hale et al., 2022	PMID36222125	DM1-05	GSM6056738	DMPK	DM1	DM1	tibialis anterior	Skeletal Muscle	total RNA	NextSeq 550	F	30-39
GEO	GSE201255	Hale et al., 2022	PMID36222125	DM1-06	GSM6056739	DMPK	DM1	DM1	tibialis anterior	Skeletal Muscle	total RNA	NextSeq 550	F	30-39
GEO	GSE201255	Hale et al., 2022	PMID36222125	DM1-07	GSM6056740	DMPK	DM1	DM1	tibialis anterior	Skeletal Muscle	total RNA	NextSeq 550	M	30-39
GEO	GSE201255	Hale et al., 2022	PMID36222125	DM1-08	GSM6056741	DMPK	DM1	DM1	tibialis anterior	Skeletal Muscle	total RNA	NextSeq 550	M	30-39
GEO	GSE201255	Hale et al., 2022	PMID36222125	DM1-09	GSM6056742	DMPK	DM1	DM1	tibialis anterior	Skeletal Muscle	total RNA	NextSeq 550	M	30-39
GEO	GSE201255	Hale et al., 2022	PMID36222125	DM1-10	GSM6056743	DMPK	DM1	DM1	tibialis anterior	Skeletal Muscle	total RNA	NextSeq 550	M	30-39
GEO	GSE201255	Hale et al., 2022	PMID36222125	DM1-11	GSM6056744	DMPK	DM1	DM1	tibialis anterior	Skeletal Muscle	total RNA	NextSeq 550	F	30-39
GEO	GSE201255	Hale et al., 2022	PMID36222125	DM1-12	GSM6056745	DMPK	DM1	DM1	tibialis anterior	Skeletal Muscle	total RNA	NextSeq 550	M	40-49
GEO	GSE201255	Hale et al., 2022	PMID36222125	DM1-13	GSM6056746	DMPK	DM1	DM1	tibialis anterior	Skeletal Muscle	total RNA	NextSeq 550	M	40-49
GEO	GSE201255	Hale et al., 2022	PMID36222125	DM1-14	GSM6056747	DMPK	DM1	DM1	tibialis anterior	Skeletal Muscle	total RNA	NextSeq 550	M	40-49
GEO	GSE201255	Hale et al., 2022	PMID36222125	DM1-15	GSM6056748	DMPK	DM1	DM1	tibialis anterior	Skeletal Muscle	total RNA	NextSeq 550	F	40-49
GEO	GSE201255	Hale et al., 2022	PMID36222125	DM1-16	GSM6056749	DMPK	DM1	DM1	tibialis anterior	Skeletal Muscle	total RNA	NextSeq 550	F	40-49
GEO	GSE201255	Hale et al., 2022	PMID36222125	DM1-17	GSM6056750	DMPK	DM1	DM1	tibialis anterior	Skeletal Muscle	total RNA	NextSeq 550	M	40-49
GEO	GSE201255	Hale et al., 2022	PMID36222125	DM1-18	GSM6056751	DMPK	DM1	DM1	tibialis anterior	Skeletal Muscle	total RNA	NextSeq 550	M	40-49
GEO	GSE201255	Hale et al., 2022	PMID36222125	DM1-19	GSM6056752	DMPK	DM1	DM1	tibialis anterior	Skeletal Muscle	total RNA	NextSeq 550	F	50-59
GEO	GSE201255	Hale et al., 2022	PMID36222125	DM1-20	GSM6056753	DMPK	DM1	DM1	tibialis anterior	Skeletal Muscle	total RNA	NextSeq 550	F	50-59
GEO	GSE201255	Hale et al., 2022	PMID36222125	DM1-21	GSM6056754	DMPK	DM1	DM1	tibialis anterior	Skeletal Muscle	total RNA	NextSeq 550	F	50-59
GEO	GSE201255	Hale et al., 2022	PMID36222125	DM1-22	GSM6056755	DMPK	DM1	DM1	tibialis anterior	Skeletal Muscle	total RNA	NextSeq 550	F	30-39
GEO	GSE201255	Hale et al., 2022	PMID36222125	PeCo-01	GSM6056756	Normal	Control	Control (pediatric)	Skeletal Muscle	Skeletal Muscle	total RNA	NextSeq 550	M	0-9
GEO	GSE201255	Hale et al., 2022	PMID36222125	PeCo-02	GSM6056757	Normal	Control	Control (pediatric)	quadriceps femoris	Skeletal Muscle	total RNA	NextSeq 550	M	0-9
GEO	GSE201255	Hale et al., 2022	PMID36222125	PeCo-03	GSM6056758	Normal	Control	Control (pediatric)	quadriceps femoris	Skeletal Muscle	total RNA	NextSeq 550	F	0-9
GEO	GSE201255	Hale et al., 2022	PMID36222125	PeCo-04	GSM6056759	Normal	Control	Control (pediatric)	quadriceps femoris	Skeletal Muscle	total RNA	NextSeq 550	M	0-9
GEO	GSE201255	Hale et al., 2022	PMID36222125	PeCo-05	GSM6056760	Normal	Control	Control (pediatric)	quadriceps femoris	Skeletal Muscle	total RNA	NextSeq 550	F	0-9
GEO	GSE201255	Hale et al., 2022	PMID36222125	PeCo-06	GSM6056761	Normal	Control	Control (pediatric)	quadriceps femoris	Skeletal Muscle	total RNA	NextSeq 550	M	0-9
GEO	GSE201255	Hale et al., 2022	PMID36222125	PeCo-07	GSM6056762	Normal	Control	Control (pediatric)	Skeletal Muscle	Skeletal Muscle	total RNA	NextSeq 550	M	0-9
GEO	GSE201255	Hale et al., 2022	PMID36222125	PeCo-08	GSM6056763	Normal	Control	Control (pediatric)	quadriceps femoris	Skeletal Muscle	total RNA	NextSeq 550	F	0-9
GEO	GSE201255	Hale et al., 2022	PMID36222125	PeCo-09	GSM6056764	Normal	Control	Control (pediatric)	Skeletal Muscle	Skeletal Muscle	total RNA	NextSeq 550	F	0-9
GEO	GSE201255	Hale et al., 2022	PMID36222125	PeCo-10	GSM6056765	Normal	Control	Control (pediatric)	quadriceps femoris	Skeletal Muscle	total RNA	NextSeq 550	M	0-9
GEO	GSE201255	Hale et al., 2022	PMID36222125	PeCo-11	GSM6056766	Normal	Control	Control (pediatric)	quadriceps femoris	Skeletal Muscle	total RNA	NextSeq 550	M	0-9
GEO	GSE201255	Hale et al., 2022	PMID36222125	PeCo-12	GSM6056767	Normal	Control	Control (pediatric)	quadriceps femoris	Skeletal Muscle	total RNA	NextSeq 550	F	0-9
GEO	GSE201255	Hale et al., 2022	PMID36222125	PeCo-13	GSM6056768	Normal	Control	Control (pediatric)	quadriceps femoris	Skeletal Muscle	total RNA	NextSeq 550	F	0-9
GEO	GSE201255	Hale et al., 2022	PMID36222125	PeCo-14	GSM6056769	Normal	Control	Control (pediatric)	quadriceps femoris	Skeletal Muscle	total RNA	NextSeq 550	F	0-9
GEO	GSE201255	Hale et al., 2022	PMID36222125	PeCo-15	GSM6056770	Normal	Control	Control (pediatric)	quadriceps femoris	Skeletal Muscle	total RNA	NextSeq 550	F	0-9
GEO	GSE201255	Hale et al., 2022	PMID36222125	PeCo-16	GSM6056771	Normal	Control	Control (pediatric)	quadriceps femoris	Skeletal Muscle	total RNA	NextSeq 550	M	0-9
GEO	GSE201255	Hale et al., 2022	PMID36222125	PeCo-17	GSM6056772	Normal	Control	Control (pediatric)	quadriceps femoris	Skeletal Muscle	total RNA	NextSeq 550	M	0-9
GEO	GSE201255	Hale et al., 2022	PMID36222125	PeCo-18	GSM6056773	Normal	Control	Control (pediatric)	quadriceps femoris	Skeletal Muscle	total RNA	NextSeq 550	F	10-19
GEO	GSE201255	Hale et al., 2022	PMID36222125	PeCo-19	GSM6056774	Normal	Control	Control (pediatric)	quadriceps femoris	Skeletal Muscle	total RNA	NextSeq 550	M	10-19
GEO	GSE201255	Hale et al., 2022	PMID36222125	PeCo-20	GSM6056775	Normal	Control	Control (pediatric)	quadriceps femoris	Skeletal Muscle	total RNA	NextSeq 550	F	10-19
GEO	GSE201255	Hale et al., 2022	PMID36222125	PeCo-21	GSM6056776	Normal	Control	Control (pediatric)	quadriceps femoris	Skeletal Muscle	total RNA	NextSeq 550	M	10-19
GEO	GSE201255	Hale et al., 2022	PMID36222125	AdCo-01	GSM6056777	Normal	Control	Control (adult)	vastus lateralis	Skeletal Muscle	total RNA	NextSeq 550	M	20-29
GEO	GSE201255	Hale et al., 2022	PMID36222125	AdCo-02	GSM6056778	Normal	Control	Control (adult)	vastus lateralis	Skeletal Muscle	total RNA	NextSeq 550	F	20-29
GEO	GSE201255	Hale et al., 2022	PMID36222125	AdCo-03	GSM6056779	Normal	Control	Control (adult)	vastus lateralis	Skeletal Muscle	total RNA	NextSeq 550	F	20-29
GEO	GSE201255	Hale et al., 2022	PMID36222125	AdCo-04	GSM6056780	Normal	Control	Control (adult)	vastus lateralis	Skeletal Muscle	total RNA	NextSeq 550	F	20-29
GEO	GSE201255	Hale et al., 2022	PMID36222125	AdCo-05	GSM6056781	Normal	Control	Control (adult)	vastus lateralis	Skeletal Muscle	total RNA	NextSeq 550	M	20-29
GEO	GSE201255	Hale et al., 2022	PMID36222125	AdCo-06	GSM6056782	Normal	Control	Control (adult)	tibialis anterior	Skeletal Muscle	total RNA	NextSeq 550	F	50-59
GEO	GSE201255	Hale et al., 2022	PMID36222125	AdCo-07	GSM6056783	Normal	Control	Control (adult)	tibialis anterior	Skeletal Muscle	total RNA	NextSeq 550	M	30-39
GEO	GSE202745	Depuydt et al., 2022	PMID35563815	6@T	GSM6132081	ANO5	LGMD R12	LGMD R12	semimembranosus muscle	Skeletal Muscle	total RNA	NovaSeq 6000	M	60-89
GEO	GSE202745	Depuydt et al., 2022	PMID35563815	C01@T	GSM6132082	Normal	Control	Control (adult)	semimembranosus muscle	Skeletal Muscle	total RNA	NovaSeq 6000	NA	NA
GEO	GSE202745	Depuydt et al., 2022	PMID35563815	C02@T	GSM6132083	Normal	Control	Control (adult)	vastus lateralis muscle	Skeletal Muscle	total RNA	NovaSeq 6000	NA	NA
GEO	GSE202745	Depuydt et al., 2022	PMID35563815	C03@T	GSM6132084	Normal	Control	Control (adult)	rectus femoris muscle	Skeletal Muscle	total RNA	NovaSeq 6000	NA	NA
GEO	GSE202745	Depuydt et al., 2022	PMID35563815	C04@T	GSM6132085	Normal	Control	Control (adult)	semimembranosus muscle	Skeletal Muscle	total RNA	NovaSeq 6000	NA	NA
GEO	GSE202745	Depuydt et al., 2022	PMID35563815	C05@T	GSM6132086	Normal	Control	Control (adult)	vastus lateralis muscle	Skeletal Muscle	total RNA	NovaSeq 6000	NA	NA
GEO	GSE202745	Depuydt et al., 2022	PMID35563815	C06@T	GSM6132087	Normal	Control	Control (adult)	rectus femoris muscle	Skeletal Muscle	total RNA	NovaSeq 6000	NA	NA
GEO	GSE202745	Depuydt et al., 2022	PMID35563815	C07@T	GSM6132088	Normal	Control	Control (adult)	semimembranosus muscle	Skeletal Muscle	total RNA	NovaSeq 6000	NA	NA
GEO	GSE202745	Depuydt et al., 2022	PMID35563815	C08@T	GSM6132089	Normal	Control	Control (adult)	vastus lateralis muscle	Skeletal Muscle	total RNA	NovaSeq 6000	NA	NA
GEO	GSE202745	Depuydt et al., 2022	PMID35563815	C09@T	GSM6132090	Normal	Control	Control (adult)	rectus femoris muscle	Skeletal Muscle	total RNA	NovaSeq 6000	NA	NA
GEO	GSE202745	Depuydt et al., 2022	PMID35563815	C10@T	GSM6132091	Normal	Control	Control (adult)	semimembranosus muscle	Skeletal Muscle	total RNA	NovaSeq 6000	NA	NA
GEO	GSE202745	Depuydt et al., 2022	PMID35563815	C11@T	GSM6132092	Normal	Control	Control (adult)	vastus lateralis muscle	Skeletal Muscle	total RNA	NovaSeq 6000	NA	NA
GEO	GSE202745	Depuydt et al., 2022	PMID35563815	C12@T	GSM6132093	Normal	Control	Control (adult)	rectus femoris muscle	Skeletal Muscle	total RNA	NovaSeq 6000	NA	NA
GEO	GSE202745	Depuydt et al., 2022	PMID35563815	C13@T	GSM6132094	Normal	Control	Control (adult)	semimembranosus muscle	Skeletal Muscle	total RNA	NovaSeq 6000	NA	NA
GEO	GSE202745	Depuydt et al., 2022	PMID35563815	C14@T	GSM6132095	Normal	Control	Control (adult)	vastus lateralis muscle	Skeletal Muscle	total RNA	NovaSeq 6000	NA	NA
GEO	GSE202745	Depuydt et al., 2022	PMID35563815	C15@T	GSM6132096	Normal	Control	Control (adult)	rectus femoris muscle	Skeletal Muscle	total RNA	NovaSeq 6000	NA	NA
GEO	GSE202745	Depuydt et al., 2022	PMID35563815	C16@T	GSM6132097	Normal	Control	Control (adult)	semimembranosus muscle	Skeletal Muscle	total RNA	NovaSeq 6000	NA	NA
GEO	GSE202745	Depuydt et al., 2022	PMID35563815	C18@T	GSM6132098	Normal	Control	Control (adult)	rectus femoris muscle	Skeletal Muscle	total RNA	NovaSeq 6000	NA	NA
GEO	GSE202745	Depuydt et al., 2022	PMID35563815	C19@T	GSM6132099	Normal	Control	Control (adult)	semimembranosus muscle	Skeletal Muscle	total RNA	NovaSeq 6000	NA	NA
GEO	GSE202745	Depuydt et al., 2022	PMID35563815	C20@T	GSM6132100	Normal	Control	Control (adult)	vastus lateralis muscle	Skeletal Muscle	total RNA	NovaSeq 6000	NA	NA
GEO	GSE202745	Depuydt et al., 2022	PMID35563815	C21@T	GSM6132101	Normal	Control	Control (adult)	rectus femoris muscle	Skeletal Muscle	total RNA	NovaSeq 6000	NA	NA
GEO	GSE202745	Depuydt et al., 2022	PMID35563815	C23@T	GSM6132102	Normal	Control	Control (adult)	vastus lateralis muscle	Skeletal Muscle	total RNA	NovaSeq 6000	NA	NA
GEO	GSE202745	Depuydt et al., 2022	PMID35563815	C24@T	GSM6132103	Normal	Control	Control (adult)	rectus femoris muscle	Skeletal Muscle	total RNA	NovaSeq 6000	NA	NA
GEO	GSE202745	Depuydt et al., 2022	PMID35563815	C25@T	GSM6132104	Normal	Control	Control (adult)	semimembranosus muscle	Skeletal Muscle	total RNA	NovaSeq 6000	NA	NA
GEO	GSE202745	Depuydt et al., 2022	PMID35563815	C26@T	GSM6132105	Normal	Control	Control (adult)	vastus lateralis muscle	Skeletal Muscle	total RNA	NovaSeq 6000	NA	NA
GEO	GSE202745	Depuydt et al., 2022	PMID35563815	C27@T	GSM6132106	Normal	Control	Control (adult)	rectus femoris muscle	Skeletal Muscle	total RNA	NovaSeq 6000	NA	NA
GEO	GSE202745	Depuydt et al., 2022	PMID35563815	C28@T	GSM6132107	Normal	Control	Control (adult)	semimembranosus muscle	Skeletal Muscle	total RNA	NovaSeq 6000	NA	NA
GEO	GSE202745	Depuydt et al., 2022	PMID35563815	C29@T	GSM6132108	Normal	Control	Control (adult)	vastus lateralis muscle	Skeletal Muscle	total RNA	NovaSeq 6000	NA	NA
GEO	GSE202745	Depuydt et al., 2022	PMID35563815	C30@T	GSM6132109	Normal	Control	Control (adult)	rectus femoris muscle	Skeletal Muscle	total RNA	NovaSeq 6000	NA	NA
GEO	GSE202745	Depuydt et al., 2022	PMID35563815	C31@T	GSM6132110	Normal	Control	Control (adult)	semimembranosus muscle	Skeletal Muscle	total RNA	NovaSeq 6000	NA	NA
GEO	GSE202745	Depuydt et al., 2022	PMID35563815	C32@T	GSM6132111	Normal	Control	Control (adult)	vastus lateralis muscle	Skeletal Muscle	total RNA	NovaSeq 6000	NA	NA
GEO	GSE202745	Depuydt et al., 2022	PMID35563815	C33@T	GSM6132112	Normal	Control	Control (adult)	rectus femoris muscle	Skeletal Muscle	total RNA	NovaSeq 6000	NA	NA
GEO	GSE202745	Depuydt et al., 2022	PMID35563815	C34@T	GSM6132113	Normal	Control	Control (adult)	semimembranosus muscle	Skeletal Muscle	total RNA	NovaSeq 6000	NA	NA
GEO	GSE202745	Depuydt et al., 2022	PMID35563815	C35@T	GSM6132114	Normal	Control	Control (adult)	vastus lateralis muscle	Skeletal Muscle	total RNA	NovaSeq 6000	NA	NA
GEO	GSE202745	Depuydt et al., 2022	PMID35563815	C36@T	GSM6132115	Normal	Control	Control (adult)	rectus femoris muscle	Skeletal Muscle	total RNA	NovaSeq 6000	NA	NA
GEO	GSE202745	Depuydt et al., 2022	PMID35563815	C37@T	GSM6132116	Normal	Control	Control (adult)	semimembranosus muscle	Skeletal Muscle	total RNA	NovaSeq 6000	NA	NA
GEO	GSE202745	Depuydt et al., 2022	PMID35563815	C38@T	GSM6132117	Normal	Control	Control (adult)	vastus lateralis muscle	Skeletal Muscle	total RNA	NovaSeq 6000	NA	NA
GEO	GSE202745	Depuydt et al., 2022	PMID35563815	C39@T	GSM6132118	Normal	Control	Control (adult)	rectus femoris muscle	Skeletal Muscle	total RNA	NovaSeq 6000	NA	NA
GEO	GSE202745	Depuydt et al., 2022	PMID35563815	C40@T	GSM6132119	Normal	Control	Control (adult)	semimembranosus muscle	Skeletal Muscle	total RNA	NovaSeq 6000	NA	NA
GEO	GSE202745	Depuydt et al., 2022	PMID35563815	C41@T	GSM6132120	Normal	Control	Control (adult)	vastus lateralis muscle	Skeletal Muscle	total RNA	NovaSeq 6000	NA	NA
GEO	GSE202745	Depuydt et al., 2022	PMID35563815	C42@T	GSM6132121	Normal	Control	Control (adult)	rectus femoris muscle	Skeletal Muscle	total RNA	NovaSeq 6000	NA	NA
GEO	GSE202745	Depuydt et al., 2022	PMID35563815	C43@T	GSM6132122	Normal	Control	Control (adult)	semimembranosus muscle	Skeletal Muscle	total RNA	NovaSeq 6000	NA	NA
GEO	GSE202745	Depuydt et al., 2022	PMID35563815	C44@T	GSM6132123	Normal	Control	Control (adult)	vastus lateralis muscle	Skeletal Muscle	total RNA	NovaSeq 6000	NA	NA
GEO	GSE202745	Depuydt et al., 2022	PMID35563815	C45@T	GSM6132124	Normal	Control	Control (adult)	rectus femoris muscle	Skeletal Muscle	total RNA	NovaSeq 6000	NA	NA
GEO	GSE202745	Depuydt et al., 2022	PMID35563815	P01@T	GSM6132126	ANO5	LGMD R12	LGMD R12	semimembranosus muscle	Skeletal Muscle	total RNA	NovaSeq 6000	M	30-39
GEO	GSE202745	Depuydt et al., 2022	PMID35563815	P02@T	GSM6132128	ANO5	LGMD R12	LGMD R12	rectus femoris muscle	Skeletal Muscle	total RNA	NovaSeq 6000	M	30-39
GEO	GSE202745	Depuydt et al., 2022	PMID35563815	P03@T	GSM6132130	ANO5	LGMD R12	LGMD R12	vastus lateralis muscle	Skeletal Muscle	total RNA	NovaSeq 6000	M	30-39
GEO	GSE202745	Depuydt et al., 2022	PMID35563815	P04@T	GSM6132132	ANO5	LGMD R12	LGMD R12	semimembranosus muscle	Skeletal Muscle	total RNA	NovaSeq 6000	M	30-39
GEO	GSE202745	Depuydt et al., 2022	PMID35563815	P05@T	GSM6132134	ANO5	LGMD R12	LGMD R12	vastus lateralis muscle	Skeletal Muscle	total RNA	NovaSeq 6000	M	30-39
GEO	GSE202745	Depuydt et al., 2022	PMID35563815	P06@T	GSM6132136	ANO5	LGMD R12	LGMD R12	rectus femoris muscle	Skeletal Muscle	total RNA	NovaSeq 6000	M	30-39
GEO	GSE202745	Depuydt et al., 2022	PMID35563815	P08@T	GSM6132138	ANO5	LGMD R12	LGMD R12	vastus lateralis muscle	Skeletal Muscle	total RNA	NovaSeq 6000	M	60-89
GEO	GSE202745	Depuydt et al., 2022	PMID35563815	P09@T	GSM6132139	ANO5	LGMD R12	LGMD R12	rectus femoris muscle	Skeletal Muscle	total RNA	NovaSeq 6000	M	60-89
GEO	GSE202745	Depuydt et al., 2022	PMID35563815	P10@T	GSM6132141	ANO5	LGMD R12	LGMD R12	semimembranosus muscle	Skeletal Muscle	total RNA	NovaSeq 6000	M	30-39
GEO	GSE202745	Depuydt et al., 2022	PMID35563815	P11@T	GSM6132143	ANO5	LGMD R12	LGMD R12	vastus lateralis muscle	Skeletal Muscle	total RNA	NovaSeq 6000	M	30-39
GEO	GSE202745	Depuydt et al., 2022	PMID35563815	P12@T	GSM6132145	ANO5	LGMD R12	LGMD R12	rectus femoris muscle	Skeletal Muscle	total RNA	NovaSeq 6000	M	30-39
GEO	GSE202745	Depuydt et al., 2022	PMID35563815	P13@T	GSM6132147	ANO5	LGMD R12	LGMD R12	semimembranosus muscle	Skeletal Muscle	total RNA	NovaSeq 6000	M	50-59
GEO	GSE202745	Depuydt et al., 2022	PMID35563815	P14@T	GSM6132149	ANO5	LGMD R12	LGMD R12	vastus lateralis muscle	Skeletal Muscle	total RNA	NovaSeq 6000	M	50-59
GEO	GSE202745	Depuydt et al., 2022	PMID35563815	P15@T	GSM6132151	ANO5	LGMD R12	LGMD R12	rectus femoris muscle	Skeletal Muscle	total RNA	NovaSeq 6000	M	50-59
GEO	GSE202745	Depuydt et al., 2022	PMID35563815	P17@T	GSM6132153	ANO5	LGMD R12	LGMD R12	vastus lateralis muscle	Skeletal Muscle	total RNA	NovaSeq 6000	M	40-49
GEO	GSE202745	Depuydt et al., 2022	PMID35563815	P18@T	GSM6132154	ANO5	LGMD R12	LGMD R12	rectus femoris muscle	Skeletal Muscle	total RNA	NovaSeq 6000	M	40-49
GEO	GSE202745	Depuydt et al., 2022	PMID35563815	P23@T	GSM6132156	ANO5	LGMD R12	LGMD R12	vastus lateralis muscle	Skeletal Muscle	total RNA	NovaSeq 6000	M	50-59
GEO	GSE202745	Depuydt et al., 2022	PMID35563815	P24@T	GSM6132158	ANO5	LGMD R12	LGMD R12	rectus femoris muscle	Skeletal Muscle	total RNA	NovaSeq 6000	M	50-59
GEO	GSE202745	Depuydt et al., 2022	PMID35563815	P25@T	GSM6132160	ANO5	LGMD R12	LGMD R12	semimembranosus muscle	Skeletal Muscle	total RNA	NovaSeq 6000	M	60-89
GEO	GSE202745	Depuydt et al., 2022	PMID35563815	P27@T	GSM6132161	ANO5	LGMD R12	LGMD R12	rectus femoris muscle	Skeletal Muscle	total RNA	NovaSeq 6000	M	60-89
GEO	GSE202745	Depuydt et al., 2022	PMID35563815	P28@T	GSM6132162	ANO5	LGMD R12	LGMD R12	semimembranosus muscle	Skeletal Muscle	total RNA	NovaSeq 6000	M	40-49
GEO	GSE202745	Depuydt et al., 2022	PMID35563815	P29@T	GSM6132163	ANO5	LGMD R12	LGMD R12	vastus lateralis muscle	Skeletal Muscle	total RNA	NovaSeq 6000	M	40-49
GEO	GSE202745	Depuydt et al., 2022	PMID35563815	P30@T	GSM6132164	ANO5	LGMD R12	LGMD R12	rectus femoris muscle	Skeletal Muscle	total RNA	NovaSeq 6000	M	40-49
GEO	GSE202745	Depuydt et al., 2022	PMID35563815	P31@T	GSM6132165	ANO5	LGMD R12	LGMD R12	semimembranosus muscle	Skeletal Muscle	total RNA	NovaSeq 6000	M	40-49
GEO	GSE202745	Depuydt et al., 2022	PMID35563815	P32@T	GSM6132166	ANO5	LGMD R12	LGMD R12	vastus lateralis muscle	Skeletal Muscle	total RNA	NovaSeq 6000	M	40-49
GEO	GSE202745	Depuydt et al., 2022	PMID35563815	P33@T	GSM6132167	ANO5	LGMD R12	LGMD R12	rectus femoris muscle	Skeletal Muscle	total RNA	NovaSeq 6000	M	40-49
GEO	GSE202745	Depuydt et al., 2022	PMID35563815	P34@T	GSM6132168	ANO5	LGMD R12	LGMD R12	semimembranosus muscle	Skeletal Muscle	total RNA	NovaSeq 6000	M	40-49
GEO	GSE202745	Depuydt et al., 2022	PMID35563815	P35@T	GSM6132169	ANO5	LGMD R12	LGMD R12	vastus lateralis muscle	Skeletal Muscle	total RNA	NovaSeq 6000	M	40-49
GEO	GSE202745	Depuydt et al., 2022	PMID35563815	P36@T	GSM6132170	ANO5	LGMD R12	LGMD R12	rectus femoris muscle	Skeletal Muscle	total RNA	NovaSeq 6000	M	40-49
GEO	GSE202745	Depuydt et al., 2022	PMID35563815	P37@T	GSM6132171	ANO5	LGMD R12	LGMD R12	semimembranosus muscle	Skeletal Muscle	total RNA	NovaSeq 6000	M	60-89
GEO	GSE202745	Depuydt et al., 2022	PMID35563815	P38@T	GSM6132172	ANO5	LGMD R12	LGMD R12	vastus lateralis muscle	Skeletal Muscle	total RNA	NovaSeq 6000	M	60-89
GEO	GSE202745	Depuydt et al., 2022	PMID35563815	P40@T	GSM6132173	ANO5	LGMD R12	LGMD R12	semimembranosus muscle	Skeletal Muscle	total RNA	NovaSeq 6000	M	20-29
GEO	GSE202745	Depuydt et al., 2022	PMID35563815	P41@T	GSM6132174	ANO5	LGMD R12	LGMD R12	vastus lateralis muscle	Skeletal Muscle	total RNA	NovaSeq 6000	M	20-29
GEO	GSE202745	Depuydt et al., 2022	PMID35563815	P42@T	GSM6132175	ANO5	LGMD R12	LGMD R12	rectus femoris muscle	Skeletal Muscle	total RNA	NovaSeq 6000	M	20-29
GEO	GSE202745	Depuydt et al., 2022	PMID35563815	P43@T	GSM6132176	ANO5	LGMD R12	LGMD R12	semimembranosus muscle	Skeletal Muscle	total RNA	NovaSeq 6000	M	30-39
GEO	GSE202745	Depuydt et al., 2022	PMID35563815	P44@T	GSM6132177	ANO5	LGMD R12	LGMD R12	vastus lateralis muscle	Skeletal Muscle	total RNA	NovaSeq 6000	M	30-39
GEO	GSE202745	Depuydt et al., 2022	PMID35563815	P45@T	GSM6132178	ANO5	LGMD R12	LGMD R12	rectus femoris muscle	Skeletal Muscle	total RNA	NovaSeq 6000	M	30-39
GEO	GSE202745	Depuydt et al., 2022	PMID35563815	P46@T	GSM6132179	ANO5	LGMD R12	LGMD R12	semimembranosus muscle	Skeletal Muscle	total RNA	NovaSeq 6000	M	40-49
GEO	GSE202745	Depuydt et al., 2022	PMID35563815	P47@T	GSM6132180	ANO5	LGMD R12	LGMD R12	vastus lateralis muscle	Skeletal Muscle	total RNA	NovaSeq 6000	M	40-49
GEO	GSE202745	Depuydt et al., 2022	PMID35563815	P48@T	GSM6132181	ANO5	LGMD R12	LGMD R12	rectus femoris muscle	Skeletal Muscle	total RNA	NovaSeq 6000	M	40-49
GEO	GSE175861	Waldrop et al., 2022	PMID35165973	10869X3	GSM5350068	DMD	DMD	DMD	NA	Skeletal Muscle	total RNA	HiSeq 2000	NA	NA
GEO	GSE175861	Waldrop et al., 2022	PMID35165973	11015X12	GSM5350069	DMD	BMD	Hyper CK / BMD	NA	Skeletal Muscle	total RNA	HiSeq 2000	NA	NA
GEO	GSE175861	Waldrop et al., 2022	PMID35165973	11183X8	GSM5350070	DMD	DMD	DMD	NA	Skeletal Muscle	total RNA	HiSeq 2000	NA	NA
GEO	GSE175861	Waldrop et al., 2022	PMID35165973	11689X20	GSM5350071	DMD	BMD	BMD	NA	Skeletal Muscle	total RNA	HiSeq 2000	NA	NA
GEO	GSE175861	Waldrop et al., 2022	PMID35165973	11689X23	GSM5350072	DMD	BMD	BMD	NA	Skeletal Muscle	total RNA	HiSeq 2000	NA	NA
GEO	GSE175861	Waldrop et al., 2022	PMID35165973	13707X5	GSM5350073	DMD	DMD	DMD	NA	Skeletal Muscle	total RNA	HiSeq 2000	NA	NA
GEO	GSE175861	Waldrop et al., 2022	PMID35165973	14857X11	GSM5350074	DMD	BMD	Hyper CK / BMD	NA	Skeletal Muscle	total RNA	HiSeq 2000	NA	NA
GEO	GSE175861	Waldrop et al., 2022	PMID35165973	14857X12	GSM5350075	DMD	BMD	BMD	NA	Skeletal Muscle	total RNA	HiSeq 2000	NA	NA
GEO	GSE175861	Waldrop et al., 2022	PMID35165973	15357X4	GSM5350076	DMD	DMD	DMD	NA	Skeletal Muscle	total RNA	HiSeq 2000	NA	NA
GEO	GSE175861	Waldrop et al., 2022	PMID35165973	16244X3	GSM5350077	DMD	DMD	DMD	NA	Skeletal Muscle	total RNA	HiSeq 2000	NA	NA
GEO	GSE175861	Waldrop et al., 2022	PMID35165973	11885X6	GSM5350078	Normal	Control	Control (pediatric)	NA	Skeletal Muscle	total RNA	HiSeq 2000	NA	NA
GEO	GSE140261	Wong et al., 2020	PMID32083293	01-0041_II	GSM4158528	Normal	Control	Control (adult)	NA	Skeletal Muscle	total RNA	HiSeq 2500	NA	NA
GEO	GSE140261	Wong et al., 2020	PMID32083293	01-0042_II	GSM4158529	Normal	Control	Control (adult)	NA	Skeletal Muscle	total RNA	HiSeq 2500	NA	NA
GEO	GSE140261	Wong et al., 2020	PMID32083293	01-0043_II	GSM4158530	Normal	Control	Control (adult)	NA	Skeletal Muscle	total RNA	HiSeq 2500	NA	NA
GEO	GSE140261	Wong et al., 2020	PMID32083293	01-0044_II	GSM4158531	Normal	Control	Control (adult)	NA	Skeletal Muscle	total RNA	HiSeq 2500	NA	NA
GEO	GSE140261	Wong et al., 2020	PMID32083293	01-0045_II	GSM4158532	Normal	Control	Control (adult)	NA	Skeletal Muscle	total RNA	HiSeq 2500	NA	NA
GEO	GSE140261	Wong et al., 2020	PMID32083293	01-0046_II	GSM4158533	Normal	Control	Control (adult)	NA	Skeletal Muscle	total RNA	HiSeq 2500	NA	NA
GEO	GSE140261	Wong et al., 2020	PMID32083293	01-0048_II	GSM4158534	Normal	Control	Control (adult)	NA	Skeletal Muscle	total RNA	HiSeq 2500	NA	NA
GEO	GSE140261	Wong et al., 2020	PMID32083293	01-0049_II	GSM4158535	Normal	Control	Control (adult)	NA	Skeletal Muscle	total RNA	HiSeq 2500	NA	NA
GEO	GSE140261	Wong et al., 2020	PMID32083293	01-0022b_II	GSM4158536	DUX4	FSHD	FSHD	NA	Skeletal Muscle	total RNA	HiSeq 2500	NA	NA
GEO	GSE140261	Wong et al., 2020	PMID32083293	01-0023b_II	GSM4158537	DUX4	FSHD	FSHD	NA	Skeletal Muscle	total RNA	HiSeq 2500	NA	NA
GEO	GSE140261	Wong et al., 2020	PMID32083293	01-0024b_II	GSM4158538	DUX4	FSHD	FSHD	NA	Skeletal Muscle	total RNA	HiSeq 2500	NA	NA
GEO	GSE140261	Wong et al., 2020	PMID32083293	01-0025b_II	GSM4158539	DUX4	FSHD	FSHD	NA	Skeletal Muscle	total RNA	HiSeq 2500	NA	NA
GEO	GSE140261	Wong et al., 2020	PMID32083293	01-0026b_II	GSM4158540	DUX4	FSHD	FSHD	NA	Skeletal Muscle	total RNA	HiSeq 2500	NA	NA
GEO	GSE140261	Wong et al., 2020	PMID32083293	01-0027b_II	GSM4158541	DUX4	FSHD	FSHD	NA	Skeletal Muscle	total RNA	HiSeq 2500	NA	NA
GEO	GSE140261	Wong et al., 2020	PMID32083293	01-0028b_II	GSM4158542	DUX4	FSHD	FSHD	NA	Skeletal Muscle	total RNA	HiSeq 2500	NA	NA
GEO	GSE140261	Wong et al., 2020	PMID32083293	01-0029b_II	GSM4158543	DUX4	FSHD	FSHD	NA	Skeletal Muscle	total RNA	HiSeq 2500	NA	NA
GEO	GSE140261	Wong et al., 2020	PMID32083293	01-0030b_II	GSM4158544	DUX4	FSHD	FSHD	NA	Skeletal Muscle	total RNA	HiSeq 2500	NA	NA
GEO	GSE140261	Wong et al., 2020	PMID32083293	01-0033b_II	GSM4158545	DUX4	FSHD	FSHD	NA	Skeletal Muscle	total RNA	HiSeq 2500	NA	NA
GEO	GSE140261	Wong et al., 2020	PMID32083293	01-0034b_II	GSM4158546	DUX4	FSHD	FSHD	NA	Skeletal Muscle	total RNA	HiSeq 2500	NA	NA
GEO	GSE140261	Wong et al., 2020	PMID32083293	01-0035b_II	GSM4158547	DUX4	FSHD	FSHD	NA	Skeletal Muscle	total RNA	HiSeq 2500	NA	NA
GEO	GSE140261	Wong et al., 2020	PMID32083293	01-0036b_II	GSM4158548	DUX4	FSHD	FSHD	NA	Skeletal Muscle	total RNA	HiSeq 2500	NA	NA
GEO	GSE140261	Wong et al., 2020	PMID32083293	01-0037b_II	GSM4158549	DUX4	FSHD	FSHD	NA	Skeletal Muscle	total RNA	HiSeq 2500	NA	NA
GEO	GSE140261	Wong et al., 2020	PMID32083293	32-0002b_II	GSM4158550	DUX4	FSHD	FSHD	NA	Skeletal Muscle	total RNA	HiSeq 2500	NA	NA
GEO	GSE140261	Wong et al., 2020	PMID32083293	32-0005b_II	GSM4158551	DUX4	FSHD	FSHD	NA	Skeletal Muscle	total RNA	HiSeq 2500	NA	NA
GEO	GSE140261	Wong et al., 2020	PMID32083293	32-0006b_II	GSM4158552	DUX4	FSHD	FSHD	NA	Skeletal Muscle	total RNA	HiSeq 2500	NA	NA
GEO	GSE140261	Wong et al., 2020	PMID32083293	32-0007b_II	GSM4158553	DUX4	FSHD	FSHD	NA	Skeletal Muscle	total RNA	HiSeq 2500	NA	NA
GEO	GSE140261	Wong et al., 2020	PMID32083293	32-0009b_II	GSM4158554	DUX4	FSHD	FSHD	NA	Skeletal Muscle	total RNA	HiSeq 2500	NA	NA
GEO	GSE140261	Wong et al., 2020	PMID32083293	32-0010b_II	GSM4158555	DUX4	FSHD	FSHD	NA	Skeletal Muscle	total RNA	HiSeq 2500	NA	NA
GEO	GSE140261	Wong et al., 2020	PMID32083293	32-0012b_II	GSM4158556	DUX4	FSHD	FSHD	NA	Skeletal Muscle	total RNA	HiSeq 2500	NA	NA
GEO	GSE140261	Wong et al., 2020	PMID32083293	32-0013b_II	GSM4158557	DUX4	FSHD	FSHD	NA	Skeletal Muscle	total RNA	HiSeq 2500	NA	NA
GEO	GSE140261	Wong et al., 2020	PMID32083293	32-0014b_II	GSM4158558	DUX4	FSHD	FSHD	NA	Skeletal Muscle	total RNA	HiSeq 2500	NA	NA
GEO	GSE140261	Wong et al., 2020	PMID32083293	32-0015b_II	GSM4158559	DUX4	FSHD	FSHD	NA	Skeletal Muscle	total RNA	HiSeq 2500	NA	NA
GEO	GSE140261	Wong et al., 2020	PMID32083293	32-0016b_II	GSM4158560	DUX4	FSHD	FSHD	NA	Skeletal Muscle	total RNA	HiSeq 2500	NA	NA
GEO	GSE140261	Wong et al., 2020	PMID32083293	32-0017b_II	GSM4158561	DUX4	FSHD	FSHD	NA	Skeletal Muscle	total RNA	HiSeq 2500	NA	NA
GEO	GSE140261	Wong et al., 2020	PMID32083293	32-0018b_II	GSM4158562	DUX4	FSHD	FSHD	NA	Skeletal Muscle	total RNA	HiSeq 2500	NA	NA
GEO	GSE115650	Wong et al., 2019	PMID30312408	32-0002	GSM3186670	DUX4	FSHD	FSHD	NA	Skeletal Muscle	total RNA	HiSeq 2500	M	50-59
GEO	GSE115650	Wong et al., 2019	PMID30312408	32-0003	GSM3186671	DUX4	FSHD	FSHD	NA	Skeletal Muscle	total RNA	HiSeq 2500	M	50-59
GEO	GSE115650	Wong et al., 2019	PMID30312408	32-0004	GSM3186672	DUX4	FSHD	FSHD	NA	Skeletal Muscle	total RNA	HiSeq 2500	F	50-59
GEO	GSE115650	Wong et al., 2019	PMID30312408	32-0005	GSM3186673	DUX4	FSHD	FSHD	NA	Skeletal Muscle	total RNA	HiSeq 2500	M	40-49
GEO	GSE115650	Wong et al., 2019	PMID30312408	32-0006	GSM3186674	DUX4	FSHD	FSHD	NA	Skeletal Muscle	total RNA	HiSeq 2500	M	60-89
GEO	GSE115650	Wong et al., 2019	PMID30312408	01-0036	GSM3186675	DUX4	FSHD	FSHD	NA	Skeletal Muscle	total RNA	HiSeq 2500	M	20-29
GEO	GSE115650	Wong et al., 2019	PMID30312408	01-0037	GSM3186676	DUX4	FSHD	FSHD	NA	Skeletal Muscle	total RNA	HiSeq 2500	M	60-89
GEO	GSE115650	Wong et al., 2019	PMID30312408	32-0007	GSM3186677	DUX4	FSHD	FSHD	NA	Skeletal Muscle	total RNA	HiSeq 2500	F	60-89
GEO	GSE115650	Wong et al., 2019	PMID30312408	32-0008	GSM3186678	DUX4	FSHD	FSHD	NA	Skeletal Muscle	total RNA	HiSeq 2500	F	50-59
GEO	GSE115650	Wong et al., 2019	PMID30312408	32-0009	GSM3186679	DUX4	FSHD	FSHD	NA	Skeletal Muscle	total RNA	HiSeq 2500	F	60-89
GEO	GSE115650	Wong et al., 2019	PMID30312408	01-0022-1	GSM3186680	DUX4	FSHD	FSHD	NA	Skeletal Muscle	total RNA	HiSeq 2500	M	50-59
GEO	GSE115650	Wong et al., 2019	PMID30312408	01-0023	GSM3186681	DUX4	FSHD	FSHD	NA	Skeletal Muscle	total RNA	HiSeq 2500	F	50-59
GEO	GSE115650	Wong et al., 2019	PMID30312408	01-0024	GSM3186682	DUX4	FSHD	FSHD	NA	Skeletal Muscle	total RNA	HiSeq 2500	M	40-49
GEO	GSE115650	Wong et al., 2019	PMID30312408	01-0025	GSM3186683	DUX4	FSHD	FSHD	NA	Skeletal Muscle	total RNA	HiSeq 2500	M	50-59
GEO	GSE115650	Wong et al., 2019	PMID30312408	01-0026	GSM3186684	DUX4	FSHD	FSHD	NA	Skeletal Muscle	total RNA	HiSeq 2500	M	60-89
GEO	GSE115650	Wong et al., 2019	PMID30312408	01-0027	GSM3186685	DUX4	FSHD	FSHD	NA	Skeletal Muscle	total RNA	HiSeq 2500	M	60-89
GEO	GSE115650	Wong et al., 2019	PMID30312408	01-0029	GSM3186686	DUX4	FSHD	FSHD	NA	Skeletal Muscle	total RNA	HiSeq 2500	M	30-39
GEO	GSE115650	Wong et al., 2019	PMID30312408	01-0030	GSM3186687	DUX4	FSHD	FSHD	NA	Skeletal Muscle	total RNA	HiSeq 2500	F	50-59
GEO	GSE115650	Wong et al., 2019	PMID30312408	01-0033	GSM3186688	DUX4	FSHD	FSHD	NA	Skeletal Muscle	total RNA	HiSeq 2500	M	30-39
GEO	GSE115650	Wong et al., 2019	PMID30312408	01-0034	GSM3186689	DUX4	FSHD	FSHD	NA	Skeletal Muscle	total RNA	HiSeq 2500	M	40-49
GEO	GSE115650	Wong et al., 2019	PMID30312408	01-0035	GSM3186690	DUX4	FSHD	FSHD	NA	Skeletal Muscle	total RNA	HiSeq 2500	M	60-89
GEO	GSE115650	Wong et al., 2019	PMID30312408	01-0041	GSM3186691	DUX4	Control	Control	NA	Skeletal Muscle	total RNA	HiSeq 2500	NA	NA
GEO	GSE115650	Wong et al., 2019	PMID30312408	01-0042	GSM3186692	DUX4	Control	Control	NA	Skeletal Muscle	total RNA	HiSeq 2500	NA	NA
GEO	GSE115650	Wong et al., 2019	PMID30312408	01-0043	GSM3186693	DUX4	Control	Control	NA	Skeletal Muscle	total RNA	HiSeq 2500	NA	NA
GEO	GSE115650	Wong et al., 2019	PMID30312408	01-0044	GSM3186694	DUX4	Control	Control	NA	Skeletal Muscle	total RNA	HiSeq 2500	NA	NA
GEO	GSE115650	Wong et al., 2019	PMID30312408	01-0045	GSM3186695	DUX4	Control	Control	NA	Skeletal Muscle	total RNA	HiSeq 2500	NA	NA
GEO	GSE115650	Wong et al., 2019	PMID30312408	01-0048	GSM3186696	DUX4	Control	Control	NA	Skeletal Muscle	total RNA	HiSeq 2500	NA	NA
GEO	GSE115650	Wong et al., 2019	PMID30312408	32-0010	GSM3186697	DUX4	FSHD	FSHD	NA	Skeletal Muscle	total RNA	HiSeq 2500	M	20-29
GEO	GSE115650	Wong et al., 2019	PMID30312408	32-0011	GSM3186698	DUX4	FSHD	FSHD	NA	Skeletal Muscle	total RNA	HiSeq 2500	F	50-59
GEO	GSE115650	Wong et al., 2019	PMID30312408	32-0012	GSM3186699	DUX4	FSHD	FSHD	NA	Skeletal Muscle	total RNA	HiSeq 2500	F	60-89
GEO	GSE115650	Wong et al., 2019	PMID30312408	32-0013	GSM3186700	DUX4	FSHD	FSHD	NA	Skeletal Muscle	total RNA	HiSeq 2500	F	40-49
GEO	GSE115650	Wong et al., 2019	PMID30312408	32-0014	GSM3186701	DUX4	FSHD	FSHD	NA	Skeletal Muscle	total RNA	HiSeq 2500	F	60-89
GEO	GSE115650	Wong et al., 2019	PMID30312408	01-0021	GSM3186702	DUX4	FSHD	FSHD	NA	Skeletal Muscle	total RNA	HiSeq 2500	F	60-89
GEO	GSE115650	Wong et al., 2019	PMID30312408	01-0032	GSM3186703	DUX4	FSHD	FSHD	NA	Skeletal Muscle	total RNA	HiSeq 2500	M	60-89
GEO	GSE115650	Wong et al., 2019	PMID30312408	01-0046	GSM3186704	DUX4	Control	Control	NA	Skeletal Muscle	total RNA	HiSeq 2500	NA	NA
GEO	GSE115650	Wong et al., 2019	PMID30312408	01-0047	GSM3186705	DUX4	Control	Control	NA	Skeletal Muscle	total RNA	HiSeq 2500	NA	NA
GEO	GSE115650	Wong et al., 2019	PMID30312408	01-0049	GSM3186706	DUX4	Control	Control	NA	Skeletal Muscle	total RNA	HiSeq 2500	NA	NA
GEO	GSE115650	Wong et al., 2019	PMID30312408	01-0038	GSM3186707	DUX4	FSHD	FSHD	NA	Skeletal Muscle	total RNA	HiSeq 2500	M	50-59
GEO	GSE115650	Wong et al., 2019	PMID30312408	32-0015	GSM3186708	DUX4	FSHD	FSHD	NA	Skeletal Muscle	total RNA	HiSeq 2500	M	50-59
GEO	GSE115650	Wong et al., 2019	PMID30312408	32-0016	GSM3186709	DUX4	FSHD	FSHD	NA	Skeletal Muscle	total RNA	HiSeq 2500	M	50-59
GEO	GSE115650	Wong et al., 2019	PMID30312408	32-0017	GSM3186710	DUX4	FSHD	FSHD	NA	Skeletal Muscle	total RNA	HiSeq 2500	M	40-49
GEO	GSE115650	Wong et al., 2019	PMID30312408	32-0018	GSM3186711	DUX4	FSHD	FSHD	NA	Skeletal Muscle	total RNA	HiSeq 2500	F	60-89
GEO	GSE115650	Wong et al., 2019	PMID30312408	32-0019	GSM3186712	DUX4	FSHD	FSHD	NA	Skeletal Muscle	total RNA	HiSeq 2500	M	60-89
GEO	GSE184951	Mikhail et al. 2022	PMID35316212	Control-1	GSM5602348	Normal	Control	Control	NA	Skeletal Muscle	total RNA	NovaSeq 6000	NA	NA
GEO	GSE184951	Mikhail et al. 2022	PMID35316212	Control-12	GSM5602349	Normal	Control	Control	NA	Skeletal Muscle	total RNA	NovaSeq 6000	NA	NA
GEO	GSE184951	Mikhail et al. 2022	PMID35316212	Control-13	GSM5602350	Normal	Control	Control	NA	Skeletal Muscle	total RNA	NovaSeq 6000	NA	NA
GEO	GSE184951	Mikhail et al. 2022	PMID35316212	Control-2	GSM5602351	Normal	Control	Control	NA	Skeletal Muscle	total RNA	NovaSeq 6000	NA	NA
GEO	GSE184951	Mikhail et al. 2022	PMID35316212	Control-3	GSM5602352	Normal	Control	Control	NA	Skeletal Muscle	total RNA	NovaSeq 6000	NA	NA
GEO	GSE184951	Mikhail et al. 2022	PMID35316212	Control-4	GSM5602353	Normal	Control	Control	NA	Skeletal Muscle	total RNA	NovaSeq 6000	NA	NA
GEO	GSE184951	Mikhail et al. 2022	PMID35316212	Control-6	GSM5602354	Normal	Control	Control	NA	Skeletal Muscle	total RNA	NovaSeq 6000	NA	NA
GEO	GSE184951	Mikhail et al. 2022	PMID35316212	Control-7	GSM5602355	Normal	Control	Control	NA	Skeletal Muscle	total RNA	NovaSeq 6000	NA	NA
GEO	GSE184951	Mikhail et al. 2022	PMID35316212	Control-8	GSM5602356	Normal	Control	Control	NA	Skeletal Muscle	total RNA	NovaSeq 6000	NA	NA
GEO	GSE184951	Mikhail et al. 2022	PMID35316212	Control-9	GSM5602357	Normal	Control	Control	NA	Skeletal Muscle	total RNA	NovaSeq 6000	NA	NA
GEO	GSE184951	Mikhail et al. 2022	PMID35316212	Post-S1	GSM5602358	DMPK	DM1	DM1 (Aerobic exercise)	NA	Skeletal Muscle	total RNA	NovaSeq 6000	M	20-29
GEO	GSE184951	Mikhail et al. 2022	PMID35316212	Post-S12	GSM5602359	DMPK	DM1	DM1 (Aerobic exercise)	NA	Skeletal Muscle	total RNA	NovaSeq 6000	M	50-59
GEO	GSE184951	Mikhail et al. 2022	PMID35316212	Post-S13	GSM5602360	DMPK	DM1	DM1 (Aerobic exercise)	NA	Skeletal Muscle	total RNA	NovaSeq 6000	F	40-49
GEO	GSE184951	Mikhail et al. 2022	PMID35316212	Post-S2	GSM5602361	DMPK	DM1	DM1 (Aerobic exercise)	NA	Skeletal Muscle	total RNA	NovaSeq 6000	F	50-59
GEO	GSE184951	Mikhail et al. 2022	PMID35316212	Post-S3	GSM5602362	DMPK	DM1	DM1 (Aerobic exercise)	NA	Skeletal Muscle	total RNA	NovaSeq 6000	M	50-59
GEO	GSE184951	Mikhail et al. 2022	PMID35316212	Post-S4	GSM5602363	DMPK	DM1	DM1 (Aerobic exercise)	NA	Skeletal Muscle	total RNA	NovaSeq 6000	M	40-49
GEO	GSE184951	Mikhail et al. 2022	PMID35316212	Post-S5	GSM5602364	DMPK	DM1	DM1 (Aerobic exercise)	NA	Skeletal Muscle	total RNA	NovaSeq 6000	F	20-29
GEO	GSE184951	Mikhail et al. 2022	PMID35316212	Post-S6	GSM5602365	DMPK	DM1	DM1 (Aerobic exercise)	NA	Skeletal Muscle	total RNA	NovaSeq 6000	F	40-49
GEO	GSE184951	Mikhail et al. 2022	PMID35316212	Post-S7	GSM5602366	DMPK	DM1	DM1 (Aerobic exercise)	NA	Skeletal Muscle	total RNA	NovaSeq 6000	M	40-49
GEO	GSE184951	Mikhail et al. 2022	PMID35316212	Post-S8	GSM5602367	DMPK	DM1	DM1 (Aerobic exercise)	NA	Skeletal Muscle	total RNA	NovaSeq 6000	F	30-39
GEO	GSE184951	Mikhail et al. 2022	PMID35316212	Post-S9	GSM5602368	DMPK	DM1	DM1 (Aerobic exercise)	NA	Skeletal Muscle	total RNA	NovaSeq 6000	F	40-49
GEO	GSE184951	Mikhail et al. 2022	PMID35316212	Pre-S1	GSM5602369	DMPK	DM1	DM1 (Before aerobic exercise)	NA	Skeletal Muscle	total RNA	NovaSeq 6000	M	20-29
GEO	GSE184951	Mikhail et al. 2022	PMID35316212	Pre-S12	GSM5602370	DMPK	DM1	DM1 (Before aerobic exercise)	NA	Skeletal Muscle	total RNA	NovaSeq 6000	M	50-59
GEO	GSE184951	Mikhail et al. 2022	PMID35316212	Pre-S13	GSM5602371	DMPK	DM1	DM1 (Before aerobic exercise)	NA	Skeletal Muscle	total RNA	NovaSeq 6000	F	40-49
GEO	GSE184951	Mikhail et al. 2022	PMID35316212	Pre-S2	GSM5602372	DMPK	DM1	DM1 (Before aerobic exercise)	NA	Skeletal Muscle	total RNA	NovaSeq 6000	F	50-59
GEO	GSE184951	Mikhail et al. 2022	PMID35316212	Pre-S3	GSM5602373	DMPK	DM1	DM1 (Before aerobic exercise)	NA	Skeletal Muscle	total RNA	NovaSeq 6000	M	50-59
GEO	GSE184951	Mikhail et al. 2022	PMID35316212	Pre-S4	GSM5602374	DMPK	DM1	DM1 (Before aerobic exercise)	NA	Skeletal Muscle	total RNA	NovaSeq 6000	M	40-49
GEO	GSE184951	Mikhail et al. 2022	PMID35316212	Pre-S5	GSM5602375	DMPK	DM1	DM1 (Before aerobic exercise)	NA	Skeletal Muscle	total RNA	NovaSeq 6000	F	20-29
GEO	GSE184951	Mikhail et al. 2022	PMID35316212	Pre-S6	GSM5602376	DMPK	DM1	DM1 (Before aerobic exercise)	NA	Skeletal Muscle	total RNA	NovaSeq 6000	F	40-49
GEO	GSE184951	Mikhail et al. 2022	PMID35316212	Pre-S7	GSM5602377	DMPK	DM1	DM1 (Before aerobic exercise)	NA	Skeletal Muscle	total RNA	NovaSeq 6000	M	40-49
GEO	GSE184951	Mikhail et al. 2022	PMID35316212	Pre-S8	GSM5602378	DMPK	DM1	DM1 (Before aerobic exercise)	NA	Skeletal Muscle	total RNA	NovaSeq 6000	F	30-39
GEO	GSE184951	Mikhail et al. 2022	PMID35316212	Pre-S9	GSM5602379	DMPK	DM1	DM1 (Before aerobic exercise)	NA	Skeletal Muscle	total RNA	NovaSeq 6000	F	40-49

## Sheet: GTEx
Data_source	Geo_accession	Author_Date	PMID	Sample_id	Gsm_accession	Casual_gene	Phenotype_1	Phenotype_2	Biopsy	Tissue	Method	Platform	Sex	Age_range
GTEx	GTEx_muscle	GTEx Consortium	PMID32913098	GTEX-1117F-0426-SM-5EGHI	GTEX-1117F	Normal	Control	Control (slow death)	NA	Skeletal Muscle	mRNA	HiSeq 2000/2500	F	60-89
GTEx	GTEx_muscle	GTEx Consortium	PMID32913098	GTEX-111CU-2026-SM-5GZZC	GTEX-111CU	Normal	Control	Control (ventilator case)	NA	Skeletal Muscle	mRNA	HiSeq 2000/2500	M	50-59
GTEx	GTEx_muscle	GTEx Consortium	PMID32913098	GTEX-111FC-0326-SM-5GZZ1	GTEX-111FC	Normal	Control	Control (accident death)	NA	Skeletal Muscle	mRNA	HiSeq 2000/2500	M	60-89
GTEx	GTEx_muscle	GTEx Consortium	PMID32913098	GTEX-111VG-2626-SM-5GZY2	GTEX-111VG	Normal	Control	Control (intermediate death)	NA	Skeletal Muscle	mRNA	HiSeq 2000/2500	M	60-89
GTEx	GTEx_muscle	GTEx Consortium	PMID32913098	GTEX-111YS-2326-SM-5987L	GTEX-111YS	Normal	Control	Control (ventilator case)	NA	Skeletal Muscle	mRNA	HiSeq 2000/2500	M	60-89
GTEx	GTEx_muscle	GTEx Consortium	PMID32913098	GTEX-1122O-2426-SM-5GIDN	GTEX-1122O	Normal	Control	Control (ventilator case)	NA	Skeletal Muscle	mRNA	HiSeq 2000/2500	F	60-89
GTEx	GTEx_muscle	GTEx Consortium	PMID32913098	GTEX-1128S-2426-SM-5H11B	GTEX-1128S	Normal	Control	Control (unexpected death)	NA	Skeletal Muscle	mRNA	HiSeq 2000/2500	F	60-89
GTEx	GTEx_muscle	GTEx Consortium	PMID32913098	GTEX-113JC-2726-SM-5EGIS	GTEX-113JC	Normal	Control	Control (unexpected death)	NA	Skeletal Muscle	mRNA	HiSeq 2000/2500	F	50-59
GTEx	GTEx_muscle	GTEx Consortium	PMID32913098	GTEX-117XS-2526-SM-5H11G	GTEX-117XS	Normal	Control	Control (unexpected death)	NA	Skeletal Muscle	mRNA	HiSeq 2000/2500	M	60-89
GTEx	GTEx_muscle	GTEx Consortium	PMID32913098	GTEX-117YW-2426-SM-5Q5AE	GTEX-117YW	Normal	Control	Control (intermediate death)	NA	Skeletal Muscle	mRNA	HiSeq 2000/2500	M	50-59
GTEx	GTEx_muscle	GTEx Consortium	PMID32913098	GTEX-117YX-2526-SM-5EQ4Q	GTEX-117YX	Normal	Control	Control (ventilator case)	NA	Skeletal Muscle	mRNA	HiSeq 2000/2500	M	50-59
GTEx	GTEx_muscle	GTEx Consortium	PMID32913098	GTEX-1192X-0426-SM-5GIEE	GTEX-1192X	Normal	Control	Control (slow death)	NA	Skeletal Muscle	mRNA	HiSeq 2000/2500	M	50-59
GTEx	GTEx_muscle	GTEx Consortium	PMID32913098	GTEX-11DXW-0726-SM-5H12J	GTEX-11DXW	Normal	Control	Control (unexpected death)	NA	Skeletal Muscle	mRNA	HiSeq 2000/2500	M	40-49
GTEx	GTEx_muscle	GTEx Consortium	PMID32913098	GTEX-11DXX-2726-SM-5PNXO	GTEX-11DXX	Normal	Control	Control (ventilator case)	NA	Skeletal Muscle	mRNA	HiSeq 2000/2500	F	60-89
GTEx	GTEx_muscle	GTEx Consortium	PMID32913098	GTEX-11DXY-2726-SM-5GID2	GTEX-11DXY	Normal	Control	Control (unexpected death)	NA	Skeletal Muscle	mRNA	HiSeq 2000/2500	M	60-89
GTEx	GTEx_muscle	GTEx Consortium	PMID32913098	GTEX-11DXZ-2426-SM-5N9DT	GTEX-11DXZ	Normal	Control	Control (ventilator case)	NA	Skeletal Muscle	mRNA	HiSeq 2000/2500	M	50-59
GTEx	GTEx_muscle	GTEx Consortium	PMID32913098	GTEX-11DZ1-0926-SM-5EQ5R	GTEX-11DZ1	Normal	Control	Control (slow death)	NA	Skeletal Muscle	mRNA	HiSeq 2000/2500	M	50-59
GTEx	GTEx_muscle	GTEx Consortium	PMID32913098	GTEX-11EI6-0326-SM-5EQ6G	GTEX-11EI6	Normal	Control	Control (slow death)	NA	Skeletal Muscle	mRNA	HiSeq 2000/2500	M	60-89
GTEx	GTEx_muscle	GTEx Consortium	PMID32913098	GTEX-11EM3-2126-SM-5H11M	GTEX-11EM3	Normal	Control	Control (ventilator case)	NA	Skeletal Muscle	mRNA	HiSeq 2000/2500	F	20-29
GTEx	GTEx_muscle	GTEx Consortium	PMID32913098	GTEX-11EMC-2626-SM-59864	GTEX-11EMC	Normal	Control	Control (unexpected death)	NA	Skeletal Muscle	mRNA	HiSeq 2000/2500	F	60-89
GTEx	GTEx_muscle	GTEx Consortium	PMID32913098	GTEX-11EQ8-0526-SM-5N9BC	GTEX-11EQ8	Normal	Control	Control (slow death)	NA	Skeletal Muscle	mRNA	HiSeq 2000/2500	M	60-89
GTEx	GTEx_muscle	GTEx Consortium	PMID32913098	GTEX-11EQ9-2126-SM-5PNVW	GTEX-11EQ9	Normal	Control	Control (unexpected death)	NA	Skeletal Muscle	mRNA	HiSeq 2000/2500	M	30-39
GTEx	GTEx_muscle	GTEx Consortium	PMID32913098	GTEX-11GS4-2526-SM-5A5KT	GTEX-11GS4	Normal	Control	Control (unexpected death)	NA	Skeletal Muscle	mRNA	HiSeq 2000/2500	M	60-89
GTEx	GTEx_muscle	GTEx Consortium	PMID32913098	GTEX-11GSO-2526-SM-5PNVX	GTEX-11GSO	Normal	Control	Control (unexpected death)	NA	Skeletal Muscle	mRNA	HiSeq 2000/2500	M	60-89
GTEx	GTEx_muscle	GTEx Consortium	PMID32913098	GTEX-11GSP-2726-SM-5A5LJ	GTEX-11GSP	Normal	Control	Control (unexpected death)	NA	Skeletal Muscle	mRNA	HiSeq 2000/2500	F	60-89
GTEx	GTEx_muscle	GTEx Consortium	PMID32913098	GTEX-11H98-0326-SM-5HL4S	GTEX-11H98	Normal	Control	Control (unexpected death)	NA	Skeletal Muscle	mRNA	HiSeq 2000/2500	M	50-59
GTEx	GTEx_muscle	GTEx Consortium	PMID32913098	GTEX-11I78-2426-SM-5A5K9	GTEX-11I78	Normal	Control	Control (ventilator case)	NA	Skeletal Muscle	mRNA	HiSeq 2000/2500	F	50-59
GTEx	GTEx_muscle	GTEx Consortium	PMID32913098	GTEX-11LCK-1226-SM-5Q5AM	GTEX-11LCK	Normal	Control	Control (ventilator case)	NA	Skeletal Muscle	mRNA	HiSeq 2000/2500	M	30-39
GTEx	GTEx_muscle	GTEx Consortium	PMID32913098	GTEX-11NSD-2026-SM-5HL5U	GTEX-11NSD	Normal	Control	Control (ventilator case)	NA	Skeletal Muscle	mRNA	HiSeq 2000/2500	M	20-29
GTEx	GTEx_muscle	GTEx Consortium	PMID32913098	GTEX-11NUK-0226-SM-5A5L4	GTEX-11NUK	Normal	Control	Control (unexpected death)	NA	Skeletal Muscle	mRNA	HiSeq 2000/2500	M	50-59
GTEx	GTEx_muscle	GTEx Consortium	PMID32913098	GTEX-11NV4-0326-SM-5HL58	GTEX-11NV4	Normal	Control	Control (unexpected death)	NA	Skeletal Muscle	mRNA	HiSeq 2000/2500	M	60-89
GTEx	GTEx_muscle	GTEx Consortium	PMID32913098	GTEX-11O72-0326-SM-5986D	GTEX-11O72	Normal	Control	Control (unexpected death)	NA	Skeletal Muscle	mRNA	HiSeq 2000/2500	M	40-49
GTEx	GTEx_muscle	GTEx Consortium	PMID32913098	GTEX-11OC5-0326-SM-5PNW5	GTEX-11OC5	Normal	Control	Control (unexpected death)	NA	Skeletal Muscle	mRNA	HiSeq 2000/2500	M	60-89
GTEx	GTEx_muscle	GTEx Consortium	PMID32913098	GTEX-11OF3-2526-SM-5P9JL	GTEX-11OF3	Normal	Control	Control (unexpected death)	NA	Skeletal Muscle	mRNA	HiSeq 2000/2500	M	60-89
GTEx	GTEx_muscle	GTEx Consortium	PMID32913098	GTEX-11ONC-2426-SM-5GU7H	GTEX-11ONC	Normal	Control	Control (unexpected death)	NA	Skeletal Muscle	mRNA	HiSeq 2000/2500	M	60-89
GTEx	GTEx_muscle	GTEx Consortium	PMID32913098	GTEX-11P7K-1926-SM-5GU6R	GTEX-11P7K	Normal	Control	Control (ventilator case)	NA	Skeletal Muscle	mRNA	HiSeq 2000/2500	M	30-39
GTEx	GTEx_muscle	GTEx Consortium	PMID32913098	GTEX-11P81-2526-SM-5GU6H	GTEX-11P81	Normal	Control	Control (ventilator case)	NA	Skeletal Muscle	mRNA	HiSeq 2000/2500	F	30-39
GTEx	GTEx_muscle	GTEx Consortium	PMID32913098	GTEX-11P82-1826-SM-5PNYJ	GTEX-11P82	Normal	Control	Control (accident death)	NA	Skeletal Muscle	mRNA	HiSeq 2000/2500	M	20-29
GTEx	GTEx_muscle	GTEx Consortium	PMID32913098	GTEX-11PRG-0326-SM-5GU53	GTEX-11PRG	Normal	Control	Control (unexpected death)	NA	Skeletal Muscle	mRNA	HiSeq 2000/2500	M	50-59
GTEx	GTEx_muscle	GTEx Consortium	PMID32913098	GTEX-11TT1-2326-SM-5GU6N	GTEX-11TT1	Normal	Control	Control (ventilator case)	NA	Skeletal Muscle	mRNA	HiSeq 2000/2500	M	20-29
GTEx	GTEx_muscle	GTEx Consortium	PMID32913098	GTEX-11TTK-0326-SM-5BC5N	GTEX-11TTK	Normal	Control	Control (slow death)	NA	Skeletal Muscle	mRNA	HiSeq 2000/2500	F	60-89
GTEx	GTEx_muscle	GTEx Consortium	PMID32913098	GTEX-11TUW-2526-SM-5EQKN	GTEX-11TUW	Normal	Control	Control (unexpected death)	NA	Skeletal Muscle	mRNA	HiSeq 2000/2500	M	60-89
GTEx	GTEx_muscle	GTEx Consortium	PMID32913098	GTEX-11UD1-0326-SM-5EQKX	GTEX-11UD1	Normal	Control	Control (intermediate death)	NA	Skeletal Muscle	mRNA	HiSeq 2000/2500	F	40-49
GTEx	GTEx_muscle	GTEx Consortium	PMID32913098	GTEX-11UD2-0326-SM-5EQLE	GTEX-11UD2	Normal	Control	Control (unexpected death)	NA	Skeletal Muscle	mRNA	HiSeq 2000/2500	M	50-59
GTEx	GTEx_muscle	GTEx Consortium	PMID32913098	GTEX-11VI4-1926-SM-5CVLI	GTEX-11VI4	Normal	Control	Control (ventilator case)	NA	Skeletal Muscle	mRNA	HiSeq 2000/2500	F	40-49
GTEx	GTEx_muscle	GTEx Consortium	PMID32913098	GTEX-11WQC-2626-SM-5CVLF	GTEX-11WQC	Normal	Control	Control (unexpected death)	NA	Skeletal Muscle	mRNA	HiSeq 2000/2500	M	60-89
GTEx	GTEx_muscle	GTEx Consortium	PMID32913098	GTEX-11WQK-0726-SM-5GU71	GTEX-11WQK	Normal	Control	Control (unexpected death)	NA	Skeletal Muscle	mRNA	HiSeq 2000/2500	M	50-59
GTEx	GTEx_muscle	GTEx Consortium	PMID32913098	GTEX-11XUK-2226-SM-5CVLL	GTEX-11XUK	Normal	Control	Control (ventilator case)	NA	Skeletal Muscle	mRNA	HiSeq 2000/2500	F	40-49
GTEx	GTEx_muscle	GTEx Consortium	PMID32913098	GTEX-11ZTS-0526-SM-5CVL9	GTEX-11ZTS	Normal	Control	Control (unexpected death)	NA	Skeletal Muscle	mRNA	HiSeq 2000/2500	F	60-89
GTEx	GTEx_muscle	GTEx Consortium	PMID32913098	GTEX-11ZTT-2626-SM-5EQKK	GTEX-11ZTT	Normal	Control	Control (ventilator case)	NA	Skeletal Muscle	mRNA	HiSeq 2000/2500	F	60-89
GTEx	GTEx_muscle	GTEx Consortium	PMID32913098	GTEX-11ZU8-2326-SM-5EQMJ	GTEX-11ZU8	Normal	Control	Control (slow death)	NA	Skeletal Muscle	mRNA	HiSeq 2000/2500	M	60-89
GTEx	GTEx_muscle	GTEx Consortium	PMID32913098	GTEX-11ZUS-1426-SM-5FQSP	GTEX-11ZUS	Normal	Control	Control (accident death)	NA	Skeletal Muscle	mRNA	HiSeq 2000/2500	M	30-39
GTEx	GTEx_muscle	GTEx Consortium	PMID32913098	GTEX-11ZVC-2726-SM-5FQSZ	GTEX-11ZVC	Normal	Control	Control (unexpected death)	NA	Skeletal Muscle	mRNA	HiSeq 2000/2500	F	50-59
GTEx	GTEx_muscle	GTEx Consortium	PMID32913098	GTEX-1211K-2126-SM-59HJZ	GTEX-1211K	Normal	Control	Control (ventilator case)	NA	Skeletal Muscle	mRNA	HiSeq 2000/2500	F	60-89
GTEx	GTEx_muscle	GTEx Consortium	PMID32913098	GTEX-12126-0526-SM-5PNW4	GTEX-12126	Normal	Control	Control (accident death)	NA	Skeletal Muscle	mRNA	HiSeq 2000/2500	M	20-29
GTEx	GTEx_muscle	GTEx Consortium	PMID32913098	GTEX-1212Z-2626-SM-5YY8P	GTEX-1212Z	Normal	Control	Control (unexpected death)	NA	Skeletal Muscle	mRNA	HiSeq 2000/2500	M	60-89
GTEx	GTEx_muscle	GTEx Consortium	PMID32913098	GTEX-12584-0526-SM-5FQTS	GTEX-12584	Normal	Control	Control (intermediate death)	NA	Skeletal Muscle	mRNA	HiSeq 2000/2500	M	40-49
GTEx	GTEx_muscle	GTEx Consortium	PMID32913098	GTEX-12696-2826-SM-5FQTY	GTEX-12696	Normal	Control	Control (intermediate death)	NA	Skeletal Muscle	mRNA	HiSeq 2000/2500	M	60-89
GTEx	GTEx_muscle	GTEx Consortium	PMID32913098	GTEX-1269C-2626-SM-5EQ5C	GTEX-1269C	Normal	Control	Control (unexpected death)	NA	Skeletal Muscle	mRNA	HiSeq 2000/2500	F	60-89
GTEx	GTEx_muscle	GTEx Consortium	PMID32913098	GTEX-12BJ1-2526-SM-5FQUE	GTEX-12BJ1	Normal	Control	Control (ventilator case)	NA	Skeletal Muscle	mRNA	HiSeq 2000/2500	M	60-89
GTEx	GTEx_muscle	GTEx Consortium	PMID32913098	GTEX-12C56-1926-SM-5FQUG	GTEX-12C56	Normal	Control	Control (ventilator case)	NA	Skeletal Muscle	mRNA	HiSeq 2000/2500	M	20-29
GTEx	GTEx_muscle	GTEx Consortium	PMID32913098	GTEX-12KS4-0826-SM-5BC5R	GTEX-12KS4	Normal	Control	Control (ventilator case)	NA	Skeletal Muscle	mRNA	HiSeq 2000/2500	M	30-39
GTEx	GTEx_muscle	GTEx Consortium	PMID32913098	GTEX-12WSA-0726-SM-5FQU2	GTEX-12WSA	Normal	Control	Control (slow death)	NA	Skeletal Muscle	mRNA	HiSeq 2000/2500	M	60-89
GTEx	GTEx_muscle	GTEx Consortium	PMID32913098	GTEX-12WSC-0326-SM-5EQ5E	GTEX-12WSC	Normal	Control	Control (unexpected death)	NA	Skeletal Muscle	mRNA	HiSeq 2000/2500	M	50-59
GTEx	GTEx_muscle	GTEx Consortium	PMID32913098	GTEX-12WSD-0526-SM-5EQ6F	GTEX-12WSD	Normal	Control	Control (unexpected death)	NA	Skeletal Muscle	mRNA	HiSeq 2000/2500	F	60-89
GTEx	GTEx_muscle	GTEx Consortium	PMID32913098	GTEX-12WSF-0926-SM-6PALU	GTEX-12WSF	Normal	Control	Control (slow death)	NA	Skeletal Muscle	mRNA	HiSeq 2000/2500	M	60-89
GTEx	GTEx_muscle	GTEx Consortium	PMID32913098	GTEX-12WSG-5016-SM-7SB84	GTEX-12WSG	Normal	Control	Control (ventilator case)	NA	Skeletal Muscle	mRNA	HiSeq 2000/2500	F	50-59
GTEx	GTEx_muscle	GTEx Consortium	PMID32913098	GTEX-12WSH-2526-SM-5CVNH	GTEX-12WSH	Normal	Control	Control (unexpected death)	NA	Skeletal Muscle	mRNA	HiSeq 2000/2500	M	50-59
GTEx	GTEx_muscle	GTEx Consortium	PMID32913098	GTEX-12WSJ-1726-SM-5LZVV	GTEX-12WSJ	Normal	Control	Control (ventilator case)	NA	Skeletal Muscle	mRNA	HiSeq 2000/2500	F	40-49
GTEx	GTEx_muscle	GTEx Consortium	PMID32913098	GTEX-12WSL-2726-SM-5CVNL	GTEX-12WSL	Normal	Control	Control (ventilator case)	NA	Skeletal Muscle	mRNA	HiSeq 2000/2500	M	50-59
GTEx	GTEx_muscle	GTEx Consortium	PMID32913098	GTEX-12WSM-0326-SM-5LZVI	GTEX-12WSM	Normal	Control	Control (unexpected death)	NA	Skeletal Muscle	mRNA	HiSeq 2000/2500	M	60-89
GTEx	GTEx_muscle	GTEx Consortium	PMID32913098	GTEX-12WSN-2526-SM-5LZU8	GTEX-12WSN	Normal	Control	Control (ventilator case)	NA	Skeletal Muscle	mRNA	HiSeq 2000/2500	M	40-49
GTEx	GTEx_muscle	GTEx Consortium	PMID32913098	GTEX-12ZZX-0326-SM-5DUVH	GTEX-12ZZX	Normal	Control	Control (accident death)	NA	Skeletal Muscle	mRNA	HiSeq 2000/2500	F	40-49
GTEx	GTEx_muscle	GTEx Consortium	PMID32913098	GTEX-12ZZY-0626-SM-5EQ5T	GTEX-12ZZY	Normal	Control	Control (unexpected death)	NA	Skeletal Muscle	mRNA	HiSeq 2000/2500	M	60-89
GTEx	GTEx_muscle	GTEx Consortium	PMID32913098	GTEX-12ZZZ-0226-SM-59HKU	GTEX-12ZZZ	Normal	Control	Control (unexpected death)	NA	Skeletal Muscle	mRNA	HiSeq 2000/2500	M	60-89
GTEx	GTEx_muscle	GTEx Consortium	PMID32913098	GTEX-13111-2226-SM-5LZUE	GTEX-13111	Normal	Control	Control (ventilator case)	NA	Skeletal Muscle	mRNA	HiSeq 2000/2500	M	50-59
GTEx	GTEx_muscle	GTEx Consortium	PMID32913098	GTEX-13112-2626-SM-5BC66	GTEX-13112	Normal	Control	Control (unexpected death)	NA	Skeletal Muscle	mRNA	HiSeq 2000/2500	M	50-59
GTEx	GTEx_muscle	GTEx Consortium	PMID32913098	GTEX-13113-5019-SM-7EPH2	GTEX-13113	Normal	Control	Control (ventilator case)	NA	Skeletal Muscle	mRNA	HiSeq 2000/2500	F	60-89
GTEx	GTEx_muscle	GTEx Consortium	PMID32913098	GTEX-1313W-0526-SM-5P9FZ	GTEX-1313W	Normal	Control	Control (unexpected death)	NA	Skeletal Muscle	mRNA	HiSeq 2000/2500	F	50-59
GTEx	GTEx_muscle	GTEx Consortium	PMID32913098	GTEX-1314G-1726-SM-5LZUX	GTEX-1314G	Normal	Control	Control (ventilator case)	NA	Skeletal Muscle	mRNA	HiSeq 2000/2500	M	30-39
GTEx	GTEx_muscle	GTEx Consortium	PMID32913098	GTEX-131XE-2726-SM-5P9G7	GTEX-131XE	Normal	Control	Control (ventilator case)	NA	Skeletal Muscle	mRNA	HiSeq 2000/2500	M	50-59
GTEx	GTEx_muscle	GTEx Consortium	PMID32913098	GTEX-131XF-2326-SM-5BC6B	GTEX-131XF	Normal	Control	Control (ventilator case)	NA	Skeletal Muscle	mRNA	HiSeq 2000/2500	M	60-89
GTEx	GTEx_muscle	GTEx Consortium	PMID32913098	GTEX-131XG-2326-SM-5HL8F	GTEX-131XG	Normal	Control	Control (ventilator case)	NA	Skeletal Muscle	mRNA	HiSeq 2000/2500	F	50-59
GTEx	GTEx_muscle	GTEx Consortium	PMID32913098	GTEX-131XH-2726-SM-5GCO2	GTEX-131XH	Normal	Control	Control (unexpected death)	NA	Skeletal Muscle	mRNA	HiSeq 2000/2500	M	50-59
GTEx	GTEx_muscle	GTEx Consortium	PMID32913098	GTEX-131XW-0326-SM-5KM1J	GTEX-131XW	Normal	Control	Control (slow death)	NA	Skeletal Muscle	mRNA	HiSeq 2000/2500	F	50-59
GTEx	GTEx_muscle	GTEx Consortium	PMID32913098	GTEX-131YS-0526-SM-5EGKJ	GTEX-131YS	Normal	Control	Control (unexpected death)	NA	Skeletal Muscle	mRNA	HiSeq 2000/2500	F	60-89
GTEx	GTEx_muscle	GTEx Consortium	PMID32913098	GTEX-132AR-1026-SM-5PNVL	GTEX-132AR	Normal	Control	Control (ventilator case)	NA	Skeletal Muscle	mRNA	HiSeq 2000/2500	F	50-59
GTEx	GTEx_muscle	GTEx Consortium	PMID32913098	GTEX-132NY-0726-SM-5KLZM	GTEX-132NY	Normal	Control	Control (accident death)	NA	Skeletal Muscle	mRNA	HiSeq 2000/2500	M	60-89
GTEx	GTEx_muscle	GTEx Consortium	PMID32913098	GTEX-132Q8-0626-SM-5L3F3	GTEX-132Q8	Normal	Control	Control (slow death)	NA	Skeletal Muscle	mRNA	HiSeq 2000/2500	M	60-89
GTEx	GTEx_muscle	GTEx Consortium	PMID32913098	GTEX-1339X-2426-SM-5KLYU	GTEX-1339X	Normal	Control	Control (ventilator case)	NA	Skeletal Muscle	mRNA	HiSeq 2000/2500	M	40-49
GTEx	GTEx_muscle	GTEx Consortium	PMID32913098	GTEX-133LE-2026-SM-5K7WM	GTEX-133LE	Normal	Control	Control (ventilator case)	NA	Skeletal Muscle	mRNA	HiSeq 2000/2500	F	20-29
GTEx	GTEx_muscle	GTEx Consortium	PMID32913098	GTEX-1399Q-2426-SM-5J2MO	GTEX-1399Q	Normal	Control	Control (ventilator case)	NA	Skeletal Muscle	mRNA	HiSeq 2000/2500	M	40-49
GTEx	GTEx_muscle	GTEx Consortium	PMID32913098	GTEX-1399R-2526-SM-5IFG2	GTEX-1399R	Normal	Control	Control (ventilator case)	NA	Skeletal Muscle	mRNA	HiSeq 2000/2500	M	30-39
GTEx	GTEx_muscle	GTEx Consortium	PMID32913098	GTEX-1399S-2726-SM-5KM22	GTEX-1399S	Normal	Control	Control (ventilator case)	NA	Skeletal Muscle	mRNA	HiSeq 2000/2500	F	30-39
GTEx	GTEx_muscle	GTEx Consortium	PMID32913098	GTEX-1399T-2426-SM-5L3FJ	GTEX-1399T	Normal	Control	Control (unexpected death)	NA	Skeletal Muscle	mRNA	HiSeq 2000/2500	M	60-89
GTEx	GTEx_muscle	GTEx Consortium	PMID32913098	GTEX-1399U-2526-SM-5L3DL	GTEX-1399U	Normal	Control	Control (ventilator case)	NA	Skeletal Muscle	mRNA	HiSeq 2000/2500	F	50-59
GTEx	GTEx_muscle	GTEx Consortium	PMID32913098	GTEX-139D8-0726-SM-5P9GJ	GTEX-139D8	Normal	Control	Control (ventilator case)	NA	Skeletal Muscle	mRNA	HiSeq 2000/2500	F	30-39
GTEx	GTEx_muscle	GTEx Consortium	PMID32913098	GTEX-139T4-0326-SM-5K7XN	GTEX-139T4	Normal	Control	Control (intermediate death)	NA	Skeletal Muscle	mRNA	HiSeq 2000/2500	F	50-59
GTEx	GTEx_muscle	GTEx Consortium	PMID32913098	GTEX-139T6-2026-SM-5IFFL	GTEX-139T6	Normal	Control	Control (ventilator case)	NA	Skeletal Muscle	mRNA	HiSeq 2000/2500	M	50-59
GTEx	GTEx_muscle	GTEx Consortium	PMID32913098	GTEX-139T8-0526-SM-5KLZL	GTEX-139T8	Normal	Control	Control (slow death)	NA	Skeletal Muscle	mRNA	HiSeq 2000/2500	M	60-89
GTEx	GTEx_muscle	GTEx Consortium	PMID32913098	GTEX-139TS-2626-SM-5J1MT	GTEX-139TS	Normal	Control	Control (unexpected death)	NA	Skeletal Muscle	mRNA	HiSeq 2000/2500	M	60-89
GTEx	GTEx_muscle	GTEx Consortium	PMID32913098	GTEX-139TT-0426-SM-5IJFA	GTEX-139TT	Normal	Control	Control (unexpected death)	NA	Skeletal Muscle	mRNA	HiSeq 2000/2500	M	60-89
GTEx	GTEx_muscle	GTEx Consortium	PMID32913098	GTEX-139TU-0526-SM-5J2M8	GTEX-139TU	Normal	Control	Control (intermediate death)	NA	Skeletal Muscle	mRNA	HiSeq 2000/2500	M	60-89
GTEx	GTEx_muscle	GTEx Consortium	PMID32913098	GTEX-139UW-2626-SM-5K7W1	GTEX-139UW	Normal	Control	Control (unexpected death)	NA	Skeletal Muscle	mRNA	HiSeq 2000/2500	M	60-89
GTEx	GTEx_muscle	GTEx Consortium	PMID32913098	GTEX-139YR-2526-SM-5IJC6	GTEX-139YR	Normal	Control	Control (ventilator case)	NA	Skeletal Muscle	mRNA	HiSeq 2000/2500	M	50-59
GTEx	GTEx_muscle	GTEx Consortium	PMID32913098	GTEX-13CF2-2726-SM-5LZWW	GTEX-13CF2	Normal	Control	Control (unexpected death)	NA	Skeletal Muscle	mRNA	HiSeq 2000/2500	M	60-89
GTEx	GTEx_muscle	GTEx Consortium	PMID32913098	GTEX-13CF3-1826-SM-5J1NK	GTEX-13CF3	Normal	Control	Control (ventilator case)	NA	Skeletal Muscle	mRNA	HiSeq 2000/2500	F	60-89
GTEx	GTEx_muscle	GTEx Consortium	PMID32913098	GTEX-13D11-2526-SM-5KM28	GTEX-13D11	Normal	Control	Control (ventilator case)	NA	Skeletal Muscle	mRNA	HiSeq 2000/2500	F	50-59
GTEx	GTEx_muscle	GTEx Consortium	PMID32913098	GTEX-13FH7-2126-SM-5L3DJ	GTEX-13FH7	Normal	Control	Control (ventilator case)	NA	Skeletal Muscle	mRNA	HiSeq 2000/2500	F	50-59
GTEx	GTEx_muscle	GTEx Consortium	PMID32913098	GTEX-13FHO-0726-SM-5IJDG	GTEX-13FHO	Normal	Control	Control (ventilator case)	NA	Skeletal Muscle	mRNA	HiSeq 2000/2500	M	60-89
GTEx	GTEx_muscle	GTEx Consortium	PMID32913098	GTEX-13FHP-0526-SM-5K7UY	GTEX-13FHP	Normal	Control	Control (slow death)	NA	Skeletal Muscle	mRNA	HiSeq 2000/2500	M	50-59
GTEx	GTEx_muscle	GTEx Consortium	PMID32913098	GTEX-13FTW-2326-SM-5K7YS	GTEX-13FTW	Normal	Control	Control (ventilator case)	NA	Skeletal Muscle	mRNA	HiSeq 2000/2500	M	40-49
GTEx	GTEx_muscle	GTEx Consortium	PMID32913098	GTEX-13FTX-2026-SM-5L3D6	GTEX-13FTX	Normal	Control	Control (ventilator case)	NA	Skeletal Muscle	mRNA	HiSeq 2000/2500	F	20-29
GTEx	GTEx_muscle	GTEx Consortium	PMID32913098	GTEX-13FTY-0226-SM-5IJBW	GTEX-13FTY	Normal	Control	Control (unexpected death)	NA	Skeletal Muscle	mRNA	HiSeq 2000/2500	F	40-49
GTEx	GTEx_muscle	GTEx Consortium	PMID32913098	GTEX-13FTZ-2226-SM-5LZXI	GTEX-13FTZ	Normal	Control	Control (unexpected death)	NA	Skeletal Muscle	mRNA	HiSeq 2000/2500	M	60-89
GTEx	GTEx_muscle	GTEx Consortium	PMID32913098	GTEX-13FXS-0326-SM-5K7TV	GTEX-13FXS	Normal	Control	Control (unexpected death)	NA	Skeletal Muscle	mRNA	HiSeq 2000/2500	M	50-59
GTEx	GTEx_muscle	GTEx Consortium	PMID32913098	GTEX-13G51-2726-SM-5LZZ9	GTEX-13G51	Normal	Control	Control (unexpected death)	NA	Skeletal Muscle	mRNA	HiSeq 2000/2500	M	60-89
GTEx	GTEx_muscle	GTEx Consortium	PMID32913098	GTEX-13IVO-0626-SM-5LZYJ	GTEX-13IVO	Normal	Control	Control (slow death)	NA	Skeletal Muscle	mRNA	HiSeq 2000/2500	M	60-89
GTEx	GTEx_muscle	GTEx Consortium	PMID32913098	GTEX-13JUV-2326-SM-5IJCE	GTEX-13JUV	Normal	Control	Control (ventilator case)	NA	Skeletal Muscle	mRNA	HiSeq 2000/2500	F	40-49
GTEx	GTEx_muscle	GTEx Consortium	PMID32913098	GTEX-13JVG-0126-SM-5L3D3	GTEX-13JVG	Normal	Control	Control (unexpected death)	NA	Skeletal Muscle	mRNA	HiSeq 2000/2500	M	60-89
GTEx	GTEx_muscle	GTEx Consortium	PMID32913098	GTEX-13N11-2726-SM-5L3ER	GTEX-13N11	Normal	Control	Control (ventilator case)	NA	Skeletal Muscle	mRNA	HiSeq 2000/2500	F	50-59
GTEx	GTEx_muscle	GTEx Consortium	PMID32913098	GTEX-13N1W-0526-SM-5MR4I	GTEX-13N1W	Normal	Control	Control (ventilator case)	NA	Skeletal Muscle	mRNA	HiSeq 2000/2500	M	60-89
GTEx	GTEx_muscle	GTEx Consortium	PMID32913098	GTEX-13N2G-2326-SM-5J1ON	GTEX-13N2G	Normal	Control	Control (unexpected death)	NA	Skeletal Muscle	mRNA	HiSeq 2000/2500	M	60-89
GTEx	GTEx_muscle	GTEx Consortium	PMID32913098	GTEX-13NYB-2726-SM-5J2MT	GTEX-13NYB	Normal	Control	Control (unexpected death)	NA	Skeletal Muscle	mRNA	HiSeq 2000/2500	M	40-49
GTEx	GTEx_muscle	GTEx Consortium	PMID32913098	GTEX-13NYC-0726-SM-5J2NQ	GTEX-13NYC	Normal	Control	Control (unexpected death)	NA	Skeletal Muscle	mRNA	HiSeq 2000/2500	M	60-89
GTEx	GTEx_muscle	GTEx Consortium	PMID32913098	GTEX-13NYS-0326-SM-5MR4L	GTEX-13NYS	Normal	Control	Control (slow death)	NA	Skeletal Muscle	mRNA	HiSeq 2000/2500	M	60-89
GTEx	GTEx_muscle	GTEx Consortium	PMID32913098	GTEX-13NZ9-0626-SM-5IJCO	GTEX-13NZ9	Normal	Control	Control (ventilator case)	NA	Skeletal Muscle	mRNA	HiSeq 2000/2500	M	50-59
GTEx	GTEx_muscle	GTEx Consortium	PMID32913098	GTEX-13NZA-0526-SM-5L3D7	GTEX-13NZA	Normal	Control	Control (unexpected death)	NA	Skeletal Muscle	mRNA	HiSeq 2000/2500	M	60-89
GTEx	GTEx_muscle	GTEx Consortium	PMID32913098	GTEX-13NZB-2626-SM-5J2M7	GTEX-13NZB	Normal	Control	Control (ventilator case)	NA	Skeletal Muscle	mRNA	HiSeq 2000/2500	M	30-39
GTEx	GTEx_muscle	GTEx Consortium	PMID32913098	GTEX-13O1R-0526-SM-5K7XU	GTEX-13O1R	Normal	Control	Control (unexpected death)	NA	Skeletal Muscle	mRNA	HiSeq 2000/2500	M	60-89
GTEx	GTEx_muscle	GTEx Consortium	PMID32913098	GTEX-13O21-1726-SM-5MR5A	GTEX-13O21	Normal	Control	Control (ventilator case)	NA	Skeletal Muscle	mRNA	HiSeq 2000/2500	M	50-59
GTEx	GTEx_muscle	GTEx Consortium	PMID32913098	GTEX-13O3O-0526-SM-5J1NL	GTEX-13O3O	Normal	Control	Control (intermediate death)	NA	Skeletal Muscle	mRNA	HiSeq 2000/2500	F	60-89
GTEx	GTEx_muscle	GTEx Consortium	PMID32913098	GTEX-13O3P-0626-SM-5L3D5	GTEX-13O3P	Normal	Control	Control (slow death)	NA	Skeletal Muscle	mRNA	HiSeq 2000/2500	M	50-59
GTEx	GTEx_muscle	GTEx Consortium	PMID32913098	GTEX-13O3Q-2726-SM-5KM51	GTEX-13O3Q	Normal	Control	Control (unexpected death)	NA	Skeletal Muscle	mRNA	HiSeq 2000/2500	M	50-59
GTEx	GTEx_muscle	GTEx Consortium	PMID32913098	GTEX-13O61-2326-SM-5J1NJ	GTEX-13O61	Normal	Control	Control (ventilator case)	NA	Skeletal Muscle	mRNA	HiSeq 2000/2500	M	60-89
GTEx	GTEx_muscle	GTEx Consortium	PMID32913098	GTEX-13OVG-2126-SM-5KM1K	GTEX-13OVG	Normal	Control	Control (ventilator case)	NA	Skeletal Muscle	mRNA	HiSeq 2000/2500	M	60-89
GTEx	GTEx_muscle	GTEx Consortium	PMID32913098	GTEX-13OVH-0626-SM-5L3EI	GTEX-13OVH	Normal	Control	Control (unexpected death)	NA	Skeletal Muscle	mRNA	HiSeq 2000/2500	M	60-89
GTEx	GTEx_muscle	GTEx Consortium	PMID32913098	GTEX-13OVI-1726-SM-5L3DW	GTEX-13OVI	Normal	Control	Control (ventilator case)	NA	Skeletal Muscle	mRNA	HiSeq 2000/2500	F	60-89
GTEx	GTEx_muscle	GTEx Consortium	PMID32913098	GTEX-13OVJ-0226-SM-5L3GK	GTEX-13OVJ	Normal	Control	Control (unexpected death)	NA	Skeletal Muscle	mRNA	HiSeq 2000/2500	F	50-59
GTEx	GTEx_muscle	GTEx Consortium	PMID32913098	GTEX-13OVK-1926-SM-6M48G	GTEX-13OVK	Normal	Control	Control (ventilator case)	NA	Skeletal Muscle	mRNA	HiSeq 2000/2500	M	40-49
GTEx	GTEx_muscle	GTEx Consortium	PMID32913098	GTEX-13OVL-1426-SM-5IJC1	GTEX-13OVL	Normal	Control	Control (unexpected death)	NA	Skeletal Muscle	mRNA	HiSeq 2000/2500	M	50-59
GTEx	GTEx_muscle	GTEx Consortium	PMID32913098	GTEX-13OW5-0326-SM-5L3HK	GTEX-13OW5	Normal	Control	Control (intermediate death)	NA	Skeletal Muscle	mRNA	HiSeq 2000/2500	M	60-89
GTEx	GTEx_muscle	GTEx Consortium	PMID32913098	GTEX-13OW6-0626-SM-5L3IB	GTEX-13OW6	Normal	Control	Control (unexpected death)	NA	Skeletal Muscle	mRNA	HiSeq 2000/2500	M	50-59
GTEx	GTEx_muscle	GTEx Consortium	PMID32913098	GTEX-13OW7-0326-SM-5J1MP	GTEX-13OW7	Normal	Control	Control (unexpected death)	NA	Skeletal Muscle	mRNA	HiSeq 2000/2500	M	50-59
GTEx	GTEx_muscle	GTEx Consortium	PMID32913098	GTEX-13OW8-1426-SM-5IJDT	GTEX-13OW8	Normal	Control	Control (unexpected death)	NA	Skeletal Muscle	mRNA	HiSeq 2000/2500	M	60-89
GTEx	GTEx_muscle	GTEx Consortium	PMID32913098	GTEX-13PDP-0326-SM-5K7XP	GTEX-13PDP	Normal	Control	Control (slow death)	NA	Skeletal Muscle	mRNA	HiSeq 2000/2500	M	60-89
GTEx	GTEx_muscle	GTEx Consortium	PMID32913098	GTEX-13PL6-0326-SM-5IJCP	GTEX-13PL6	Normal	Control	Control (intermediate death)	NA	Skeletal Muscle	mRNA	HiSeq 2000/2500	F	40-49
GTEx	GTEx_muscle	GTEx Consortium	PMID32913098	GTEX-13PL7-0626-SM-5IJCD	GTEX-13PL7	Normal	Control	Control (ventilator case)	NA	Skeletal Muscle	mRNA	HiSeq 2000/2500	F	60-89
GTEx	GTEx_muscle	GTEx Consortium	PMID32913098	GTEX-13PLJ-0326-SM-5L3I7	GTEX-13PLJ	Normal	Control	Control (unexpected death)	NA	Skeletal Muscle	mRNA	HiSeq 2000/2500	F	60-89
GTEx	GTEx_muscle	GTEx Consortium	PMID32913098	GTEX-13PVQ-0326-SM-5K7YF	GTEX-13PVQ	Normal	Control	Control (unexpected death)	NA	Skeletal Muscle	mRNA	HiSeq 2000/2500	M	50-59
GTEx	GTEx_muscle	GTEx Consortium	PMID32913098	GTEX-13PVR-2526-SM-5RQIT	GTEX-13PVR	Normal	Control	Control (ventilator case)	NA	Skeletal Muscle	mRNA	HiSeq 2000/2500	F	60-89
GTEx	GTEx_muscle	GTEx Consortium	PMID32913098	GTEX-13QBU-2426-SM-5LU4L	GTEX-13QBU	Normal	Control	Control (ventilator case)	NA	Skeletal Muscle	mRNA	HiSeq 2000/2500	F	40-49
GTEx	GTEx_muscle	GTEx Consortium	PMID32913098	GTEX-13QIC-1226-SM-5K7YR	GTEX-13QIC	Normal	Control	Control (unexpected death)	NA	Skeletal Muscle	mRNA	HiSeq 2000/2500	F	60-89
GTEx	GTEx_muscle	GTEx Consortium	PMID32913098	GTEX-13QJ3-0726-SM-5SI68	GTEX-13QJ3	Normal	Control	Control (ventilator case)	NA	Skeletal Muscle	mRNA	HiSeq 2000/2500	M	50-59
GTEx	GTEx_muscle	GTEx Consortium	PMID32913098	GTEX-13RTJ-2726-SM-73KVG	GTEX-13RTJ	Normal	Control	Control (slow death)	NA	Skeletal Muscle	mRNA	HiSeq 2000/2500	M	60-89
GTEx	GTEx_muscle	GTEx Consortium	PMID32913098	GTEX-13RTK-1626-SM-5QGQS	GTEX-13RTK	Normal	Control	Control (ventilator case)	NA	Skeletal Muscle	mRNA	HiSeq 2000/2500	M	20-29
GTEx	GTEx_muscle	GTEx Consortium	PMID32913098	GTEX-13RTL-0326-SM-7LT89	GTEX-13RTL	Normal	Control	Control (slow death)	NA	Skeletal Muscle	mRNA	HiSeq 2000/2500	M	40-49
GTEx	GTEx_muscle	GTEx Consortium	PMID32913098	GTEX-13S7M-0326-SM-5S2PH	GTEX-13S7M	Normal	Control	Control (unexpected death)	NA	Skeletal Muscle	mRNA	HiSeq 2000/2500	F	60-89
GTEx	GTEx_muscle	GTEx Consortium	PMID32913098	GTEX-13S86-2326-SM-5RQK1	GTEX-13S86	Normal	Control	Control (ventilator case)	NA	Skeletal Muscle	mRNA	HiSeq 2000/2500	M	40-49
GTEx	GTEx_muscle	GTEx Consortium	PMID32913098	GTEX-13SLW-0326-SM-5RQK5	GTEX-13SLW	Normal	Control	Control (unexpected death)	NA	Skeletal Muscle	mRNA	HiSeq 2000/2500	M	60-89
GTEx	GTEx_muscle	GTEx Consortium	PMID32913098	GTEX-13SLX-0326-SM-5Q5E4	GTEX-13SLX	Normal	Control	Control (unexpected death)	NA	Skeletal Muscle	mRNA	HiSeq 2000/2500	F	50-59
GTEx	GTEx_muscle	GTEx Consortium	PMID32913098	GTEX-13U4I-1826-SM-5IJD2	GTEX-13U4I	Normal	Control	Control (ventilator case)	NA	Skeletal Muscle	mRNA	HiSeq 2000/2500	F	40-49
GTEx	GTEx_muscle	GTEx Consortium	PMID32913098	GTEX-13VXT-0326-SM-5LU4U	GTEX-13VXT	Normal	Control	Control (ventilator case)	NA	Skeletal Muscle	mRNA	HiSeq 2000/2500	F	20-29
GTEx	GTEx_muscle	GTEx Consortium	PMID32913098	GTEX-13VXU-0326-SM-5LU36	GTEX-13VXU	Normal	Control	Control (unexpected death)	NA	Skeletal Muscle	mRNA	HiSeq 2000/2500	M	50-59
GTEx	GTEx_muscle	GTEx Consortium	PMID32913098	GTEX-13W3W-2626-SM-5SIA2	GTEX-13W3W	Normal	Control	Control (ventilator case)	NA	Skeletal Muscle	mRNA	HiSeq 2000/2500	F	60-89
GTEx	GTEx_muscle	GTEx Consortium	PMID32913098	GTEX-13W46-0726-SM-5LU3Z	GTEX-13W46	Normal	Control	Control (ventilator case)	NA	Skeletal Muscle	mRNA	HiSeq 2000/2500	M	50-59
GTEx	GTEx_muscle	GTEx Consortium	PMID32913098	GTEX-13X6H-2326-SM-7EWEB	GTEX-13X6H	Normal	Control	Control (ventilator case)	NA	Skeletal Muscle	mRNA	HiSeq 2000/2500	F	50-59
GTEx	GTEx_muscle	GTEx Consortium	PMID32913098	GTEX-13X6I-0526-SM-5QGP8	GTEX-13X6I	Normal	Control	Control (slow death)	NA	Skeletal Muscle	mRNA	HiSeq 2000/2500	M	60-89
GTEx	GTEx_muscle	GTEx Consortium	PMID32913098	GTEX-13X6J-0326-SM-7EPGD	GTEX-13X6J	Normal	Control	Control (unexpected death)	NA	Skeletal Muscle	mRNA	HiSeq 2000/2500	M	50-59
GTEx	GTEx_muscle	GTEx Consortium	PMID32913098	GTEX-13X6K-0326-SM-5Q5D6	GTEX-13X6K	Normal	Control	Control (slow death)	NA	Skeletal Muscle	mRNA	HiSeq 2000/2500	F	60-89
GTEx	GTEx_muscle	GTEx Consortium	PMID32913098	GTEX-13YAN-0526-SM-5O9BE	GTEX-13YAN	Normal	Control	Control (ventilator case)	NA	Skeletal Muscle	mRNA	HiSeq 2000/2500	M	60-89
GTEx	GTEx_muscle	GTEx Consortium	PMID32913098	GTEX-1445S-0626-SM-5LU3C	GTEX-1445S	Normal	Control	Control (intermediate death)	NA	Skeletal Muscle	mRNA	HiSeq 2000/2500	M	60-89
GTEx	GTEx_muscle	GTEx Consortium	PMID32913098	GTEX-144FL-0326-SM-5O99O	GTEX-144FL	Normal	Control	Control (unexpected death)	NA	Skeletal Muscle	mRNA	HiSeq 2000/2500	M	50-59
GTEx	GTEx_muscle	GTEx Consortium	PMID32913098	GTEX-144GL-0326-SM-5QGOY	GTEX-144GL	Normal	Control	Control (unexpected death)	NA	Skeletal Muscle	mRNA	HiSeq 2000/2500	M	50-59
GTEx	GTEx_muscle	GTEx Consortium	PMID32913098	GTEX-144GM-2026-SM-5LU3D	GTEX-144GM	Normal	Control	Control (ventilator case)	NA	Skeletal Muscle	mRNA	HiSeq 2000/2500	M	20-29
GTEx	GTEx_muscle	GTEx Consortium	PMID32913098	GTEX-144GN-2426-SM-5LU4R	GTEX-144GN	Normal	Control	Control (ventilator case)	NA	Skeletal Muscle	mRNA	HiSeq 2000/2500	M	50-59
GTEx	GTEx_muscle	GTEx Consortium	PMID32913098	GTEX-144GO-1326-SM-5Q5EL	GTEX-144GO	Normal	Control	Control (slow death)	NA	Skeletal Muscle	mRNA	HiSeq 2000/2500	M	60-89
GTEx	GTEx_muscle	GTEx Consortium	PMID32913098	GTEX-145LS-0526-SM-5LU8Y	GTEX-145LS	Normal	Control	Control (slow death)	NA	Skeletal Muscle	mRNA	HiSeq 2000/2500	F	60-89
GTEx	GTEx_muscle	GTEx Consortium	PMID32913098	GTEX-145LT-1626-SM-5O992	GTEX-145LT	Normal	Control	Control (ventilator case)	NA	Skeletal Muscle	mRNA	HiSeq 2000/2500	M	40-49
GTEx	GTEx_muscle	GTEx Consortium	PMID32913098	GTEX-145LU-2026-SM-5Q5E8	GTEX-145LU	Normal	Control	Control (unexpected death)	NA	Skeletal Muscle	mRNA	HiSeq 2000/2500	M	50-59
GTEx	GTEx_muscle	GTEx Consortium	PMID32913098	GTEX-145LV-2326-SM-5LU8Z	GTEX-145LV	Normal	Control	Control (ventilator case)	NA	Skeletal Muscle	mRNA	HiSeq 2000/2500	M	50-59
GTEx	GTEx_muscle	GTEx Consortium	PMID32913098	GTEX-145ME-2026-SM-5SIA5	GTEX-145ME	Normal	Control	Control (ventilator case)	NA	Skeletal Muscle	mRNA	HiSeq 2000/2500	F	40-49
GTEx	GTEx_muscle	GTEx Consortium	PMID32913098	GTEX-145MG-0226-SM-5TDDB	GTEX-145MG	Normal	Control	Control (unexpected death)	NA	Skeletal Muscle	mRNA	HiSeq 2000/2500	M	50-59
GTEx	GTEx_muscle	GTEx Consortium	PMID32913098	GTEX-145MH-0326-SM-5LU8H	GTEX-145MH	Normal	Control	Control (accident death)	NA	Skeletal Muscle	mRNA	HiSeq 2000/2500	M	50-59
GTEx	GTEx_muscle	GTEx Consortium	PMID32913098	GTEX-145MI-0326-SM-5Q5EV	GTEX-145MI	Normal	Control	Control (unexpected death)	NA	Skeletal Muscle	mRNA	HiSeq 2000/2500	F	60-89
GTEx	GTEx_muscle	GTEx Consortium	PMID32913098	GTEX-145MN-2426-SM-5NQA5	GTEX-145MN	Normal	Control	Control (ventilator case)	NA	Skeletal Muscle	mRNA	HiSeq 2000/2500	M	30-39
GTEx	GTEx_muscle	GTEx Consortium	PMID32913098	GTEX-145MO-0726-SM-5NQB9	GTEX-145MO	Normal	Control	Control (intermediate death)	NA	Skeletal Muscle	mRNA	HiSeq 2000/2500	M	60-89
GTEx	GTEx_muscle	GTEx Consortium	PMID32913098	GTEX-146FH-0526-SM-5QGQ3	GTEX-146FH	Normal	Control	Control (ventilator case)	NA	Skeletal Muscle	mRNA	HiSeq 2000/2500	F	50-59
GTEx	GTEx_muscle	GTEx Consortium	PMID32913098	GTEX-146FQ-0326-SM-5NQAX	GTEX-146FQ	Normal	Control	Control (ventilator case)	NA	Skeletal Muscle	mRNA	HiSeq 2000/2500	M	30-39
GTEx	GTEx_muscle	GTEx Consortium	PMID32913098	GTEX-146FR-1726-SM-5Q5DT	GTEX-146FR	Normal	Control	Control (ventilator case)	NA	Skeletal Muscle	mRNA	HiSeq 2000/2500	F	60-89
GTEx	GTEx_muscle	GTEx Consortium	PMID32913098	GTEX-14753-0526-SM-5QGPR	GTEX-14753	Normal	Control	Control (slow death)	NA	Skeletal Muscle	mRNA	HiSeq 2000/2500	M	60-89
GTEx	GTEx_muscle	GTEx Consortium	PMID32913098	GTEX-1477Z-1626-SM-5SIA8	GTEX-1477Z	Normal	Control	Control (slow death)	NA	Skeletal Muscle	mRNA	HiSeq 2000/2500	M	60-89
GTEx	GTEx_muscle	GTEx Consortium	PMID32913098	GTEX-147F3-0226-SM-5NQBV	GTEX-147F3	Normal	Control	Control (ventilator case)	NA	Skeletal Muscle	mRNA	HiSeq 2000/2500	F	50-59
GTEx	GTEx_muscle	GTEx Consortium	PMID32913098	GTEX-147F4-0326-SM-5TDCK	GTEX-147F4	Normal	Control	Control (unexpected death)	NA	Skeletal Muscle	mRNA	HiSeq 2000/2500	M	50-59
GTEx	GTEx_muscle	GTEx Consortium	PMID32913098	GTEX-147GR-0126-SM-62LER	GTEX-147GR	Normal	Control	Control (unexpected death)	NA	Skeletal Muscle	mRNA	HiSeq 2000/2500	M	60-89
GTEx	GTEx_muscle	GTEx Consortium	PMID32913098	GTEX-147JS-0526-SM-5TDD3	GTEX-147JS	Normal	Control	Control (unexpected death)	NA	Skeletal Muscle	mRNA	HiSeq 2000/2500	M	60-89
GTEx	GTEx_muscle	GTEx Consortium	PMID32913098	GTEX-148VJ-0326-SM-5QGQE	GTEX-148VJ	Normal	Control	Control (unexpected death)	NA	Skeletal Muscle	mRNA	HiSeq 2000/2500	M	60-89
GTEx	GTEx_muscle	GTEx Consortium	PMID32913098	GTEX-1497J-2626-SM-5SI9K	GTEX-1497J	Normal	Control	Control (ventilator case)	NA	Skeletal Muscle	mRNA	HiSeq 2000/2500	M	60-89
GTEx	GTEx_muscle	GTEx Consortium	PMID32913098	GTEX-14A5H-0326-SM-5RQIB	GTEX-14A5H	Normal	Control	Control (unexpected death)	NA	Skeletal Muscle	mRNA	HiSeq 2000/2500	M	60-89
GTEx	GTEx_muscle	GTEx Consortium	PMID32913098	GTEX-14A5I-0326-SM-5NQ9J	GTEX-14A5I	Normal	Control	Control (slow death)	NA	Skeletal Muscle	mRNA	HiSeq 2000/2500	F	50-59
GTEx	GTEx_muscle	GTEx Consortium	PMID32913098	GTEX-14A6H-5019-SM-793DH	GTEX-14A6H	Normal	Control	Control (ventilator case)	NA	Skeletal Muscle	mRNA	HiSeq 2000/2500	M	30-39
GTEx	GTEx_muscle	GTEx Consortium	PMID32913098	GTEX-14ABY-0126-SM-62LDI	GTEX-14ABY	Normal	Control	Control (unexpected death)	NA	Skeletal Muscle	mRNA	HiSeq 2000/2500	M	50-59
GTEx	GTEx_muscle	GTEx Consortium	PMID32913098	GTEX-14AS3-2126-SM-5S2MK	GTEX-14AS3	Normal	Control	Control (ventilator case)	NA	Skeletal Muscle	mRNA	HiSeq 2000/2500	F	40-49
GTEx	GTEx_muscle	GTEx Consortium	PMID32913098	GTEX-14ASI-0526-SM-5QGQP	GTEX-14ASI	Normal	Control	Control (unexpected death)	NA	Skeletal Muscle	mRNA	HiSeq 2000/2500	M	60-89
GTEx	GTEx_muscle	GTEx Consortium	PMID32913098	GTEX-14BIL-0326-SM-5SI9Q	GTEX-14BIL	Normal	Control	Control (unexpected death)	NA	Skeletal Muscle	mRNA	HiSeq 2000/2500	M	50-59
GTEx	GTEx_muscle	GTEx Consortium	PMID32913098	GTEX-14BIM-0326-SM-5SI9B	GTEX-14BIM	Normal	Control	Control (intermediate death)	NA	Skeletal Muscle	mRNA	HiSeq 2000/2500	F	60-89
GTEx	GTEx_muscle	GTEx Consortium	PMID32913098	GTEX-14BMU-2026-SM-5S2W6	GTEX-14BMU	Normal	Control	Control (ventilator case)	NA	Skeletal Muscle	mRNA	HiSeq 2000/2500	F	20-29
GTEx	GTEx_muscle	GTEx Consortium	PMID32913098	GTEX-14BMV-0326-SM-5RQHW	GTEX-14BMV	Normal	Control	Control (unexpected death)	NA	Skeletal Muscle	mRNA	HiSeq 2000/2500	M	50-59
GTEx	GTEx_muscle	GTEx Consortium	PMID32913098	GTEX-14C38-0426-SM-5TDDZ	GTEX-14C38	Normal	Control	Control (ventilator case)	NA	Skeletal Muscle	mRNA	HiSeq 2000/2500	M	50-59
GTEx	GTEx_muscle	GTEx Consortium	PMID32913098	GTEX-14C39-2426-SM-5S2U5	GTEX-14C39	Normal	Control	Control (unexpected death)	NA	Skeletal Muscle	mRNA	HiSeq 2000/2500	M	40-49
GTEx	GTEx_muscle	GTEx Consortium	PMID32913098	GTEX-14C5O-0626-SM-664N2	GTEX-14C5O	Normal	Control	Control (slow death)	NA	Skeletal Muscle	mRNA	HiSeq 2000/2500	M	60-89
GTEx	GTEx_muscle	GTEx Consortium	PMID32913098	GTEX-14DAQ-0326-SM-664MR	GTEX-14DAQ	Normal	Control	Control (slow death)	NA	Skeletal Muscle	mRNA	HiSeq 2000/2500	F	60-89
GTEx	GTEx_muscle	GTEx Consortium	PMID32913098	GTEX-14DAR-1826-SM-664N1	GTEX-14DAR	Normal	Control	Control (ventilator case)	NA	Skeletal Muscle	mRNA	HiSeq 2000/2500	M	50-59
GTEx	GTEx_muscle	GTEx Consortium	PMID32913098	GTEX-14E1K-2326-SM-664MP	GTEX-14E1K	Normal	Control	Control (ventilator case)	NA	Skeletal Muscle	mRNA	HiSeq 2000/2500	M	50-59
GTEx	GTEx_muscle	GTEx Consortium	PMID32913098	GTEX-14E6C-1526-SM-664ND	GTEX-14E6C	Normal	Control	Control (slow death)	NA	Skeletal Muscle	mRNA	HiSeq 2000/2500	M	40-49
GTEx	GTEx_muscle	GTEx Consortium	PMID32913098	GTEX-14E6D-0326-SM-62LDX	GTEX-14E6D	Normal	Control	Control (unexpected death)	NA	Skeletal Muscle	mRNA	HiSeq 2000/2500	M	50-59
GTEx	GTEx_muscle	GTEx Consortium	PMID32913098	GTEX-14E6E-2026-SM-664N5	GTEX-14E6E	Normal	Control	Control (ventilator case)	NA	Skeletal Muscle	mRNA	HiSeq 2000/2500	M	30-39
GTEx	GTEx_muscle	GTEx Consortium	PMID32913098	GTEX-14H4A-0926-SM-5ZZUU	GTEX-14H4A	Normal	Control	Control (ventilator case)	NA	Skeletal Muscle	mRNA	HiSeq 2000/2500	F	40-49
GTEx	GTEx_muscle	GTEx Consortium	PMID32913098	GTEX-14ICL-1926-SM-5RQIZ	GTEX-14ICL	Normal	Control	Control (ventilator case)	NA	Skeletal Muscle	mRNA	HiSeq 2000/2500	M	30-39
GTEx	GTEx_muscle	GTEx Consortium	PMID32913098	GTEX-14JG1-0126-SM-5ZZUP	GTEX-14JG1	Normal	Control	Control (unexpected death)	NA	Skeletal Muscle	mRNA	HiSeq 2000/2500	M	40-49
GTEx	GTEx_muscle	GTEx Consortium	PMID32913098	GTEX-14JG6-2126-SM-6EU2F	GTEX-14JG6	Normal	Control	Control (ventilator case)	NA	Skeletal Muscle	mRNA	HiSeq 2000/2500	F	30-39
GTEx	GTEx_muscle	GTEx Consortium	PMID32913098	GTEX-14JIY-0426-SM-62LF7	GTEX-14JIY	Normal	Control	Control (unexpected death)	NA	Skeletal Muscle	mRNA	HiSeq 2000/2500	M	60-89
GTEx	GTEx_muscle	GTEx Consortium	PMID32913098	GTEX-14LLW-0526-SM-62LFB	GTEX-14LLW	Normal	Control	Control (slow death)	NA	Skeletal Muscle	mRNA	HiSeq 2000/2500	F	60-89
GTEx	GTEx_muscle	GTEx Consortium	PMID32913098	GTEX-14LZ3-0626-SM-5ZZWP	GTEX-14LZ3	Normal	Control	Control (intermediate death)	NA	Skeletal Muscle	mRNA	HiSeq 2000/2500	F	60-89
GTEx	GTEx_muscle	GTEx Consortium	PMID32913098	GTEX-14PII-0626-SM-69LPY	GTEX-14PII	Normal	Control	Control (slow death)	NA	Skeletal Muscle	mRNA	HiSeq 2000/2500	M	60-89
GTEx	GTEx_muscle	GTEx Consortium	PMID32913098	GTEX-14PJ2-0326-SM-6EU2Q	GTEX-14PJ2	Normal	Control	Control (ventilator case)	NA	Skeletal Muscle	mRNA	HiSeq 2000/2500	M	50-59
GTEx	GTEx_muscle	GTEx Consortium	PMID32913098	GTEX-14PJ3-2026-SM-5ZZVK	GTEX-14PJ3	Normal	Control	Control (ventilator case)	NA	Skeletal Muscle	mRNA	HiSeq 2000/2500	M	50-59
GTEx	GTEx_muscle	GTEx Consortium	PMID32913098	GTEX-14PJ4-2426-SM-6EU1U	GTEX-14PJ4	Normal	Control	Control (ventilator case)	NA	Skeletal Muscle	mRNA	HiSeq 2000/2500	M	60-89
GTEx	GTEx_muscle	GTEx Consortium	PMID32913098	GTEX-14PJ5-2026-SM-6LLIN	GTEX-14PJ5	Normal	Control	Control (ventilator case)	NA	Skeletal Muscle	mRNA	HiSeq 2000/2500	F	60-89
GTEx	GTEx_muscle	GTEx Consortium	PMID32913098	GTEX-14PJ6-2326-SM-6ETZR	GTEX-14PJ6	Normal	Control	Control (ventilator case)	NA	Skeletal Muscle	mRNA	HiSeq 2000/2500	F	60-89
GTEx	GTEx_muscle	GTEx Consortium	PMID32913098	GTEX-14PJM-0426-SM-5ZZVN	GTEX-14PJM	Normal	Control	Control (unexpected death)	NA	Skeletal Muscle	mRNA	HiSeq 2000/2500	F	50-59
GTEx	GTEx_muscle	GTEx Consortium	PMID32913098	GTEX-14PJN-2126-SM-6AJBM	GTEX-14PJN	Normal	Control	Control (ventilator case)	NA	Skeletal Muscle	mRNA	HiSeq 2000/2500	M	30-39
GTEx	GTEx_muscle	GTEx Consortium	PMID32913098	GTEX-14PJO-0526-SM-6EU2O	GTEX-14PJO	Normal	Control	Control (slow death)	NA	Skeletal Muscle	mRNA	HiSeq 2000/2500	M	60-89
GTEx	GTEx_muscle	GTEx Consortium	PMID32913098	GTEX-14PK6-2126-SM-6ETZV	GTEX-14PK6	Normal	Control	Control (ventilator case)	NA	Skeletal Muscle	mRNA	HiSeq 2000/2500	F	60-89
GTEx	GTEx_muscle	GTEx Consortium	PMID32913098	GTEX-14PN4-0326-SM-6EU2N	GTEX-14PN4	Normal	Control	Control (unexpected death)	NA	Skeletal Muscle	mRNA	HiSeq 2000/2500	M	50-59
GTEx	GTEx_muscle	GTEx Consortium	PMID32913098	GTEX-14PQA-0526-SM-7KUFS	GTEX-14PQA	Normal	Control	Control (slow death)	NA	Skeletal Muscle	mRNA	HiSeq 2000/2500	F	50-59
GTEx	GTEx_muscle	GTEx Consortium	PMID32913098	GTEX-14XAO-2226-SM-6LLHU	GTEX-14XAO	Normal	Control	Control (ventilator case)	NA	Skeletal Muscle	mRNA	HiSeq 2000/2500	F	60-89
GTEx	GTEx_muscle	GTEx Consortium	PMID32913098	GTEX-15CHC-2426-SM-6EU22	GTEX-15CHC	Normal	Control	Control (ventilator case)	NA	Skeletal Muscle	mRNA	HiSeq 2000/2500	F	60-89
GTEx	GTEx_muscle	GTEx Consortium	PMID32913098	GTEX-15CHQ-0726-SM-6EU18	GTEX-15CHQ	Normal	Control	Control (slow death)	NA	Skeletal Muscle	mRNA	HiSeq 2000/2500	M	60-89
GTEx	GTEx_muscle	GTEx Consortium	PMID32913098	GTEX-15CHR-2426-SM-7DUFX	GTEX-15CHR	Normal	Control	Control (ventilator case)	NA	Skeletal Muscle	mRNA	HiSeq 2000/2500	M	50-59
GTEx	GTEx_muscle	GTEx Consortium	PMID32913098	GTEX-15D79-0526-SM-6ETZP	GTEX-15D79	Normal	Control	Control (unexpected death)	NA	Skeletal Muscle	mRNA	HiSeq 2000/2500	M	50-59
GTEx	GTEx_muscle	GTEx Consortium	PMID32913098	GTEX-15DCD-0626-SM-7KUG7	GTEX-15DCD	Normal	Control	Control (unexpected death)	NA	Skeletal Muscle	mRNA	HiSeq 2000/2500	F	60-89
GTEx	GTEx_muscle	GTEx Consortium	PMID32913098	GTEX-15DDE-0526-SM-6ETZQ	GTEX-15DDE	Normal	Control	Control (intermediate death)	NA	Skeletal Muscle	mRNA	HiSeq 2000/2500	F	50-59
GTEx	GTEx_muscle	GTEx Consortium	PMID32913098	GTEX-15DZA-2026-SM-6PANE	GTEX-15DZA	Normal	Control	Control (ventilator case)	NA	Skeletal Muscle	mRNA	HiSeq 2000/2500	F	30-39
GTEx	GTEx_muscle	GTEx Consortium	PMID32913098	GTEX-15EO6-2826-SM-6PANB	GTEX-15EO6	Normal	Control	Control (slow death)	NA	Skeletal Muscle	mRNA	HiSeq 2000/2500	M	50-59
GTEx	GTEx_muscle	GTEx Consortium	PMID32913098	GTEX-15ER7-0226-SM-7KUEU	GTEX-15ER7	Normal	Control	Control (accident death)	NA	Skeletal Muscle	mRNA	HiSeq 2000/2500	F	20-29
GTEx	GTEx_muscle	GTEx Consortium	PMID32913098	GTEX-15ETS-0326-SM-6PANH	GTEX-15ETS	Normal	Control	Control (ventilator case)	NA	Skeletal Muscle	mRNA	HiSeq 2000/2500	F	40-49
GTEx	GTEx_muscle	GTEx Consortium	PMID32913098	GTEX-15F5U-1826-SM-6LLJF	GTEX-15F5U	Normal	Control	Control (ventilator case)	NA	Skeletal Muscle	mRNA	HiSeq 2000/2500	M	40-49
GTEx	GTEx_muscle	GTEx Consortium	PMID32913098	GTEX-15G19-0526-SM-6PAMT	GTEX-15G19	Normal	Control	Control (unexpected death)	NA	Skeletal Muscle	mRNA	HiSeq 2000/2500	M	60-89
GTEx	GTEx_muscle	GTEx Consortium	PMID32913098	GTEX-15G1A-2026-SM-7KUFG	GTEX-15G1A	Normal	Control	Control (ventilator case)	NA	Skeletal Muscle	mRNA	HiSeq 2000/2500	M	30-39
GTEx	GTEx_muscle	GTEx Consortium	PMID32913098	GTEX-15RIE-2426-SM-7KUDS	GTEX-15RIE	Normal	Control	Control (ventilator case)	NA	Skeletal Muscle	mRNA	HiSeq 2000/2500	M	60-89
GTEx	GTEx_muscle	GTEx Consortium	PMID32913098	GTEX-15RIF-2126-SM-7KUM8	GTEX-15RIF	Normal	Control	Control (ventilator case)	NA	Skeletal Muscle	mRNA	HiSeq 2000/2500	M	20-29
GTEx	GTEx_muscle	GTEx Consortium	PMID32913098	GTEX-15RIG-0426-SM-7KUF4	GTEX-15RIG	Normal	Control	Control (ventilator case)	NA	Skeletal Muscle	mRNA	HiSeq 2000/2500	M	40-49
GTEx	GTEx_muscle	GTEx Consortium	PMID32913098	GTEX-15RJ7-2426-SM-6M48L	GTEX-15RJ7	Normal	Control	Control (ventilator case)	NA	Skeletal Muscle	mRNA	HiSeq 2000/2500	M	40-49
GTEx	GTEx_muscle	GTEx Consortium	PMID32913098	GTEX-15SB6-1826-SM-6PALN	GTEX-15SB6	Normal	Control	Control (ventilator case)	NA	Skeletal Muscle	mRNA	HiSeq 2000/2500	F	50-59
GTEx	GTEx_muscle	GTEx Consortium	PMID32913098	GTEX-15SDE-2326-SM-6PAL4	GTEX-15SDE	Normal	Control	Control (ventilator case)	NA	Skeletal Muscle	mRNA	HiSeq 2000/2500	F	50-59
GTEx	GTEx_muscle	GTEx Consortium	PMID32913098	GTEX-15SHU-0626-SM-7KUFH	GTEX-15SHU	Normal	Control	Control (unexpected death)	NA	Skeletal Muscle	mRNA	HiSeq 2000/2500	F	40-49
GTEx	GTEx_muscle	GTEx Consortium	PMID32913098	GTEX-15SHV-2526-SM-6PAMG	GTEX-15SHV	Normal	Control	Control (ventilator case)	NA	Skeletal Muscle	mRNA	HiSeq 2000/2500	M	60-89
GTEx	GTEx_muscle	GTEx Consortium	PMID32913098	GTEX-15SHW-0726-SM-7KUEI	GTEX-15SHW	Normal	Control	Control (ventilator case)	NA	Skeletal Muscle	mRNA	HiSeq 2000/2500	M	60-89
GTEx	GTEx_muscle	GTEx Consortium	PMID32913098	GTEX-15SKB-2526-SM-6PALP	GTEX-15SKB	Normal	Control	Control (ventilator case)	NA	Skeletal Muscle	mRNA	HiSeq 2000/2500	M	60-89
GTEx	GTEx_muscle	GTEx Consortium	PMID32913098	GTEX-15UF6-1026-SM-7KUF7	GTEX-15UF6	Normal	Control	Control (slow death)	NA	Skeletal Muscle	mRNA	HiSeq 2000/2500	F	60-89
GTEx	GTEx_muscle	GTEx Consortium	PMID32913098	GTEX-15UF7-2226-SM-6PAMQ	GTEX-15UF7	Normal	Control	Control (ventilator case)	NA	Skeletal Muscle	mRNA	HiSeq 2000/2500	M	40-49
GTEx	GTEx_muscle	GTEx Consortium	PMID32913098	GTEX-15UKP-0326-SM-7KUFP	GTEX-15UKP	Normal	Control	Control (ventilator case)	NA	Skeletal Muscle	mRNA	HiSeq 2000/2500	M	20-29
GTEx	GTEx_muscle	GTEx Consortium	PMID32913098	GTEX-169BO-1526-SM-9KNVR	GTEX-169BO	Normal	Control	Control (ventilator case)	NA	Skeletal Muscle	mRNA	HiSeq 2000/2500	M	50-59
GTEx	GTEx_muscle	GTEx Consortium	PMID32913098	GTEX-16AAH-1826-SM-7939D	GTEX-16AAH	Normal	Control	Control (ventilator case)	NA	Skeletal Muscle	mRNA	HiSeq 2000/2500	M	50-59
GTEx	GTEx_muscle	GTEx Consortium	PMID32913098	GTEX-16BQI-0326-SM-6PAM4	GTEX-16BQI	Normal	Control	Control (ventilator case)	NA	Skeletal Muscle	mRNA	HiSeq 2000/2500	F	30-39
GTEx	GTEx_muscle	GTEx Consortium	PMID32913098	GTEX-16GPK-0526-SM-7KUER	GTEX-16GPK	Normal	Control	Control (unexpected death)	NA	Skeletal Muscle	mRNA	HiSeq 2000/2500	M	60-89
GTEx	GTEx_muscle	GTEx Consortium	PMID32913098	GTEX-16MT8-0326-SM-6PAM5	GTEX-16MT8	Normal	Control	Control (slow death)	NA	Skeletal Muscle	mRNA	HiSeq 2000/2500	F	60-89
GTEx	GTEx_muscle	GTEx Consortium	PMID32913098	GTEX-16MTA-2026-SM-7KUL3	GTEX-16MTA	Normal	Control	Control (ventilator case)	NA	Skeletal Muscle	mRNA	HiSeq 2000/2500	M	50-59
GTEx	GTEx_muscle	GTEx Consortium	PMID32913098	GTEX-16NGA-1926-SM-7LTA6	GTEX-16NGA	Normal	Control	Control (ventilator case)	NA	Skeletal Muscle	mRNA	HiSeq 2000/2500	F	40-49
GTEx	GTEx_muscle	GTEx Consortium	PMID32913098	GTEX-16NPV-2426-SM-6M482	GTEX-16NPV	Normal	Control	Control (slow death)	NA	Skeletal Muscle	mRNA	HiSeq 2000/2500	F	50-59
GTEx	GTEx_muscle	GTEx Consortium	PMID32913098	GTEX-16NPX-0626-SM-7KULB	GTEX-16NPX	Normal	Control	Control (ventilator case)	NA	Skeletal Muscle	mRNA	HiSeq 2000/2500	M	50-59
GTEx	GTEx_muscle	GTEx Consortium	PMID32913098	GTEX-16XZY-2226-SM-7938N	GTEX-16XZY	Normal	Control	Control (ventilator case)	NA	Skeletal Muscle	mRNA	HiSeq 2000/2500	M	60-89
GTEx	GTEx_muscle	GTEx Consortium	PMID32913098	GTEX-16XZZ-0526-SM-7KUF1	GTEX-16XZZ	Normal	Control	Control (ventilator case)	NA	Skeletal Muscle	mRNA	HiSeq 2000/2500	M	60-89
GTEx	GTEx_muscle	GTEx Consortium	PMID32913098	GTEX-16YQH-0426-SM-7KUL7	GTEX-16YQH	Normal	Control	Control (accident death)	NA	Skeletal Muscle	mRNA	HiSeq 2000/2500	M	30-39
GTEx	GTEx_muscle	GTEx Consortium	PMID32913098	GTEX-16Z82-0126-SM-7DHLF	GTEX-16Z82	Normal	Control	Control (unexpected death)	NA	Skeletal Muscle	mRNA	HiSeq 2000/2500	M	60-89
GTEx	GTEx_muscle	GTEx Consortium	PMID32913098	GTEX-17EUY-0626-SM-793BE	GTEX-17EUY	Normal	Control	Control (ventilator case)	NA	Skeletal Muscle	mRNA	HiSeq 2000/2500	M	20-29
GTEx	GTEx_muscle	GTEx Consortium	PMID32913098	GTEX-17EVP-1326-SM-7DHMR	GTEX-17EVP	Normal	Control	Control (unexpected death)	NA	Skeletal Muscle	mRNA	HiSeq 2000/2500	M	40-49
GTEx	GTEx_muscle	GTEx Consortium	PMID32913098	GTEX-17EVQ-1226-SM-7LG59	GTEX-17EVQ	Normal	Control	Control (accident death)	NA	Skeletal Muscle	mRNA	HiSeq 2000/2500	M	60-89
GTEx	GTEx_muscle	GTEx Consortium	PMID32913098	GTEX-17F96-2726-SM-7LT9F	GTEX-17F96	Normal	Control	Control (ventilator case)	NA	Skeletal Muscle	mRNA	HiSeq 2000/2500	M	60-89
GTEx	GTEx_muscle	GTEx Consortium	PMID32913098	GTEX-17F97-0526-SM-7DUF8	GTEX-17F97	Normal	Control	Control (slow death)	NA	Skeletal Muscle	mRNA	HiSeq 2000/2500	M	50-59
GTEx	GTEx_muscle	GTEx Consortium	PMID32913098	GTEX-17F98-1626-SM-7938R	GTEX-17F98	Normal	Control	Control (ventilator case)	NA	Skeletal Muscle	mRNA	HiSeq 2000/2500	F	40-49
GTEx	GTEx_muscle	GTEx Consortium	PMID32913098	GTEX-17F9E-0226-SM-79OKK	GTEX-17F9E	Normal	Control	Control (ventilator case)	NA	Skeletal Muscle	mRNA	HiSeq 2000/2500	M	50-59
GTEx	GTEx_muscle	GTEx Consortium	PMID32913098	GTEX-17GQL-1926-SM-718B9	GTEX-17GQL	Normal	Control	Control (ventilator case)	NA	Skeletal Muscle	mRNA	HiSeq 2000/2500	M	60-89
GTEx	GTEx_muscle	GTEx Consortium	PMID32913098	GTEX-17HG3-2726-SM-7DHL5	GTEX-17HG3	Normal	Control	Control (unexpected death)	NA	Skeletal Muscle	mRNA	HiSeq 2000/2500	F	30-39
GTEx	GTEx_muscle	GTEx Consortium	PMID32913098	GTEX-17HGU-0626-SM-7939Y	GTEX-17HGU	Normal	Control	Control (ventilator case)	NA	Skeletal Muscle	mRNA	HiSeq 2000/2500	M	50-59
GTEx	GTEx_muscle	GTEx Consortium	PMID32913098	GTEX-17HHE-2126-SM-7DHLO	GTEX-17HHE	Normal	Control	Control (ventilator case)	NA	Skeletal Muscle	mRNA	HiSeq 2000/2500	M	50-59
GTEx	GTEx_muscle	GTEx Consortium	PMID32913098	GTEX-17HHY-0326-SM-7938H	GTEX-17HHY	Normal	Control	Control (unexpected death)	NA	Skeletal Muscle	mRNA	HiSeq 2000/2500	M	50-59
GTEx	GTEx_muscle	GTEx Consortium	PMID32913098	GTEX-17HII-0426-SM-793A3	GTEX-17HII	Normal	Control	Control (unexpected death)	NA	Skeletal Muscle	mRNA	HiSeq 2000/2500	M	50-59
GTEx	GTEx_muscle	GTEx Consortium	PMID32913098	GTEX-17JCI-0326-SM-7LG5H	GTEX-17JCI	Normal	Control	Control (ventilator case)	NA	Skeletal Muscle	mRNA	HiSeq 2000/2500	F	60-89
GTEx	GTEx_muscle	GTEx Consortium	PMID32913098	GTEX-17KNJ-2426-SM-7DHLR	GTEX-17KNJ	Normal	Control	Control (ventilator case)	NA	Skeletal Muscle	mRNA	HiSeq 2000/2500	M	50-59
GTEx	GTEx_muscle	GTEx Consortium	PMID32913098	GTEX-17MF6-2026-SM-7LG5I	GTEX-17MF6	Normal	Control	Control (unexpected death)	NA	Skeletal Muscle	mRNA	HiSeq 2000/2500	M	40-49
GTEx	GTEx_muscle	GTEx Consortium	PMID32913098	GTEX-17MFQ-1926-SM-793A6	GTEX-17MFQ	Normal	Control	Control (ventilator case)	NA	Skeletal Muscle	mRNA	HiSeq 2000/2500	M	20-29
GTEx	GTEx_muscle	GTEx Consortium	PMID32913098	GTEX-183FY-0226-SM-7LG54	GTEX-183FY	Normal	Control	Control (ventilator case)	NA	Skeletal Muscle	mRNA	HiSeq 2000/2500	M	20-29
GTEx	GTEx_muscle	GTEx Consortium	PMID32913098	GTEX-183WM-0426-SM-731B1	GTEX-183WM	Normal	Control	Control (slow death)	NA	Skeletal Muscle	mRNA	HiSeq 2000/2500	F	60-89
GTEx	GTEx_muscle	GTEx Consortium	PMID32913098	GTEX-18465-0326-SM-7LTAD	GTEX-18465	Normal	Control	Control (unexpected death)	NA	Skeletal Muscle	mRNA	HiSeq 2000/2500	M	50-59
GTEx	GTEx_muscle	GTEx Consortium	PMID32913098	GTEX-18A66-0126-SM-731CQ	GTEX-18A66	Normal	Control	Control (slow death)	NA	Skeletal Muscle	mRNA	HiSeq 2000/2500	M	60-89
GTEx	GTEx_muscle	GTEx Consortium	PMID32913098	GTEX-18A67-0326-SM-7LG5X	GTEX-18A67	Normal	Control	Control (ventilator case)	NA	Skeletal Muscle	mRNA	HiSeq 2000/2500	M	50-59
GTEx	GTEx_muscle	GTEx Consortium	PMID32913098	GTEX-18A6Q-0326-SM-718AT	GTEX-18A6Q	Normal	Control	Control (unexpected death)	NA	Skeletal Muscle	mRNA	HiSeq 2000/2500	M	60-89
GTEx	GTEx_muscle	GTEx Consortium	PMID32913098	GTEX-18A7A-0626-SM-718BJ	GTEX-18A7A	Normal	Control	Control (unexpected death)	NA	Skeletal Muscle	mRNA	HiSeq 2000/2500	F	50-59
GTEx	GTEx_muscle	GTEx Consortium	PMID32913098	GTEX-18A7B-0326-SM-7LG65	GTEX-18A7B	Normal	Control	Control (intermediate death)	NA	Skeletal Muscle	mRNA	HiSeq 2000/2500	M	60-89
GTEx	GTEx_muscle	GTEx Consortium	PMID32913098	GTEX-18D9A-1826-SM-718BK	GTEX-18D9A	Normal	Control	Control (ventilator case)	NA	Skeletal Muscle	mRNA	HiSeq 2000/2500	F	30-39
GTEx	GTEx_muscle	GTEx Consortium	PMID32913098	GTEX-18D9B-0426-SM-7LTAR	GTEX-18D9B	Normal	Control	Control (ventilator case)	NA	Skeletal Muscle	mRNA	HiSeq 2000/2500	M	60-89
GTEx	GTEx_muscle	GTEx Consortium	PMID32913098	GTEX-18D9U-0626-SM-7LTA4	GTEX-18D9U	Normal	Control	Control (ventilator case)	NA	Skeletal Muscle	mRNA	HiSeq 2000/2500	M	40-49
GTEx	GTEx_muscle	GTEx Consortium	PMID32913098	GTEX-18QFQ-0326-SM-731C3	GTEX-18QFQ	Normal	Control	Control (ventilator case)	NA	Skeletal Muscle	mRNA	HiSeq 2000/2500	M	30-39
GTEx	GTEx_muscle	GTEx Consortium	PMID32913098	GTEX-1A32A-0526-SM-731B9	GTEX-1A32A	Normal	Control	Control (unexpected death)	NA	Skeletal Muscle	mRNA	HiSeq 2000/2500	F	50-59
GTEx	GTEx_muscle	GTEx Consortium	PMID32913098	GTEX-1A3MV-2026-SM-718BU	GTEX-1A3MV	Normal	Control	Control (ventilator case)	NA	Skeletal Muscle	mRNA	HiSeq 2000/2500	M	30-39
GTEx	GTEx_muscle	GTEx Consortium	PMID32913098	GTEX-1A3MW-0526-SM-731BY	GTEX-1A3MW	Normal	Control	Control (slow death)	NA	Skeletal Muscle	mRNA	HiSeq 2000/2500	F	60-89
GTEx	GTEx_muscle	GTEx Consortium	PMID32913098	GTEX-1A3MX-0526-SM-718A9	GTEX-1A3MX	Normal	Control	Control (slow death)	NA	Skeletal Muscle	mRNA	HiSeq 2000/2500	M	60-89
GTEx	GTEx_muscle	GTEx Consortium	PMID32913098	GTEX-1A8FM-0526-SM-7P8SF	GTEX-1A8FM	Normal	Control	Control (unexpected death)	NA	Skeletal Muscle	mRNA	HiSeq 2000/2500	F	50-59
GTEx	GTEx_muscle	GTEx Consortium	PMID32913098	GTEX-1A8G6-0126-SM-7DUFY	GTEX-1A8G6	Normal	Control	Control (unexpected death)	NA	Skeletal Muscle	mRNA	HiSeq 2000/2500	M	60-89
GTEx	GTEx_muscle	GTEx Consortium	PMID32913098	GTEX-1A8G7-0326-SM-72D5B	GTEX-1A8G7	Normal	Control	Control (unexpected death)	NA	Skeletal Muscle	mRNA	HiSeq 2000/2500	M	60-89
GTEx	GTEx_muscle	GTEx Consortium	PMID32913098	GTEX-1AMEY-1526-SM-73KYW	GTEX-1AMEY	Normal	Control	Control (ventilator case)	NA	Skeletal Muscle	mRNA	HiSeq 2000/2500	F	30-39
GTEx	GTEx_muscle	GTEx Consortium	PMID32913098	GTEX-1AMFI-2226-SM-731C6	GTEX-1AMFI	Normal	Control	Control (ventilator case)	NA	Skeletal Muscle	mRNA	HiSeq 2000/2500	F	50-59
GTEx	GTEx_muscle	GTEx Consortium	PMID32913098	GTEX-1AX8Z-5004-SM-ARZLD	GTEX-1AX8Z	Normal	Control	Control (ventilator case)	NA	Skeletal Muscle	mRNA	HiSeq 2000/2500	M	60-89
GTEx	GTEx_muscle	GTEx Consortium	PMID32913098	GTEX-1AX9I-0326-SM-73KXQ	GTEX-1AX9I	Normal	Control	Control (unexpected death)	NA	Skeletal Muscle	mRNA	HiSeq 2000/2500	M	60-89
GTEx	GTEx_muscle	GTEx Consortium	PMID32913098	GTEX-1AX9J-0126-SM-73KY2	GTEX-1AX9J	Normal	Control	Control (ventilator case)	NA	Skeletal Muscle	mRNA	HiSeq 2000/2500	M	60-89
GTEx	GTEx_muscle	GTEx Consortium	PMID32913098	GTEX-1AX9K-2726-SM-7DHMA	GTEX-1AX9K	Normal	Control	Control (ventilator case)	NA	Skeletal Muscle	mRNA	HiSeq 2000/2500	M	50-59
GTEx	GTEx_muscle	GTEx Consortium	PMID32913098	GTEX-1AYD5-2226-SM-73KX3	GTEX-1AYD5	Normal	Control	Control (ventilator case)	NA	Skeletal Muscle	mRNA	HiSeq 2000/2500	M	50-59
GTEx	GTEx_muscle	GTEx Consortium	PMID32913098	GTEX-1B8KE-2226-SM-7939K	GTEX-1B8KE	Normal	Control	Control (ventilator case)	NA	Skeletal Muscle	mRNA	HiSeq 2000/2500	M	50-59
GTEx	GTEx_muscle	GTEx Consortium	PMID32913098	GTEX-1B8KZ-2126-SM-73KYG	GTEX-1B8KZ	Normal	Control	Control (ventilator case)	NA	Skeletal Muscle	mRNA	HiSeq 2000/2500	M	50-59
GTEx	GTEx_muscle	GTEx Consortium	PMID32913098	GTEX-1B8L1-2726-SM-793AL	GTEX-1B8L1	Normal	Control	Control (unexpected death)	NA	Skeletal Muscle	mRNA	HiSeq 2000/2500	M	60-89
GTEx	GTEx_muscle	GTEx Consortium	PMID32913098	GTEX-1B8SF-0426-SM-79OL4	GTEX-1B8SF	Normal	Control	Control (unexpected death)	NA	Skeletal Muscle	mRNA	HiSeq 2000/2500	M	60-89
GTEx	GTEx_muscle	GTEx Consortium	PMID32913098	GTEX-1B8SG-0326-SM-73KXW	GTEX-1B8SG	Normal	Control	Control (unexpected death)	NA	Skeletal Muscle	mRNA	HiSeq 2000/2500	M	50-59
GTEx	GTEx_muscle	GTEx Consortium	PMID32913098	GTEX-1B932-0526-SM-73KU7	GTEX-1B932	Normal	Control	Control (ventilator case)	NA	Skeletal Muscle	mRNA	HiSeq 2000/2500	F	40-49
GTEx	GTEx_muscle	GTEx Consortium	PMID32913098	GTEX-1B933-0426-SM-7DHMC	GTEX-1B933	Normal	Control	Control (unexpected death)	NA	Skeletal Muscle	mRNA	HiSeq 2000/2500	F	50-59
GTEx	GTEx_muscle	GTEx Consortium	PMID32913098	GTEX-1B97I-2026-SM-7DHN2	GTEX-1B97I	Normal	Control	Control (ventilator case)	NA	Skeletal Muscle	mRNA	HiSeq 2000/2500	M	40-49
GTEx	GTEx_muscle	GTEx Consortium	PMID32913098	GTEX-1B97J-1226-SM-7PBZR	GTEX-1B97J	Normal	Control	Control (ventilator case)	NA	Skeletal Muscle	mRNA	HiSeq 2000/2500	F	50-59
GTEx	GTEx_muscle	GTEx Consortium	PMID32913098	GTEX-1B996-0326-SM-7DHMU	GTEX-1B996	Normal	Control	Control (unexpected death)	NA	Skeletal Muscle	mRNA	HiSeq 2000/2500	M	60-89
GTEx	GTEx_muscle	GTEx Consortium	PMID32913098	GTEX-1BAJH-0126-SM-7DHMF	GTEX-1BAJH	Normal	Control	Control (unexpected death)	NA	Skeletal Muscle	mRNA	HiSeq 2000/2500	M	60-89
GTEx	GTEx_muscle	GTEx Consortium	PMID32913098	GTEX-1C2JI-2126-SM-793CG	GTEX-1C2JI	Normal	Control	Control (ventilator case)	NA	Skeletal Muscle	mRNA	HiSeq 2000/2500	M	50-59
GTEx	GTEx_muscle	GTEx Consortium	PMID32913098	GTEX-1C475-1726-SM-73KVX	GTEX-1C475	Normal	Control	Control (ventilator case)	NA	Skeletal Muscle	mRNA	HiSeq 2000/2500	F	40-49
GTEx	GTEx_muscle	GTEx Consortium	PMID32913098	GTEX-1C4CL-0326-SM-7DHMH	GTEX-1C4CL	Normal	Control	Control (ventilator case)	NA	Skeletal Muscle	mRNA	HiSeq 2000/2500	M	30-39
GTEx	GTEx_muscle	GTEx Consortium	PMID32913098	GTEX-1C64N-0326-SM-7P8QC	GTEX-1C64N	Normal	Control	Control (unexpected death)	NA	Skeletal Muscle	mRNA	HiSeq 2000/2500	M	50-59
GTEx	GTEx_muscle	GTEx Consortium	PMID32913098	GTEX-1C64O-0326-SM-73KVW	GTEX-1C64O	Normal	Control	Control (ventilator case)	NA	Skeletal Muscle	mRNA	HiSeq 2000/2500	M	60-89
GTEx	GTEx_muscle	GTEx Consortium	PMID32913098	GTEX-1C6VQ-0326-SM-7DHMS	GTEX-1C6VQ	Normal	Control	Control (unexpected death)	NA	Skeletal Muscle	mRNA	HiSeq 2000/2500	M	50-59
GTEx	GTEx_muscle	GTEx Consortium	PMID32913098	GTEX-1C6VR-2526-SM-7DHMT	GTEX-1C6VR	Normal	Control	Control (unexpected death)	NA	Skeletal Muscle	mRNA	HiSeq 2000/2500	M	60-89
GTEx	GTEx_muscle	GTEx Consortium	PMID32913098	GTEX-1C6VS-0126-SM-7PC2H	GTEX-1C6VS	Normal	Control	Control (unexpected death)	NA	Skeletal Muscle	mRNA	HiSeq 2000/2500	M	60-89
GTEx	GTEx_muscle	GTEx Consortium	PMID32913098	GTEX-1C6WA-0326-SM-7DUGE	GTEX-1C6WA	Normal	Control	Control (unexpected death)	NA	Skeletal Muscle	mRNA	HiSeq 2000/2500	M	60-89
GTEx	GTEx_muscle	GTEx Consortium	PMID32913098	GTEX-1CAMQ-0326-SM-7MXUI	GTEX-1CAMQ	Normal	Control	Control (unexpected death)	NA	Skeletal Muscle	mRNA	HiSeq 2000/2500	M	40-49
GTEx	GTEx_muscle	GTEx Consortium	PMID32913098	GTEX-1CAMR-1726-SM-793CU	GTEX-1CAMR	Normal	Control	Control (ventilator case)	NA	Skeletal Muscle	mRNA	HiSeq 2000/2500	M	20-29
GTEx	GTEx_muscle	GTEx Consortium	PMID32913098	GTEX-1CAMS-0126-SM-79396	GTEX-1CAMS	Normal	Control	Control (ventilator case)	NA	Skeletal Muscle	mRNA	HiSeq 2000/2500	F	40-49
GTEx	GTEx_muscle	GTEx Consortium	PMID32913098	GTEX-1CAV2-2426-SM-7P8QF	GTEX-1CAV2	Normal	Control	Control (unexpected death)	NA	Skeletal Muscle	mRNA	HiSeq 2000/2500	F	40-49
GTEx	GTEx_muscle	GTEx Consortium	PMID32913098	GTEX-1CB4E-2126-SM-793AP	GTEX-1CB4E	Normal	Control	Control (ventilator case)	NA	Skeletal Muscle	mRNA	HiSeq 2000/2500	M	60-89
GTEx	GTEx_muscle	GTEx Consortium	PMID32913098	GTEX-1CB4F-0326-SM-9MQKD	GTEX-1CB4F	Normal	Control	Control (ventilator case)	NA	Skeletal Muscle	mRNA	HiSeq 2000/2500	M	60-89
GTEx	GTEx_muscle	GTEx Consortium	PMID32913098	GTEX-1CB4G-0426-SM-7MXUN	GTEX-1CB4G	Normal	Control	Control (unexpected death)	NA	Skeletal Muscle	mRNA	HiSeq 2000/2500	M	60-89
GTEx	GTEx_muscle	GTEx Consortium	PMID32913098	GTEX-1CB4H-0426-SM-7MXTL	GTEX-1CB4H	Normal	Control	Control (slow death)	NA	Skeletal Muscle	mRNA	HiSeq 2000/2500	F	60-89
GTEx	GTEx_muscle	GTEx Consortium	PMID32913098	GTEX-1CB4I-0326-SM-7DHMM	GTEX-1CB4I	Normal	Control	Control (ventilator case)	NA	Skeletal Muscle	mRNA	HiSeq 2000/2500	M	50-59
GTEx	GTEx_muscle	GTEx Consortium	PMID32913098	GTEX-1CB4J-1226-SM-7P8P3	GTEX-1CB4J	Normal	Control	Control (intermediate death)	NA	Skeletal Muscle	mRNA	HiSeq 2000/2500	M	60-89
GTEx	GTEx_muscle	GTEx Consortium	PMID32913098	GTEX-1E1VI-0426-SM-7DHN1	GTEX-1E1VI	Normal	Control	Control (unexpected death)	NA	Skeletal Muscle	mRNA	HiSeq 2000/2500	M	50-59
GTEx	GTEx_muscle	GTEx Consortium	PMID32913098	GTEX-1E2YA-0526-SM-7P8RY	GTEX-1E2YA	Normal	Control	Control (unexpected death)	NA	Skeletal Muscle	mRNA	HiSeq 2000/2500	M	50-59
GTEx	GTEx_muscle	GTEx Consortium	PMID32913098	GTEX-1EH9U-0326-SM-7P8S2	GTEX-1EH9U	Normal	Control	Control (slow death)	NA	Skeletal Muscle	mRNA	HiSeq 2000/2500	M	60-89
GTEx	GTEx_muscle	GTEx Consortium	PMID32913098	GTEX-1EMGI-0326-SM-9MQM5	GTEX-1EMGI	Normal	Control	Control (unexpected death)	NA	Skeletal Muscle	mRNA	HiSeq 2000/2500	M	60-89
GTEx	GTEx_muscle	GTEx Consortium	PMID32913098	GTEX-1EN7A-0326-SM-7P8T1	GTEX-1EN7A	Normal	Control	Control (unexpected death)	NA	Skeletal Muscle	mRNA	HiSeq 2000/2500	M	40-49
GTEx	GTEx_muscle	GTEx Consortium	PMID32913098	GTEX-1EU9M-0126-SM-7P8P8	GTEX-1EU9M	Normal	Control	Control (unexpected death)	NA	Skeletal Muscle	mRNA	HiSeq 2000/2500	M	60-89
GTEx	GTEx_muscle	GTEx Consortium	PMID32913098	GTEX-1EWIQ-0626-SM-7PBYW	GTEX-1EWIQ	Normal	Control	Control (unexpected death)	NA	Skeletal Muscle	mRNA	HiSeq 2000/2500	F	60-89
GTEx	GTEx_muscle	GTEx Consortium	PMID32913098	GTEX-1EX96-1526-SM-7PBXK	GTEX-1EX96	Normal	Control	Control (unexpected death)	NA	Skeletal Muscle	mRNA	HiSeq 2000/2500	M	50-59
GTEx	GTEx_muscle	GTEx Consortium	PMID32913098	GTEX-1F48J-0526-SM-9WYSX	GTEX-1F48J	Normal	Control	Control (slow death)	NA	Skeletal Muscle	mRNA	HiSeq 2000/2500	F	50-59
GTEx	GTEx_muscle	GTEx Consortium	PMID32913098	GTEX-1F52S-0826-SM-7P8TQ	GTEX-1F52S	Normal	Control	Control (slow death)	NA	Skeletal Muscle	mRNA	HiSeq 2000/2500	F	60-89
GTEx	GTEx_muscle	GTEx Consortium	PMID32913098	GTEX-1F5PK-2626-SM-7RHH6	GTEX-1F5PK	Normal	Control	Control (ventilator case)	NA	Skeletal Muscle	mRNA	HiSeq 2000/2500	M	50-59
GTEx	GTEx_muscle	GTEx Consortium	PMID32913098	GTEX-1F5PL-0426-SM-7P8PR	GTEX-1F5PL	Normal	Control	Control (ventilator case)	NA	Skeletal Muscle	mRNA	HiSeq 2000/2500	F	40-49
GTEx	GTEx_muscle	GTEx Consortium	PMID32913098	GTEX-1F6I4-0326-SM-7P8T8	GTEX-1F6I4	Normal	Control	Control (unexpected death)	NA	Skeletal Muscle	mRNA	HiSeq 2000/2500	M	60-89
GTEx	GTEx_muscle	GTEx Consortium	PMID32913098	GTEX-1F6IF-0226-SM-7PBZ6	GTEX-1F6IF	Normal	Control	Control (unexpected death)	NA	Skeletal Muscle	mRNA	HiSeq 2000/2500	M	60-89
GTEx	GTEx_muscle	GTEx Consortium	PMID32913098	GTEX-1F75A-0626-SM-7PBYI	GTEX-1F75A	Normal	Control	Control (unexpected death)	NA	Skeletal Muscle	mRNA	HiSeq 2000/2500	M	50-59
GTEx	GTEx_muscle	GTEx Consortium	PMID32913098	GTEX-1F75B-0526-SM-7P8T5	GTEX-1F75B	Normal	Control	Control (slow death)	NA	Skeletal Muscle	mRNA	HiSeq 2000/2500	M	50-59
GTEx	GTEx_muscle	GTEx Consortium	PMID32913098	GTEX-1F75I-0526-SM-7RHI3	GTEX-1F75I	Normal	Control	Control (ventilator case)	NA	Skeletal Muscle	mRNA	HiSeq 2000/2500	M	40-49
GTEx	GTEx_muscle	GTEx Consortium	PMID32913098	GTEX-1F75W-0326-SM-7PC2Q	GTEX-1F75W	Normal	Control	Control (unexpected death)	NA	Skeletal Muscle	mRNA	HiSeq 2000/2500	M	60-89
GTEx	GTEx_muscle	GTEx Consortium	PMID32913098	GTEX-1F7RK-0326-SM-7RHH7	GTEX-1F7RK	Normal	Control	Control (accident death)	NA	Skeletal Muscle	mRNA	HiSeq 2000/2500	F	20-29
GTEx	GTEx_muscle	GTEx Consortium	PMID32913098	GTEX-1F88E-1826-SM-9MQLV	GTEX-1F88E	Normal	Control	Control (slow death)	NA	Skeletal Muscle	mRNA	HiSeq 2000/2500	F	60-89
GTEx	GTEx_muscle	GTEx Consortium	PMID32913098	GTEX-1F88F-2526-SM-7PC2R	GTEX-1F88F	Normal	Control	Control (unexpected death)	NA	Skeletal Muscle	mRNA	HiSeq 2000/2500	F	60-89
GTEx	GTEx_muscle	GTEx Consortium	PMID32913098	GTEX-1FIGZ-1726-SM-9MQKS	GTEX-1FIGZ	Normal	Control	Control (ventilator case)	NA	Skeletal Muscle	mRNA	HiSeq 2000/2500	M	40-49
GTEx	GTEx_muscle	GTEx Consortium	PMID32913098	GTEX-1GF9U-2326-SM-7RHH9	GTEX-1GF9U	Normal	Control	Control (ventilator case)	NA	Skeletal Muscle	mRNA	HiSeq 2000/2500	F	40-49
GTEx	GTEx_muscle	GTEx Consortium	PMID32913098	GTEX-1GF9V-0126-SM-9WYT2	GTEX-1GF9V	Normal	Control	Control (unexpected death)	NA	Skeletal Muscle	mRNA	HiSeq 2000/2500	M	60-89
GTEx	GTEx_muscle	GTEx Consortium	PMID32913098	GTEX-1GF9W-0526-SM-9MQJP	GTEX-1GF9W	Normal	Control	Control (intermediate death)	NA	Skeletal Muscle	mRNA	HiSeq 2000/2500	M	60-89
GTEx	GTEx_muscle	GTEx Consortium	PMID32913098	GTEX-1GF9X-2126-SM-7PBXN	GTEX-1GF9X	Normal	Control	Control (ventilator case)	NA	Skeletal Muscle	mRNA	HiSeq 2000/2500	F	40-49
GTEx	GTEx_muscle	GTEx Consortium	PMID32913098	GTEX-1GMR2-2126-SM-7P8TX	GTEX-1GMR2	Normal	Control	Control (ventilator case)	NA	Skeletal Muscle	mRNA	HiSeq 2000/2500	M	50-59
GTEx	GTEx_muscle	GTEx Consortium	PMID32913098	GTEX-1GMR3-2126-SM-9WYTZ	GTEX-1GMR3	Normal	Control	Control (ventilator case)	NA	Skeletal Muscle	mRNA	HiSeq 2000/2500	M	40-49
GTEx	GTEx_muscle	GTEx Consortium	PMID32913098	GTEX-1GMR8-0326-SM-9KNUO	GTEX-1GMR8	Normal	Control	Control (intermediate death)	NA	Skeletal Muscle	mRNA	HiSeq 2000/2500	F	50-59
GTEx	GTEx_muscle	GTEx Consortium	PMID32913098	GTEX-1GMRU-0326-SM-9WYT6	GTEX-1GMRU	Normal	Control	Control (unexpected death)	NA	Skeletal Muscle	mRNA	HiSeq 2000/2500	M	50-59
GTEx	GTEx_muscle	GTEx Consortium	PMID32913098	GTEX-1GN1U-2226-SM-9MQK1	GTEX-1GN1U	Normal	Control	Control (slow death)	NA	Skeletal Muscle	mRNA	HiSeq 2000/2500	F	50-59
GTEx	GTEx_muscle	GTEx Consortium	PMID32913098	GTEX-1GN1V-0326-SM-9WYTO	GTEX-1GN1V	Normal	Control	Control (unexpected death)	NA	Skeletal Muscle	mRNA	HiSeq 2000/2500	M	60-89
GTEx	GTEx_muscle	GTEx Consortium	PMID32913098	GTEX-1GN1W-0726-SM-9KNTV	GTEX-1GN1W	Normal	Control	Control (ventilator case)	NA	Skeletal Muscle	mRNA	HiSeq 2000/2500	F	50-59
GTEx	GTEx_muscle	GTEx Consortium	PMID32913098	GTEX-1GN2E-0726-SM-9MQLU	GTEX-1GN2E	Normal	Control	Control (unexpected death)	NA	Skeletal Muscle	mRNA	HiSeq 2000/2500	M	60-89
GTEx	GTEx_muscle	GTEx Consortium	PMID32913098	GTEX-1GN73-0126-SM-CNPPT	GTEX-1GN73	Normal	Control	Control (unexpected death)	NA	Skeletal Muscle	mRNA	HiSeq 2000/2500	M	60-89
GTEx	GTEx_muscle	GTEx Consortium	PMID32913098	GTEX-1GPI6-0326-SM-9MQM6	GTEX-1GPI6	Normal	Control	Control (unexpected death)	NA	Skeletal Muscle	mRNA	HiSeq 2000/2500	M	60-89
GTEx	GTEx_muscle	GTEx Consortium	PMID32913098	GTEX-1GPI7-0426-SM-7RHHP	GTEX-1GPI7	Normal	Control	Control (ventilator case)	NA	Skeletal Muscle	mRNA	HiSeq 2000/2500	M	20-29
GTEx	GTEx_muscle	GTEx Consortium	PMID32913098	GTEX-1GTWX-0326-SM-9WYTP	GTEX-1GTWX	Normal	Control	Control (unexpected death)	NA	Skeletal Muscle	mRNA	HiSeq 2000/2500	M	60-89
GTEx	GTEx_muscle	GTEx Consortium	PMID32913098	GTEX-1GZ2Q-0426-SM-9WPOU	GTEX-1GZ2Q	Normal	Control	Control (unexpected death)	NA	Skeletal Muscle	mRNA	HiSeq 2000/2500	M	40-49
GTEx	GTEx_muscle	GTEx Consortium	PMID32913098	GTEX-1GZ4H-1626-SM-7PC3F	GTEX-1GZ4H	Normal	Control	Control (ventilator case)	NA	Skeletal Muscle	mRNA	HiSeq 2000/2500	F	50-59
GTEx	GTEx_muscle	GTEx Consortium	PMID32913098	GTEX-1GZ4I-0526-SM-9YFLX	GTEX-1GZ4I	Normal	Control	Control (unexpected death)	NA	Skeletal Muscle	mRNA	HiSeq 2000/2500	M	50-59
GTEx	GTEx_muscle	GTEx Consortium	PMID32913098	GTEX-1GZHY-0126-SM-9WYUQ	GTEX-1GZHY	Normal	Control	Control (accident death)	NA	Skeletal Muscle	mRNA	HiSeq 2000/2500	F	50-59
GTEx	GTEx_muscle	GTEx Consortium	PMID32913098	GTEX-1H11D-0326-SM-9WG71	GTEX-1H11D	Normal	Control	Control (ventilator case)	NA	Skeletal Muscle	mRNA	HiSeq 2000/2500	M	40-49
GTEx	GTEx_muscle	GTEx Consortium	PMID32913098	GTEX-1H1CY-2726-SM-9MQLR	GTEX-1H1CY	Normal	Control	Control (unexpected death)	NA	Skeletal Muscle	mRNA	HiSeq 2000/2500	F	60-89
GTEx	GTEx_muscle	GTEx Consortium	PMID32913098	GTEX-1H1DE-1726-SM-A9G3G	GTEX-1H1DE	Normal	Control	Control (ventilator case)	NA	Skeletal Muscle	mRNA	HiSeq 2000/2500	M	20-29
GTEx	GTEx_muscle	GTEx Consortium	PMID32913098	GTEX-1H1DG-0326-SM-9QEHK	GTEX-1H1DG	Normal	Control	Control (ventilator case)	NA	Skeletal Muscle	mRNA	HiSeq 2000/2500	M	60-89
GTEx	GTEx_muscle	GTEx Consortium	PMID32913098	GTEX-1H1E6-2126-SM-9KNVM	GTEX-1H1E6	Normal	Control	Control (ventilator case)	NA	Skeletal Muscle	mRNA	HiSeq 2000/2500	M	30-39
GTEx	GTEx_muscle	GTEx Consortium	PMID32913098	GTEX-1H1ZS-0626-SM-CNPPU	GTEX-1H1ZS	Normal	Control	Control (slow death)	NA	Skeletal Muscle	mRNA	HiSeq 2000/2500	M	60-89
GTEx	GTEx_muscle	GTEx Consortium	PMID32913098	GTEX-1H23P-0526-SM-9WG6S	GTEX-1H23P	Normal	Control	Control (slow death)	NA	Skeletal Muscle	mRNA	HiSeq 2000/2500	M	60-89
GTEx	GTEx_muscle	GTEx Consortium	PMID32913098	GTEX-1H2FU-0526-SM-ACKXO	GTEX-1H2FU	Normal	Control	Control (slow death)	NA	Skeletal Muscle	mRNA	HiSeq 2000/2500	F	60-89
GTEx	GTEx_muscle	GTEx Consortium	PMID32913098	GTEX-1H3NZ-0326-SM-9MQL6	GTEX-1H3NZ	Normal	Control	Control (slow death)	NA	Skeletal Muscle	mRNA	HiSeq 2000/2500	M	60-89
GTEx	GTEx_muscle	GTEx Consortium	PMID32913098	GTEX-1H3O1-0626-SM-9MQM4	GTEX-1H3O1	Normal	Control	Control (unexpected death)	NA	Skeletal Muscle	mRNA	HiSeq 2000/2500	M	60-89
GTEx	GTEx_muscle	GTEx Consortium	PMID32913098	GTEX-1H3VE-0126-SM-9WYTW	GTEX-1H3VE	Normal	Control	Control (slow death)	NA	Skeletal Muscle	mRNA	HiSeq 2000/2500	M	40-49
GTEx	GTEx_muscle	GTEx Consortium	PMID32913098	GTEX-1H3VY-0326-SM-9WYU6	GTEX-1H3VY	Normal	Control	Control (ventilator case)	NA	Skeletal Muscle	mRNA	HiSeq 2000/2500	M	50-59
GTEx	GTEx_muscle	GTEx Consortium	PMID32913098	GTEX-1H4P4-0626-SM-9YFKZ	GTEX-1H4P4	Normal	Control	Control (unexpected death)	NA	Skeletal Muscle	mRNA	HiSeq 2000/2500	M	50-59
GTEx	GTEx_muscle	GTEx Consortium	PMID32913098	GTEX-1HB9E-0326-SM-D3LA5	GTEX-1HB9E	Normal	Control	Control (unexpected death)	NA	Skeletal Muscle	mRNA	HiSeq 2000/2500	M	50-59
GTEx	GTEx_muscle	GTEx Consortium	PMID32913098	GTEX-1HBPH-0826-SM-ARZNB	GTEX-1HBPH	Normal	Control	Control (slow death)	NA	Skeletal Muscle	mRNA	HiSeq 2000/2500	F	40-49
GTEx	GTEx_muscle	GTEx Consortium	PMID32913098	GTEX-1HBPI-0226-SM-ADEJ7	GTEX-1HBPI	Normal	Control	Control (unexpected death)	NA	Skeletal Muscle	mRNA	HiSeq 2000/2500	M	50-59
GTEx	GTEx_muscle	GTEx Consortium	PMID32913098	GTEX-1HBPM-0426-SM-CKZOO	GTEX-1HBPM	Normal	Control	Control (slow death)	NA	Skeletal Muscle	mRNA	HiSeq 2000/2500	F	60-89
GTEx	GTEx_muscle	GTEx Consortium	PMID32913098	GTEX-1HBPN-0526-SM-A9SM6	GTEX-1HBPN	Normal	Control	Control (ventilator case)	NA	Skeletal Muscle	mRNA	HiSeq 2000/2500	M	50-59
GTEx	GTEx_muscle	GTEx Consortium	PMID32913098	GTEX-1HC8U-2626-SM-CNPPH	GTEX-1HC8U	Normal	Control	Control (ventilator case)	NA	Skeletal Muscle	mRNA	HiSeq 2000/2500	F	40-49
GTEx	GTEx_muscle	GTEx Consortium	PMID32913098	GTEX-1HCU6-0526-SM-A9SKU	GTEX-1HCU6	Normal	Control	Control (unexpected death)	NA	Skeletal Muscle	mRNA	HiSeq 2000/2500	F	60-89
GTEx	GTEx_muscle	GTEx Consortium	PMID32913098	GTEX-1HCU7-0426-SM-D3L8Q	GTEX-1HCU7	Normal	Control	Control (ventilator case)	NA	Skeletal Muscle	mRNA	HiSeq 2000/2500	M	50-59
GTEx	GTEx_muscle	GTEx Consortium	PMID32913098	GTEX-1HCU9-1926-SM-9WYSE	GTEX-1HCU9	Normal	Control	Control (ventilator case)	NA	Skeletal Muscle	mRNA	HiSeq 2000/2500	M	20-29
GTEx	GTEx_muscle	GTEx Consortium	PMID32913098	GTEX-1HCUA-2326-SM-ACKVJ	GTEX-1HCUA	Normal	Control	Control (ventilator case)	NA	Skeletal Muscle	mRNA	HiSeq 2000/2500	F	50-59
GTEx	GTEx_muscle	GTEx Consortium	PMID32913098	GTEX-1HCVE-0326-SM-CGQEW	GTEX-1HCVE	Normal	Control	Control (slow death)	NA	Skeletal Muscle	mRNA	HiSeq 2000/2500	M	50-59
GTEx	GTEx_muscle	GTEx Consortium	PMID32913098	GTEX-1HFI6-0426-SM-B2LXB	GTEX-1HFI6	Normal	Control	Control (unexpected death)	NA	Skeletal Muscle	mRNA	HiSeq 2000/2500	M	40-49
GTEx	GTEx_muscle	GTEx Consortium	PMID32913098	GTEX-1HFI7-1926-SM-A96TQ	GTEX-1HFI7	Normal	Control	Control (ventilator case)	NA	Skeletal Muscle	mRNA	HiSeq 2000/2500	F	50-59
GTEx	GTEx_muscle	GTEx Consortium	PMID32913098	GTEX-1HGF4-2626-SM-CM2SJ	GTEX-1HGF4	Normal	Control	Control (unexpected death)	NA	Skeletal Muscle	mRNA	HiSeq 2000/2500	M	60-89
GTEx	GTEx_muscle	GTEx Consortium	PMID32913098	GTEX-1HKZK-0226-SM-9WYUG	GTEX-1HKZK	Normal	Control	Control (ventilator case)	NA	Skeletal Muscle	mRNA	HiSeq 2000/2500	M	40-49
GTEx	GTEx_muscle	GTEx Consortium	PMID32913098	GTEX-1HR9M-0326-SM-CL549	GTEX-1HR9M	Normal	Control	Control (slow death)	NA	Skeletal Muscle	mRNA	HiSeq 2000/2500	M	60-89
GTEx	GTEx_muscle	GTEx Consortium	PMID32913098	GTEX-1HSEH-0326-SM-A9G26	GTEX-1HSEH	Normal	Control	Control (ventilator case)	NA	Skeletal Muscle	mRNA	HiSeq 2000/2500	M	60-89
GTEx	GTEx_muscle	GTEx Consortium	PMID32913098	GTEX-1HSGN-0326-SM-ACKXQ	GTEX-1HSGN	Normal	Control	Control (ventilator case)	NA	Skeletal Muscle	mRNA	HiSeq 2000/2500	F	40-49
GTEx	GTEx_muscle	GTEx Consortium	PMID32913098	GTEX-1HSKV-0126-SM-E6CI1	GTEX-1HSKV	Normal	Control	Control (unexpected death)	NA	Skeletal Muscle	mRNA	HiSeq 2000/2500	M	60-89
GTEx	GTEx_muscle	GTEx Consortium	PMID32913098	GTEX-1HSMO-0526-SM-ACKXB	GTEX-1HSMO	Normal	Control	Control (intermediate death)	NA	Skeletal Muscle	mRNA	HiSeq 2000/2500	M	60-89
GTEx	GTEx_muscle	GTEx Consortium	PMID32913098	GTEX-1HSMP-0326-SM-A9SMC	GTEX-1HSMP	Normal	Control	Control (ventilator case)	NA	Skeletal Muscle	mRNA	HiSeq 2000/2500	M	60-89
GTEx	GTEx_muscle	GTEx Consortium	PMID32913098	GTEX-1HSMQ-1326-SM-ADEHS	GTEX-1HSMQ	Normal	Control	Control (ventilator case)	NA	Skeletal Muscle	mRNA	HiSeq 2000/2500	M	50-59
GTEx	GTEx_muscle	GTEx Consortium	PMID32913098	GTEX-1HT8W-0326-SM-CM2SG	GTEX-1HT8W	Normal	Control	Control (unexpected death)	NA	Skeletal Muscle	mRNA	HiSeq 2000/2500	M	30-39
GTEx	GTEx_muscle	GTEx Consortium	PMID32913098	GTEX-1HUB1-0526-SM-CL54N	GTEX-1HUB1	Normal	Control	Control (ventilator case)	NA	Skeletal Muscle	mRNA	HiSeq 2000/2500	M	60-89
GTEx	GTEx_muscle	GTEx Consortium	PMID32913098	GTEX-1I19N-2026-SM-ACKXJ	GTEX-1I19N	Normal	Control	Control (slow death)	NA	Skeletal Muscle	mRNA	HiSeq 2000/2500	M	60-89
GTEx	GTEx_muscle	GTEx Consortium	PMID32913098	GTEX-1I1GP-2126-SM-CKZPJ	GTEX-1I1GP	Normal	Control	Control (unexpected death)	NA	Skeletal Muscle	mRNA	HiSeq 2000/2500	M	50-59
GTEx	GTEx_muscle	GTEx Consortium	PMID32913098	GTEX-1I1GQ-0326-SM-A9SKS	GTEX-1I1GQ	Normal	Control	Control (unexpected death)	NA	Skeletal Muscle	mRNA	HiSeq 2000/2500	M	50-59
GTEx	GTEx_muscle	GTEx Consortium	PMID32913098	GTEX-1I1GR-0326-SM-CKZPI	GTEX-1I1GR	Normal	Control	Control (unexpected death)	NA	Skeletal Muscle	mRNA	HiSeq 2000/2500	M	60-89
GTEx	GTEx_muscle	GTEx Consortium	PMID32913098	GTEX-1I1GS-0326-SM-ARL7X	GTEX-1I1GS	Normal	Control	Control (slow death)	NA	Skeletal Muscle	mRNA	HiSeq 2000/2500	M	60-89
GTEx	GTEx_muscle	GTEx Consortium	PMID32913098	GTEX-1I1GT-0726-SM-B2LWN	GTEX-1I1GT	Normal	Control	Control (ventilator case)	NA	Skeletal Muscle	mRNA	HiSeq 2000/2500	F	60-89
GTEx	GTEx_muscle	GTEx Consortium	PMID32913098	GTEX-1I1GU-2126-SM-CGQF9	GTEX-1I1GU	Normal	Control	Control (ventilator case)	NA	Skeletal Muscle	mRNA	HiSeq 2000/2500	M	40-49
GTEx	GTEx_muscle	GTEx Consortium	PMID32913098	GTEX-1I1GV-0126-SM-CL55G	GTEX-1I1GV	Normal	Control	Control (unexpected death)	NA	Skeletal Muscle	mRNA	HiSeq 2000/2500	M	60-89
GTEx	GTEx_muscle	GTEx Consortium	PMID32913098	GTEX-1I1HK-0326-SM-ACKW5	GTEX-1I1HK	Normal	Control	Control (intermediate death)	NA	Skeletal Muscle	mRNA	HiSeq 2000/2500	M	60-89
GTEx	GTEx_muscle	GTEx Consortium	PMID32913098	GTEX-1I4MK-2326-SM-ADEHR	GTEX-1I4MK	Normal	Control	Control (ventilator case)	NA	Skeletal Muscle	mRNA	HiSeq 2000/2500	F	50-59
GTEx	GTEx_muscle	GTEx Consortium	PMID32913098	GTEX-1I6K6-0326-SM-CJI4A	GTEX-1I6K6	Normal	Control	Control (ventilator case)	NA	Skeletal Muscle	mRNA	HiSeq 2000/2500	M	30-39
GTEx	GTEx_muscle	GTEx Consortium	PMID32913098	GTEX-1I6K7-0326-SM-B2LXO	GTEX-1I6K7	Normal	Control	Control (ventilator case)	NA	Skeletal Muscle	mRNA	HiSeq 2000/2500	M	40-49
GTEx	GTEx_muscle	GTEx Consortium	PMID32913098	GTEX-1ICG6-2726-SM-CKZPN	GTEX-1ICG6	Normal	Control	Control (ventilator case)	NA	Skeletal Muscle	mRNA	HiSeq 2000/2500	F	60-89
GTEx	GTEx_muscle	GTEx Consortium	PMID32913098	GTEX-1ICLY-0326-SM-ARL7S	GTEX-1ICLY	Normal	Control	Control (ventilator case)	NA	Skeletal Muscle	mRNA	HiSeq 2000/2500	M	50-59
GTEx	GTEx_muscle	GTEx Consortium	PMID32913098	GTEX-1ICLZ-0626-SM-ARL83	GTEX-1ICLZ	Normal	Control	Control (intermediate death)	NA	Skeletal Muscle	mRNA	HiSeq 2000/2500	M	60-89
GTEx	GTEx_muscle	GTEx Consortium	PMID32913098	GTEX-1IDFM-1526-SM-ARL7U	GTEX-1IDFM	Normal	Control	Control (slow death)	NA	Skeletal Muscle	mRNA	HiSeq 2000/2500	M	60-89
GTEx	GTEx_muscle	GTEx Consortium	PMID32913098	GTEX-1IDJC-2026-SM-ADEIK	GTEX-1IDJC	Normal	Control	Control (ventilator case)	NA	Skeletal Muscle	mRNA	HiSeq 2000/2500	M	50-59
GTEx	GTEx_muscle	GTEx Consortium	PMID32913098	GTEX-1IDJD-1326-SM-CM2TQ	GTEX-1IDJD	Normal	Control	Control (ventilator case)	NA	Skeletal Muscle	mRNA	HiSeq 2000/2500	M	30-39
GTEx	GTEx_muscle	GTEx Consortium	PMID32913098	GTEX-1IDJE-2426-SM-ACKWF	GTEX-1IDJE	Normal	Control	Control (ventilator case)	NA	Skeletal Muscle	mRNA	HiSeq 2000/2500	F	50-59
GTEx	GTEx_muscle	GTEx Consortium	PMID32913098	GTEX-1IDJF-0326-SM-ADEIG	GTEX-1IDJF	Normal	Control	Control (ventilator case)	NA	Skeletal Muscle	mRNA	HiSeq 2000/2500	M	20-29
GTEx	GTEx_muscle	GTEx Consortium	PMID32913098	GTEX-1IDJH-0226-SM-CYPSB	GTEX-1IDJH	Normal	Control	Control (accident death)	NA	Skeletal Muscle	mRNA	HiSeq 2000/2500	M	60-89
GTEx	GTEx_muscle	GTEx Consortium	PMID32913098	GTEX-1IDJU-2426-SM-ARZM9	GTEX-1IDJU	Normal	Control	Control (ventilator case)	NA	Skeletal Muscle	mRNA	HiSeq 2000/2500	F	60-89
GTEx	GTEx_muscle	GTEx Consortium	PMID32913098	GTEX-1IDJV-0426-SM-COH3Z	GTEX-1IDJV	Normal	Control	Control (intermediate death)	NA	Skeletal Muscle	mRNA	HiSeq 2000/2500	M	60-89
GTEx	GTEx_muscle	GTEx Consortium	PMID32913098	GTEX-1IE54-0326-SM-ARZMD	GTEX-1IE54	Normal	Control	Control (ventilator case)	NA	Skeletal Muscle	mRNA	HiSeq 2000/2500	F	40-49
GTEx	GTEx_muscle	GTEx Consortium	PMID32913098	GTEX-1IGQW-0526-SM-CKZO3	GTEX-1IGQW	Normal	Control	Control (slow death)	NA	Skeletal Muscle	mRNA	HiSeq 2000/2500	M	60-89
GTEx	GTEx_muscle	GTEx Consortium	PMID32913098	GTEX-1IKJJ-0326-SM-CL55L	GTEX-1IKJJ	Normal	Control	Control (unexpected death)	NA	Skeletal Muscle	mRNA	HiSeq 2000/2500	M	60-89
GTEx	GTEx_muscle	GTEx Consortium	PMID32913098	GTEX-1IKK5-0426-SM-CL53X	GTEX-1IKK5	Normal	Control	Control (unexpected death)	NA	Skeletal Muscle	mRNA	HiSeq 2000/2500	M	60-89
GTEx	GTEx_muscle	GTEx Consortium	PMID32913098	GTEX-1IKOH-0126-SM-COH4D	GTEX-1IKOH	Normal	Control	Control (unexpected death)	NA	Skeletal Muscle	mRNA	HiSeq 2000/2500	F	60-89
GTEx	GTEx_muscle	GTEx Consortium	PMID32913098	GTEX-1IL2U-0726-SM-EAZ2Y	GTEX-1IL2U	Normal	Control	Control (unexpected death)	NA	Skeletal Muscle	mRNA	HiSeq 2000/2500	M	60-89
GTEx	GTEx_muscle	GTEx Consortium	PMID32913098	GTEX-1IL2V-0526-SM-ARL8B	GTEX-1IL2V	Normal	Control	Control (unexpected death)	NA	Skeletal Muscle	mRNA	HiSeq 2000/2500	M	60-89
GTEx	GTEx_muscle	GTEx Consortium	PMID32913098	GTEX-1IOXB-0326-SM-CL55M	GTEX-1IOXB	Normal	Control	Control (unexpected death)	NA	Skeletal Muscle	mRNA	HiSeq 2000/2500	M	50-59
GTEx	GTEx_muscle	GTEx Consortium	PMID32913098	GTEX-1IY9M-0326-SM-ARZMN	GTEX-1IY9M	Normal	Control	Control (accident death)	NA	Skeletal Muscle	mRNA	HiSeq 2000/2500	M	60-89
GTEx	GTEx_muscle	GTEx Consortium	PMID32913098	GTEX-1J1OQ-0426-SM-A9SLI	GTEX-1J1OQ	Normal	Control	Control (slow death)	NA	Skeletal Muscle	mRNA	HiSeq 2000/2500	F	40-49
GTEx	GTEx_muscle	GTEx Consortium	PMID32913098	GTEX-1J1R8-2326-SM-CKZPS	GTEX-1J1R8	Normal	Control	Control (ventilator case)	NA	Skeletal Muscle	mRNA	HiSeq 2000/2500	M	40-49
GTEx	GTEx_muscle	GTEx Consortium	PMID32913098	GTEX-1J8EW-0326-SM-CYPSX	GTEX-1J8EW	Normal	Control	Control (unexpected death)	NA	Skeletal Muscle	mRNA	HiSeq 2000/2500	F	60-89
GTEx	GTEx_muscle	GTEx Consortium	PMID32913098	GTEX-1J8JJ-0126-SM-D3L93	GTEX-1J8JJ	Normal	Control	Control (unexpected death)	NA	Skeletal Muscle	mRNA	HiSeq 2000/2500	F	60-89
GTEx	GTEx_muscle	GTEx Consortium	PMID32913098	GTEX-1J8Q2-0126-SM-E9J2G	GTEX-1J8Q2	Normal	Control	Control (intermediate death)	NA	Skeletal Muscle	mRNA	HiSeq 2000/2500	M	60-89
GTEx	GTEx_muscle	GTEx Consortium	PMID32913098	GTEX-1J8Q3-1426-SM-CKZPU	GTEX-1J8Q3	Normal	Control	Control (ventilator case)	NA	Skeletal Muscle	mRNA	HiSeq 2000/2500	M	60-89
GTEx	GTEx_muscle	GTEx Consortium	PMID32913098	GTEX-1J8QM-2226-SM-CYPSK	GTEX-1J8QM	Normal	Control	Control (ventilator case)	NA	Skeletal Muscle	mRNA	HiSeq 2000/2500	F	60-89
GTEx	GTEx_muscle	GTEx Consortium	PMID32913098	GTEX-1JJ6O-0926-SM-CYPT1	GTEX-1JJ6O	Normal	Control	Control (slow death)	NA	Skeletal Muscle	mRNA	HiSeq 2000/2500	M	60-89
GTEx	GTEx_muscle	GTEx Consortium	PMID32913098	GTEX-1JJEA-0126-SM-D3L8A	GTEX-1JJEA	Normal	Control	Control (unexpected death)	NA	Skeletal Muscle	mRNA	HiSeq 2000/2500	M	60-89
GTEx	GTEx_muscle	GTEx Consortium	PMID32913098	GTEX-1JK1U-2226-SM-CNNPL	GTEX-1JK1U	Normal	Control	Control (ventilator case)	NA	Skeletal Muscle	mRNA	HiSeq 2000/2500	M	60-89
GTEx	GTEx_muscle	GTEx Consortium	PMID32913098	GTEX-1JKYN-1826-SM-ARZMZ	GTEX-1JKYN	Normal	Control	Control (ventilator case)	NA	Skeletal Muscle	mRNA	HiSeq 2000/2500	M	30-39
GTEx	GTEx_muscle	GTEx Consortium	PMID32913098	GTEX-1JKYR-0326-SM-CNPOL	GTEX-1JKYR	Normal	Control	Control (ventilator case)	NA	Skeletal Muscle	mRNA	HiSeq 2000/2500	M	20-29
GTEx	GTEx_muscle	GTEx Consortium	PMID32913098	GTEX-1JMLX-0326-SM-CM2RP	GTEX-1JMLX	Normal	Control	Control (unexpected death)	NA	Skeletal Muscle	mRNA	HiSeq 2000/2500	M	50-59
GTEx	GTEx_muscle	GTEx Consortium	PMID32913098	GTEX-1JMPY-1226-SM-CJI3A	GTEX-1JMPY	Normal	Control	Control (ventilator case)	NA	Skeletal Muscle	mRNA	HiSeq 2000/2500	M	30-39
GTEx	GTEx_muscle	GTEx Consortium	PMID32913098	GTEX-1JMPZ-0126-SM-CNPOZ	GTEX-1JMPZ	Normal	Control	Control (slow death)	NA	Skeletal Muscle	mRNA	HiSeq 2000/2500	M	30-39
GTEx	GTEx_muscle	GTEx Consortium	PMID32913098	GTEX-1JMQI-2126-SM-CM2SC	GTEX-1JMQI	Normal	Control	Control (ventilator case)	NA	Skeletal Muscle	mRNA	HiSeq 2000/2500	M	50-59
GTEx	GTEx_muscle	GTEx Consortium	PMID32913098	GTEX-1JMQJ-0126-SM-E6CI2	GTEX-1JMQJ	Normal	Control	Control (unexpected death)	NA	Skeletal Muscle	mRNA	HiSeq 2000/2500	M	50-59
GTEx	GTEx_muscle	GTEx Consortium	PMID32913098	GTEX-1JMQK-0326-SM-ARZN5	GTEX-1JMQK	Normal	Control	Control (ventilator case)	NA	Skeletal Muscle	mRNA	HiSeq 2000/2500	M	60-89
GTEx	GTEx_muscle	GTEx Consortium	PMID32913098	GTEX-1JMQL-0126-SM-CY8HN	GTEX-1JMQL	Normal	Control	Control (ventilator case)	NA	Skeletal Muscle	mRNA	HiSeq 2000/2500	F	50-59
GTEx	GTEx_muscle	GTEx Consortium	PMID32913098	GTEX-1JN1M-0526-SM-CJI3D	GTEX-1JN1M	Normal	Control	Control (ventilator case)	NA	Skeletal Muscle	mRNA	HiSeq 2000/2500	F	60-89
GTEx	GTEx_muscle	GTEx Consortium	PMID32913098	GTEX-1JN6P-0526-SM-COH33	GTEX-1JN6P	Normal	Control	Control (ventilator case)	NA	Skeletal Muscle	mRNA	HiSeq 2000/2500	M	60-89
GTEx	GTEx_muscle	GTEx Consortium	PMID32913098	GTEX-1JN76-0326-SM-ARZNJ	GTEX-1JN76	Normal	Control	Control (ventilator case)	NA	Skeletal Muscle	mRNA	HiSeq 2000/2500	F	20-29
GTEx	GTEx_muscle	GTEx Consortium	PMID32913098	GTEX-1K2DA-2226-SM-CGQGM	GTEX-1K2DA	Normal	Control	Control (ventilator case)	NA	Skeletal Muscle	mRNA	HiSeq 2000/2500	M	50-59
GTEx	GTEx_muscle	GTEx Consortium	PMID32913098	GTEX-1K2DU-2526-SM-D3L8V	GTEX-1K2DU	Normal	Control	Control (ventilator case)	NA	Skeletal Muscle	mRNA	HiSeq 2000/2500	M	20-29
GTEx	GTEx_muscle	GTEx Consortium	PMID32913098	GTEX-1K9T9-0326-SM-EWRNQ	GTEX-1K9T9	Normal	Control	Control (ventilator case)	NA	Skeletal Muscle	mRNA	HiSeq 2000/2500	F	50-59
GTEx	GTEx_muscle	GTEx Consortium	PMID32913098	GTEX-1KAFJ-2326-SM-D3L8Z	GTEX-1KAFJ	Normal	Control	Control (intermediate death)	NA	Skeletal Muscle	mRNA	HiSeq 2000/2500	M	50-59
GTEx	GTEx_muscle	GTEx Consortium	PMID32913098	GTEX-1KANA-0926-SM-D3L9K	GTEX-1KANA	Normal	Control	Control (ventilator case)	NA	Skeletal Muscle	mRNA	HiSeq 2000/2500	M	20-29
GTEx	GTEx_muscle	GTEx Consortium	PMID32913098	GTEX-1KANB-0126-SM-E6CJT	GTEX-1KANB	Normal	Control	Control (unexpected death)	NA	Skeletal Muscle	mRNA	HiSeq 2000/2500	M	50-59
GTEx	GTEx_muscle	GTEx Consortium	PMID32913098	GTEX-1KANC-1626-SM-E6CIA	GTEX-1KANC	Normal	Control	Control (ventilator case)	NA	Skeletal Muscle	mRNA	HiSeq 2000/2500	F	50-59
GTEx	GTEx_muscle	GTEx Consortium	PMID32913098	GTEX-1KD4Q-0326-SM-E9TJA	GTEX-1KD4Q	Normal	Control	Control (unexpected death)	NA	Skeletal Muscle	mRNA	HiSeq 2000/2500	M	40-49
GTEx	GTEx_muscle	GTEx Consortium	PMID32913098	GTEX-1KD5A-0726-SM-DIPEO	GTEX-1KD5A	Normal	Control	Control (unexpected death)	NA	Skeletal Muscle	mRNA	HiSeq 2000/2500	M	50-59
GTEx	GTEx_muscle	GTEx Consortium	PMID32913098	GTEX-1KWVE-0926-SM-CXZKP	GTEX-1KWVE	Normal	Control	Control (accident death)	NA	Skeletal Muscle	mRNA	HiSeq 2000/2500	M	30-39
GTEx	GTEx_muscle	GTEx Consortium	PMID32913098	GTEX-1KXAM-2426-SM-DIPFC	GTEX-1KXAM	Normal	Control	Control (ventilator case)	NA	Skeletal Muscle	mRNA	HiSeq 2000/2500	M	60-89
GTEx	GTEx_muscle	GTEx Consortium	PMID32913098	GTEX-1L5NE-2226-SM-CXZKS	GTEX-1L5NE	Normal	Control	Control (ventilator case)	NA	Skeletal Muscle	mRNA	HiSeq 2000/2500	M	50-59
GTEx	GTEx_muscle	GTEx Consortium	PMID32913098	GTEX-1LB8K-0126-SM-EVYCN	GTEX-1LB8K	Normal	Control	Control (unexpected death)	NA	Skeletal Muscle	mRNA	HiSeq 2000/2500	M	50-59
GTEx	GTEx_muscle	GTEx Consortium	PMID32913098	GTEX-1LBAC-0326-SM-DIPF1	GTEX-1LBAC	Normal	Control	Control (ventilator case)	NA	Skeletal Muscle	mRNA	HiSeq 2000/2500	M	20-29
GTEx	GTEx_muscle	GTEx Consortium	PMID32913098	GTEX-1LC47-0626-SM-DIPFE	GTEX-1LC47	Normal	Control	Control (intermediate death)	NA	Skeletal Muscle	mRNA	HiSeq 2000/2500	M	60-89
GTEx	GTEx_muscle	GTEx Consortium	PMID32913098	GTEX-1LG7Y-0126-SM-E6CJ8	GTEX-1LG7Y	Normal	Control	Control (unexpected death)	NA	Skeletal Muscle	mRNA	HiSeq 2000/2500	M	50-59
GTEx	GTEx_muscle	GTEx Consortium	PMID32913098	GTEX-1LG7Z-2126-SM-CXKYU	GTEX-1LG7Z	Normal	Control	Control (ventilator case)	NA	Skeletal Muscle	mRNA	HiSeq 2000/2500	M	30-39
GTEx	GTEx_muscle	GTEx Consortium	PMID32913098	GTEX-1LGOU-2126-SM-DIPFG	GTEX-1LGOU	Normal	Control	Control (ventilator case)	NA	Skeletal Muscle	mRNA	HiSeq 2000/2500	F	20-29
GTEx	GTEx_muscle	GTEx Consortium	PMID32913098	GTEX-1LGRB-2626-SM-CNPPR	GTEX-1LGRB	Normal	Control	Control (ventilator case)	NA	Skeletal Muscle	mRNA	HiSeq 2000/2500	F	50-59
GTEx	GTEx_muscle	GTEx Consortium	PMID32913098	GTEX-1LH75-2626-SM-E9TKL	GTEX-1LH75	Normal	Control	Control (slow death)	NA	Skeletal Muscle	mRNA	HiSeq 2000/2500	F	50-59
GTEx	GTEx_muscle	GTEx Consortium	PMID32913098	GTEX-1LNCM-1226-SM-E9U5C	GTEX-1LNCM	Normal	Control	Control (ventilator case)	NA	Skeletal Muscle	mRNA	HiSeq 2000/2500	F	50-59
GTEx	GTEx_muscle	GTEx Consortium	PMID32913098	GTEX-1LSNL-0126-SM-EWRNR	GTEX-1LSNL	Normal	Control	Control (unexpected death)	NA	Skeletal Muscle	mRNA	HiSeq 2000/2500	M	50-59
GTEx	GTEx_muscle	GTEx Consortium	PMID32913098	GTEX-1LSNM-2326-SM-EWRO8	GTEX-1LSNM	Normal	Control	Control (ventilator case)	NA	Skeletal Muscle	mRNA	HiSeq 2000/2500	M	50-59
GTEx	GTEx_muscle	GTEx Consortium	PMID32913098	GTEX-1LVA9-0326-SM-DLHBU	GTEX-1LVA9	Normal	Control	Control (unexpected death)	NA	Skeletal Muscle	mRNA	HiSeq 2000/2500	M	50-59
GTEx	GTEx_muscle	GTEx Consortium	PMID32913098	GTEX-1LVAM-0326-SM-DIPFL	GTEX-1LVAM	Normal	Control	Control (ventilator case)	NA	Skeletal Muscle	mRNA	HiSeq 2000/2500	F	50-59
GTEx	GTEx_muscle	GTEx Consortium	PMID32913098	GTEX-1LVAN-0526-SM-CNNQ1	GTEX-1LVAN	Normal	Control	Control (ventilator case)	NA	Skeletal Muscle	mRNA	HiSeq 2000/2500	F	50-59
GTEx	GTEx_muscle	GTEx Consortium	PMID32913098	GTEX-1LVAO-0526-SM-EWRNS	GTEX-1LVAO	Normal	Control	Control (slow death)	NA	Skeletal Muscle	mRNA	HiSeq 2000/2500	M	60-89
GTEx	GTEx_muscle	GTEx Consortium	PMID32913098	GTEX-1M4P7-0126-SM-DKPQF	GTEX-1M4P7	Normal	Control	Control (unexpected death)	NA	Skeletal Muscle	mRNA	HiSeq 2000/2500	M	60-89
GTEx	GTEx_muscle	GTEx Consortium	PMID32913098	GTEX-1M5QR-1326-SM-EWROC	GTEX-1M5QR	Normal	Control	Control (ventilator case)	NA	Skeletal Muscle	mRNA	HiSeq 2000/2500	M	40-49
GTEx	GTEx_muscle	GTEx Consortium	PMID32913098	GTEX-1MA7W-1826-SM-DIPFP	GTEX-1MA7W	Normal	Control	Control (ventilator case)	NA	Skeletal Muscle	mRNA	HiSeq 2000/2500	F	20-29
GTEx	GTEx_muscle	GTEx Consortium	PMID32913098	GTEX-1MCC2-2726-SM-EWRN3	GTEX-1MCC2	Normal	Control	Control (ventilator case)	NA	Skeletal Muscle	mRNA	HiSeq 2000/2500	F	30-39
GTEx	GTEx_muscle	GTEx Consortium	PMID32913098	GTEX-1MCQQ-0626-SM-E9U5Q	GTEX-1MCQQ	Normal	Control	Control (intermediate death)	NA	Skeletal Muscle	mRNA	HiSeq 2000/2500	M	60-89
GTEx	GTEx_muscle	GTEx Consortium	PMID32913098	GTEX-1MCYP-2026-SM-DTXE4	GTEX-1MCYP	Normal	Control	Control (ventilator case)	NA	Skeletal Muscle	mRNA	HiSeq 2000/2500	F	20-29
GTEx	GTEx_muscle	GTEx Consortium	PMID32913098	GTEX-1MJIX-2126-SM-E9J3A	GTEX-1MJIX	Normal	Control	Control (ventilator case)	NA	Skeletal Muscle	mRNA	HiSeq 2000/2500	M	40-49
GTEx	GTEx_muscle	GTEx Consortium	PMID32913098	GTEX-1MJK3-1426-SM-E9TK1	GTEX-1MJK3	Normal	Control	Control (ventilator case)	NA	Skeletal Muscle	mRNA	HiSeq 2000/2500	M	20-29
GTEx	GTEx_muscle	GTEx Consortium	PMID32913098	GTEX-1MUQO-0226-SM-E9TJL	GTEX-1MUQO	Normal	Control	Control (ventilator case)	NA	Skeletal Muscle	mRNA	HiSeq 2000/2500	M	60-89
GTEx	GTEx_muscle	GTEx Consortium	PMID32913098	GTEX-1N2DV-0526-SM-DTX8W	GTEX-1N2DV	Normal	Control	Control (ventilator case)	NA	Skeletal Muscle	mRNA	HiSeq 2000/2500	M	40-49
GTEx	GTEx_muscle	GTEx Consortium	PMID32913098	GTEX-1N2DW-0426-SM-E9TK4	GTEX-1N2DW	Normal	Control	Control (unexpected death)	NA	Skeletal Muscle	mRNA	HiSeq 2000/2500	M	50-59
GTEx	GTEx_muscle	GTEx Consortium	PMID32913098	GTEX-1N2EF-0526-SM-E76OK	GTEX-1N2EF	Normal	Control	Control (intermediate death)	NA	Skeletal Muscle	mRNA	HiSeq 2000/2500	M	60-89
GTEx	GTEx_muscle	GTEx Consortium	PMID32913098	GTEX-1NHNU-1226-SM-DTX8I	GTEX-1NHNU	Normal	Control	Control (ventilator case)	NA	Skeletal Muscle	mRNA	HiSeq 2000/2500	M	50-59
GTEx	GTEx_muscle	GTEx Consortium	PMID32913098	GTEX-1NUQO-0726-SM-E9J3K	GTEX-1NUQO	Normal	Control	Control (ventilator case)	NA	Skeletal Muscle	mRNA	HiSeq 2000/2500	F	20-29
GTEx	GTEx_muscle	GTEx Consortium	PMID32913098	GTEX-1O9I2-0526-SM-EYYXI	GTEX-1O9I2	Normal	Control	Control (ventilator case)	NA	Skeletal Muscle	mRNA	HiSeq 2000/2500	M	50-59
GTEx	GTEx_muscle	GTEx Consortium	PMID32913098	GTEX-1OFPY-2526-SM-DTXEK	GTEX-1OFPY	Normal	Control	Control (ventilator case)	NA	Skeletal Muscle	mRNA	HiSeq 2000/2500	M	60-89
GTEx	GTEx_muscle	GTEx Consortium	PMID32913098	GTEX-1P4AB-0326-SM-EXUT3	GTEX-1P4AB	Normal	Control	Control (slow death)	NA	Skeletal Muscle	mRNA	HiSeq 2000/2500	M	50-59
GTEx	GTEx_muscle	GTEx Consortium	PMID32913098	GTEX-1PBJJ-0326-SM-E8VNT	GTEX-1PBJJ	Normal	Control	Control (ventilator case)	NA	Skeletal Muscle	mRNA	HiSeq 2000/2500	M	30-39
GTEx	GTEx_muscle	GTEx Consortium	PMID32913098	GTEX-1PDJ9-0526-SM-DTXDL	GTEX-1PDJ9	Normal	Control	Control (ventilator case)	NA	Skeletal Muscle	mRNA	HiSeq 2000/2500	M	20-29
GTEx	GTEx_muscle	GTEx Consortium	PMID32913098	GTEX-1PIEJ-0326-SM-EVYB5	GTEX-1PIEJ	Normal	Control	Control (ventilator case)	NA	Skeletal Muscle	mRNA	HiSeq 2000/2500	F	20-29
GTEx	GTEx_muscle	GTEx Consortium	PMID32913098	GTEX-1PIGE-0226-SM-E76OT	GTEX-1PIGE	Normal	Control	Control (ventilator case)	NA	Skeletal Muscle	mRNA	HiSeq 2000/2500	M	20-29
GTEx	GTEx_muscle	GTEx Consortium	PMID32913098	GTEX-1PIIG-0126-SM-E9J46	GTEX-1PIIG	Normal	Control	Control (ventilator case)	NA	Skeletal Muscle	mRNA	HiSeq 2000/2500	M	30-39
GTEx	GTEx_muscle	GTEx Consortium	PMID32913098	GTEX-1PPGY-0426-SM-DTXFE	GTEX-1PPGY	Normal	Control	Control (unexpected death)	NA	Skeletal Muscle	mRNA	HiSeq 2000/2500	M	60-89
GTEx	GTEx_muscle	GTEx Consortium	PMID32913098	GTEX-1PPH7-2526-SM-E76OJ	GTEX-1PPH7	Normal	Control	Control (ventilator case)	NA	Skeletal Muscle	mRNA	HiSeq 2000/2500	M	40-49
GTEx	GTEx_muscle	GTEx Consortium	PMID32913098	GTEX-1PPH8-0326-SM-E76PR	GTEX-1PPH8	Normal	Control	Control (ventilator case)	NA	Skeletal Muscle	mRNA	HiSeq 2000/2500	M	20-29
GTEx	GTEx_muscle	GTEx Consortium	PMID32913098	GTEX-1PWST-0426-SM-E76QV	GTEX-1PWST	Normal	Control	Control (slow death)	NA	Skeletal Muscle	mRNA	HiSeq 2000/2500	M	60-89
GTEx	GTEx_muscle	GTEx Consortium	PMID32913098	GTEX-1QAET-2026-SM-E9J3S	GTEX-1QAET	Normal	Control	Control (ventilator case)	NA	Skeletal Muscle	mRNA	HiSeq 2000/2500	M	50-59
GTEx	GTEx_muscle	GTEx Consortium	PMID32913098	GTEX-1QCLY-0426-SM-E8VOH	GTEX-1QCLY	Normal	Control	Control (ventilator case)	NA	Skeletal Muscle	mRNA	HiSeq 2000/2500	M	30-39
GTEx	GTEx_muscle	GTEx Consortium	PMID32913098	GTEX-1QCLZ-0326-SM-DTXG2	GTEX-1QCLZ	Normal	Control	Control (ventilator case)	NA	Skeletal Muscle	mRNA	HiSeq 2000/2500	F	60-89
GTEx	GTEx_muscle	GTEx Consortium	PMID32913098	GTEX-1QEPI-0526-SM-E76QF	GTEX-1QEPI	Normal	Control	Control (intermediate death)	NA	Skeletal Muscle	mRNA	HiSeq 2000/2500	F	60-89
GTEx	GTEx_muscle	GTEx Consortium	PMID32913098	GTEX-1QMI2-0526-SM-DTXFU	GTEX-1QMI2	Normal	Control	Control (unexpected death)	NA	Skeletal Muscle	mRNA	HiSeq 2000/2500	M	60-89
GTEx	GTEx_muscle	GTEx Consortium	PMID32913098	GTEX-1QP28-0526-SM-E8VNR	GTEX-1QP28	Normal	Control	Control (ventilator case)	NA	Skeletal Muscle	mRNA	HiSeq 2000/2500	F	50-59
GTEx	GTEx_muscle	GTEx Consortium	PMID32913098	GTEX-1QP2A-0526-SM-E8VN5	GTEX-1QP2A	Normal	Control	Control (ventilator case)	NA	Skeletal Muscle	mRNA	HiSeq 2000/2500	M	50-59
GTEx	GTEx_muscle	GTEx Consortium	PMID32913098	GTEX-1QP66-1626-SM-E76PC	GTEX-1QP66	Normal	Control	Control (ventilator case)	NA	Skeletal Muscle	mRNA	HiSeq 2000/2500	M	50-59
GTEx	GTEx_muscle	GTEx Consortium	PMID32913098	GTEX-1QP67-1826-SM-DTX8D	GTEX-1QP67	Normal	Control	Control (ventilator case)	NA	Skeletal Muscle	mRNA	HiSeq 2000/2500	F	40-49
GTEx	GTEx_muscle	GTEx Consortium	PMID32913098	GTEX-1QP6S-0426-SM-DTXG4	GTEX-1QP6S	Normal	Control	Control (unexpected death)	NA	Skeletal Muscle	mRNA	HiSeq 2000/2500	M	40-49
GTEx	GTEx_muscle	GTEx Consortium	PMID32913098	GTEX-1QP9N-1926-SM-E6CPY	GTEX-1QP9N	Normal	Control	Control (ventilator case)	NA	Skeletal Muscle	mRNA	HiSeq 2000/2500	M	30-39
GTEx	GTEx_muscle	GTEx Consortium	PMID32913098	GTEX-1QPFJ-0326-SM-E8VO2	GTEX-1QPFJ	Normal	Control	Control (ventilator case)	NA	Skeletal Muscle	mRNA	HiSeq 2000/2500	F	30-39
GTEx	GTEx_muscle	GTEx Consortium	PMID32913098	GTEX-1QW4Y-1726-SM-EWRN1	GTEX-1QW4Y	Normal	Control	Control (ventilator case)	NA	Skeletal Muscle	mRNA	HiSeq 2000/2500	M	30-39
GTEx	GTEx_muscle	GTEx Consortium	PMID32913098	GTEX-1R46S-0326-SM-EWRNE	GTEX-1R46S	Normal	Control	Control (slow death)	NA	Skeletal Muscle	mRNA	HiSeq 2000/2500	F	60-89
GTEx	GTEx_muscle	GTEx Consortium	PMID32913098	GTEX-1R7EU-0626-SM-DTX9N	GTEX-1R7EU	Normal	Control	Control (ventilator case)	NA	Skeletal Muscle	mRNA	HiSeq 2000/2500	M	60-89
GTEx	GTEx_muscle	GTEx Consortium	PMID32913098	GTEX-1R7EV-2026-SM-DTX83	GTEX-1R7EV	Normal	Control	Control (ventilator case)	NA	Skeletal Muscle	mRNA	HiSeq 2000/2500	M	40-49
GTEx	GTEx_muscle	GTEx Consortium	PMID32913098	GTEX-1R9JW-2426-SM-DTXFI	GTEX-1R9JW	Normal	Control	Control (ventilator case)	NA	Skeletal Muscle	mRNA	HiSeq 2000/2500	F	30-39
GTEx	GTEx_muscle	GTEx Consortium	PMID32913098	GTEX-1R9K4-0626-SM-E76OZ	GTEX-1R9K4	Normal	Control	Control (ventilator case)	NA	Skeletal Muscle	mRNA	HiSeq 2000/2500	M	60-89
GTEx	GTEx_muscle	GTEx Consortium	PMID32913098	GTEX-1R9K5-0326-SM-EWRNG	GTEX-1R9K5	Normal	Control	Control (ventilator case)	NA	Skeletal Muscle	mRNA	HiSeq 2000/2500	M	50-59
GTEx	GTEx_muscle	GTEx Consortium	PMID32913098	GTEX-1R9PM-2226-SM-E8VOC	GTEX-1R9PM	Normal	Control	Control (ventilator case)	NA	Skeletal Muscle	mRNA	HiSeq 2000/2500	M	20-29
GTEx	GTEx_muscle	GTEx Consortium	PMID32913098	GTEX-1R9PN-1826-SM-E8VO4	GTEX-1R9PN	Normal	Control	Control (ventilator case)	NA	Skeletal Muscle	mRNA	HiSeq 2000/2500	F	40-49
GTEx	GTEx_muscle	GTEx Consortium	PMID32913098	GTEX-1R9PO-2426-SM-EVYBS	GTEX-1R9PO	Normal	Control	Control (intermediate death)	NA	Skeletal Muscle	mRNA	HiSeq 2000/2500	F	60-89
GTEx	GTEx_muscle	GTEx Consortium	PMID32913098	GTEX-1RAZA-0526-SM-E76R2	GTEX-1RAZA	Normal	Control	Control (ventilator case)	NA	Skeletal Muscle	mRNA	HiSeq 2000/2500	M	20-29
GTEx	GTEx_muscle	GTEx Consortium	PMID32913098	GTEX-1RAZQ-0426-SM-DTXFQ	GTEX-1RAZQ	Normal	Control	Control (ventilator case)	NA	Skeletal Muscle	mRNA	HiSeq 2000/2500	M	30-39
GTEx	GTEx_muscle	GTEx Consortium	PMID32913098	GTEX-1RAZR-0326-SM-EWRNM	GTEX-1RAZR	Normal	Control	Control (ventilator case)	NA	Skeletal Muscle	mRNA	HiSeq 2000/2500	M	40-49
GTEx	GTEx_muscle	GTEx Consortium	PMID32913098	GTEX-1RB15-2226-SM-DTXFZ	GTEX-1RB15	Normal	Control	Control (ventilator case)	NA	Skeletal Muscle	mRNA	HiSeq 2000/2500	M	60-89
GTEx	GTEx_muscle	GTEx Consortium	PMID32913098	GTEX-1RQEC-0126-SM-E9J2H	GTEX-1RQEC	Normal	Control	Control (unexpected death)	NA	Skeletal Muscle	mRNA	HiSeq 2000/2500	M	60-89
GTEx	GTEx_muscle	GTEx Consortium	PMID32913098	GTEX-1RQED-0426-SM-E6CJP	GTEX-1RQED	Normal	Control	Control (intermediate death)	NA	Skeletal Muscle	mRNA	HiSeq 2000/2500	M	60-89
GTEx	GTEx_muscle	GTEx Consortium	PMID32913098	GTEX-1S5VW-0526-SM-E6CHL	GTEX-1S5VW	Normal	Control	Control (intermediate death)	NA	Skeletal Muscle	mRNA	HiSeq 2000/2500	M	60-89
GTEx	GTEx_muscle	GTEx Consortium	PMID32913098	GTEX-1S5ZA-0526-SM-EWRO1	GTEX-1S5ZA	Normal	Control	Control (ventilator case)	NA	Skeletal Muscle	mRNA	HiSeq 2000/2500	M	20-29
GTEx	GTEx_muscle	GTEx Consortium	PMID32913098	GTEX-1S82P-0326-SM-E9TIR	GTEX-1S82P	Normal	Control	Control (ventilator case)	NA	Skeletal Muscle	mRNA	HiSeq 2000/2500	F	60-89
GTEx	GTEx_muscle	GTEx Consortium	PMID32913098	GTEX-1S82U-1426-SM-E6CJL	GTEX-1S82U	Normal	Control	Control (ventilator case)	NA	Skeletal Muscle	mRNA	HiSeq 2000/2500	F	30-39
GTEx	GTEx_muscle	GTEx Consortium	PMID32913098	GTEX-1S82Y-2226-SM-EWRNV	GTEX-1S82Y	Normal	Control	Control (ventilator case)	NA	Skeletal Muscle	mRNA	HiSeq 2000/2500	M	40-49
GTEx	GTEx_muscle	GTEx Consortium	PMID32913098	GTEX-1S83E-2126-SM-EWRO6	GTEX-1S83E	Normal	Control	Control (ventilator case)	NA	Skeletal Muscle	mRNA	HiSeq 2000/2500	M	40-49
GTEx	GTEx_muscle	GTEx Consortium	PMID32913098	GTEX-N7MS-0426-SM-2YUN6	GTEX-N7MS	Normal	Control	Control (unexpected death)	NA	Skeletal Muscle	mRNA	HiSeq 2000/2500	M	60-89
GTEx	GTEx_muscle	GTEx Consortium	PMID32913098	GTEX-NFK9-0626-SM-2HMIV	GTEX-NFK9	Normal	Control	Control (ventilator case)	NA	Skeletal Muscle	mRNA	HiSeq 2000/2500	M	40-49
GTEx	GTEx_muscle	GTEx Consortium	PMID32913098	GTEX-O5YT-1626-SM-32PK6	GTEX-O5YT	Normal	Control	Control (ventilator case)	NA	Skeletal Muscle	mRNA	HiSeq 2000/2500	M	20-29
GTEx	GTEx_muscle	GTEx Consortium	PMID32913098	GTEX-O5YV-2026-SM-2D7VS	GTEX-O5YV	Normal	Control	Control (intermediate death)	NA	Skeletal Muscle	mRNA	HiSeq 2000/2500	F	60-89
GTEx	GTEx_muscle	GTEx Consortium	PMID32913098	GTEX-OHPK-1626-SM-2YUN3	GTEX-OHPK	Normal	Control	Control (ventilator case)	NA	Skeletal Muscle	mRNA	HiSeq 2000/2500	F	50-59
GTEx	GTEx_muscle	GTEx Consortium	PMID32913098	GTEX-OHPL-1626-SM-2HMIR	GTEX-OHPL	Normal	Control	Control (ventilator case)	NA	Skeletal Muscle	mRNA	HiSeq 2000/2500	F	60-89
GTEx	GTEx_muscle	GTEx Consortium	PMID32913098	GTEX-OHPN-2726-SM-2I5H4	GTEX-OHPN	Normal	Control	Control (ventilator case)	NA	Skeletal Muscle	mRNA	HiSeq 2000/2500	F	60-89
GTEx	GTEx_muscle	GTEx Consortium	PMID32913098	GTEX-OIZF-1626-SM-2YUNE	GTEX-OIZF	Normal	Control	Control (ventilator case)	NA	Skeletal Muscle	mRNA	HiSeq 2000/2500	M	60-89
GTEx	GTEx_muscle	GTEx Consortium	PMID32913098	GTEX-OIZG-1326-SM-2HMIQ	GTEX-OIZG	Normal	Control	Control (ventilator case)	NA	Skeletal Muscle	mRNA	HiSeq 2000/2500	M	50-59
GTEx	GTEx_muscle	GTEx Consortium	PMID32913098	GTEX-OIZH-1626-SM-2HMKI	GTEX-OIZH	Normal	Control	Control (ventilator case)	NA	Skeletal Muscle	mRNA	HiSeq 2000/2500	M	50-59
GTEx	GTEx_muscle	GTEx Consortium	PMID32913098	GTEX-OIZI-0626-SM-2XCEH	GTEX-OIZI	Normal	Control	Control (ventilator case)	NA	Skeletal Muscle	mRNA	HiSeq 2000/2500	M	40-49
GTEx	GTEx_muscle	GTEx Consortium	PMID32913098	GTEX-OOBJ-1626-SM-2I3F7	GTEX-OOBJ	Normal	Control	Control (ventilator case)	NA	Skeletal Muscle	mRNA	HiSeq 2000/2500	M	60-89
GTEx	GTEx_muscle	GTEx Consortium	PMID32913098	GTEX-OOBK-1626-SM-2HMKG	GTEX-OOBK	Normal	Control	Control (ventilator case)	NA	Skeletal Muscle	mRNA	HiSeq 2000/2500	M	40-49
GTEx	GTEx_muscle	GTEx Consortium	PMID32913098	GTEX-OXRK-1826-SM-2HMJE	GTEX-OXRK	Normal	Control	Control (ventilator case)	NA	Skeletal Muscle	mRNA	HiSeq 2000/2500	F	50-59
GTEx	GTEx_muscle	GTEx Consortium	PMID32913098	GTEX-OXRL-1626-SM-2YUMU	GTEX-OXRL	Normal	Control	Control (ventilator case)	NA	Skeletal Muscle	mRNA	HiSeq 2000/2500	M	50-59
GTEx	GTEx_muscle	GTEx Consortium	PMID32913098	GTEX-OXRN-1326-SM-3LK5V	GTEX-OXRN	Normal	Control	Control (ventilator case)	NA	Skeletal Muscle	mRNA	HiSeq 2000/2500	M	50-59
GTEx	GTEx_muscle	GTEx Consortium	PMID32913098	GTEX-OXRO-1726-SM-3LK6C	GTEX-OXRO	Normal	Control	Control (slow death)	NA	Skeletal Muscle	mRNA	HiSeq 2000/2500	F	60-89
GTEx	GTEx_muscle	GTEx Consortium	PMID32913098	GTEX-OXRP-2326-SM-2S1NL	GTEX-OXRP	Normal	Control	Control (intermediate death)	NA	Skeletal Muscle	mRNA	HiSeq 2000/2500	F	60-89
GTEx	GTEx_muscle	GTEx Consortium	PMID32913098	GTEX-P44G-0526-SM-2XCD1	GTEX-P44G	Normal	Control	Control (ventilator case)	NA	Skeletal Muscle	mRNA	HiSeq 2000/2500	M	30-39
GTEx	GTEx_muscle	GTEx Consortium	PMID32913098	GTEX-P44H-0426-SM-2XCEZ	GTEX-P44H	Normal	Control	Control (slow death)	NA	Skeletal Muscle	mRNA	HiSeq 2000/2500	M	40-49
GTEx	GTEx_muscle	GTEx Consortium	PMID32913098	GTEX-P4PP-1626-SM-2HMJF	GTEX-P4PP	Normal	Control	Control (ventilator case)	NA	Skeletal Muscle	mRNA	HiSeq 2000/2500	F	30-39
GTEx	GTEx_muscle	GTEx Consortium	PMID32913098	GTEX-P4PQ-1626-SM-2HMKK	GTEX-P4PQ	Normal	Control	Control (ventilator case)	NA	Skeletal Muscle	mRNA	HiSeq 2000/2500	M	60-89
GTEx	GTEx_muscle	GTEx Consortium	PMID32913098	GTEX-P4QS-1626-SM-2S1NH	GTEX-P4QS	Normal	Control	Control (ventilator case)	NA	Skeletal Muscle	mRNA	HiSeq 2000/2500	M	60-89
GTEx	GTEx_muscle	GTEx Consortium	PMID32913098	GTEX-P4QT-1626-SM-DHXIR	GTEX-P4QT	Normal	Control	Control (ventilator case)	NA	Skeletal Muscle	mRNA	HiSeq 2000/2500	F	50-59
GTEx	GTEx_muscle	GTEx Consortium	PMID32913098	GTEX-P78B-1626-SM-5SI85	GTEX-P78B	Normal	Control	Control (GTEx)	NA	Skeletal Muscle	mRNA	HiSeq 2000/2500	F	40-49
GTEx	GTEx_muscle	GTEx Consortium	PMID32913098	GTEX-PLZ4-0926-SM-2S1OI	GTEX-PLZ4	Normal	Control	Control (GTEx)	NA	Skeletal Muscle	mRNA	HiSeq 2000/2500	F	50-59
GTEx	GTEx_muscle	GTEx Consortium	PMID32913098	GTEX-PLZ5-1726-SM-2I5F6	GTEX-PLZ5	Normal	Control	Control (ventilator case)	NA	Skeletal Muscle	mRNA	HiSeq 2000/2500	M	50-59
GTEx	GTEx_muscle	GTEx Consortium	PMID32913098	GTEX-PLZ6-1526-SM-2S1OC	GTEX-PLZ6	Normal	Control	Control (ventilator case)	NA	Skeletal Muscle	mRNA	HiSeq 2000/2500	M	30-39
GTEx	GTEx_muscle	GTEx Consortium	PMID32913098	GTEX-POMQ-1926-SM-3NB1Y	GTEX-POMQ	Normal	Control	Control (ventilator case)	NA	Skeletal Muscle	mRNA	HiSeq 2000/2500	F	20-29
GTEx	GTEx_muscle	GTEx Consortium	PMID32913098	GTEX-POYW-0526-SM-2XCEY	GTEX-POYW	Normal	Control	Control (ventilator case)	NA	Skeletal Muscle	mRNA	HiSeq 2000/2500	M	60-89
GTEx	GTEx_muscle	GTEx Consortium	PMID32913098	GTEX-PSDG-0426-SM-5SI86	GTEX-PSDG	Normal	Control	Control (ventilator case)	NA	Skeletal Muscle	mRNA	HiSeq 2000/2500	M	50-59
GTEx	GTEx_muscle	GTEx Consortium	PMID32913098	GTEX-PW2O-1726-SM-2S1OO	GTEX-PW2O	Normal	Control	Control (ventilator case)	NA	Skeletal Muscle	mRNA	HiSeq 2000/2500	M	20-29
GTEx	GTEx_muscle	GTEx Consortium	PMID32913098	GTEX-PWCY-2026-SM-5SI8R	GTEX-PWCY	Normal	Control	Control (ventilator case)	NA	Skeletal Muscle	mRNA	HiSeq 2000/2500	F	20-29
GTEx	GTEx_muscle	GTEx Consortium	PMID32913098	GTEX-PWN1-1626-SM-2S1OL	GTEX-PWN1	Normal	Control	Control (ventilator case)	NA	Skeletal Muscle	mRNA	HiSeq 2000/2500	F	40-49
GTEx	GTEx_muscle	GTEx Consortium	PMID32913098	GTEX-PX3G-1626-SM-2S1PT	GTEX-PX3G	Normal	Control	Control (ventilator case)	NA	Skeletal Muscle	mRNA	HiSeq 2000/2500	F	20-29
GTEx	GTEx_muscle	GTEx Consortium	PMID32913098	GTEX-Q2AG-0426-SM-2S1PU	GTEX-Q2AG	Normal	Control	Control (unexpected death)	NA	Skeletal Muscle	mRNA	HiSeq 2000/2500	F	40-49
GTEx	GTEx_muscle	GTEx Consortium	PMID32913098	GTEX-Q2AH-1826-SM-2S1Q2	GTEX-Q2AH	Normal	Control	Control (ventilator case)	NA	Skeletal Muscle	mRNA	HiSeq 2000/2500	M	40-49
GTEx	GTEx_muscle	GTEx Consortium	PMID32913098	GTEX-Q2AI-1526-SM-3GIJ3	GTEX-Q2AI	Normal	Control	Control (ventilator case)	NA	Skeletal Muscle	mRNA	HiSeq 2000/2500	M	40-49
GTEx	GTEx_muscle	GTEx Consortium	PMID32913098	GTEX-Q734-2026-SM-3GADA	GTEX-Q734	Normal	Control	Control (ventilator case)	NA	Skeletal Muscle	mRNA	HiSeq 2000/2500	F	40-49
GTEx	GTEx_muscle	GTEx Consortium	PMID32913098	GTEX-QCQG-2126-SM-DTXFV	GTEX-QCQG	Normal	Control	Control (ventilator case)	NA	Skeletal Muscle	mRNA	HiSeq 2000/2500	F	50-59
GTEx	GTEx_muscle	GTEx Consortium	PMID32913098	GTEX-QDT8-0526-SM-3NMD8	GTEX-QDT8	Normal	Control	Control (slow death)	NA	Skeletal Muscle	mRNA	HiSeq 2000/2500	F	30-39
GTEx	GTEx_muscle	GTEx Consortium	PMID32913098	GTEX-QDVJ-1926-SM-2S1PJ	GTEX-QDVJ	Normal	Control	Control (ventilator case)	NA	Skeletal Muscle	mRNA	HiSeq 2000/2500	M	50-59
GTEx	GTEx_muscle	GTEx Consortium	PMID32913098	GTEX-QDVN-2426-SM-2S1Q4	GTEX-QDVN	Normal	Control	Control (ventilator case)	NA	Skeletal Muscle	mRNA	HiSeq 2000/2500	M	50-59
GTEx	GTEx_muscle	GTEx Consortium	PMID32913098	GTEX-QEG4-0626-SM-2S1OY	GTEX-QEG4	Normal	Control	Control (accident death)	NA	Skeletal Muscle	mRNA	HiSeq 2000/2500	M	30-39
GTEx	GTEx_muscle	GTEx Consortium	PMID32913098	GTEX-QEG5-0426-SM-2I5GJ	GTEX-QEG5	Normal	Control	Control (ventilator case)	NA	Skeletal Muscle	mRNA	HiSeq 2000/2500	M	20-29
GTEx	GTEx_muscle	GTEx Consortium	PMID32913098	GTEX-QEL4-0626-SM-3GIJM	GTEX-QEL4	Normal	Control	Control (intermediate death)	NA	Skeletal Muscle	mRNA	HiSeq 2000/2500	M	50-59
GTEx	GTEx_muscle	GTEx Consortium	PMID32913098	GTEX-QESD-1626-SM-2S1RB	GTEX-QESD	Normal	Control	Control (ventilator case)	NA	Skeletal Muscle	mRNA	HiSeq 2000/2500	M	20-29
GTEx	GTEx_muscle	GTEx Consortium	PMID32913098	GTEX-QLQ7-1726-SM-2S1QQ	GTEX-QLQ7	Normal	Control	Control (ventilator case)	NA	Skeletal Muscle	mRNA	HiSeq 2000/2500	M	60-89
GTEx	GTEx_muscle	GTEx Consortium	PMID32913098	GTEX-QLQW-1326-SM-2S1QS	GTEX-QLQW	Normal	Control	Control (ventilator case)	NA	Skeletal Muscle	mRNA	HiSeq 2000/2500	M	30-39
GTEx	GTEx_muscle	GTEx Consortium	PMID32913098	GTEX-QV31-1426-SM-2S1QD	GTEX-QV31	Normal	Control	Control (ventilator case)	NA	Skeletal Muscle	mRNA	HiSeq 2000/2500	M	30-39
GTEx	GTEx_muscle	GTEx Consortium	PMID32913098	GTEX-QV44-2026-SM-2S1RD	GTEX-QV44	Normal	Control	Control (ventilator case)	NA	Skeletal Muscle	mRNA	HiSeq 2000/2500	M	50-59
GTEx	GTEx_muscle	GTEx Consortium	PMID32913098	GTEX-QVJO-0126-SM-3GIK4	GTEX-QVJO	Normal	Control	Control (slow death)	NA	Skeletal Muscle	mRNA	HiSeq 2000/2500	F	60-89
GTEx	GTEx_muscle	GTEx Consortium	PMID32913098	GTEX-QVUS-0226-SM-3GIJY	GTEX-QVUS	Normal	Control	Control (slow death)	NA	Skeletal Muscle	mRNA	HiSeq 2000/2500	F	60-89
GTEx	GTEx_muscle	GTEx Consortium	PMID32913098	GTEX-QXCU-1726-SM-2TC6L	GTEX-QXCU	Normal	Control	Control (accident death)	NA	Skeletal Muscle	mRNA	HiSeq 2000/2500	M	50-59
GTEx	GTEx_muscle	GTEx Consortium	PMID32913098	GTEX-R3RS-0526-SM-3GADG	GTEX-R3RS	Normal	Control	Control (slow death)	NA	Skeletal Muscle	mRNA	HiSeq 2000/2500	F	40-49
GTEx	GTEx_muscle	GTEx Consortium	PMID32913098	GTEX-R53T-1826-SM-3GIJX	GTEX-R53T	Normal	Control	Control (ventilator case)	NA	Skeletal Muscle	mRNA	HiSeq 2000/2500	F	50-59
GTEx	GTEx_muscle	GTEx Consortium	PMID32913098	GTEX-R55C-1726-SM-3GADJ	GTEX-R55C	Normal	Control	Control (ventilator case)	NA	Skeletal Muscle	mRNA	HiSeq 2000/2500	M	40-49
GTEx	GTEx_muscle	GTEx Consortium	PMID32913098	GTEX-R55D-0626-SM-3GAD5	GTEX-R55D	Normal	Control	Control (ventilator case)	NA	Skeletal Muscle	mRNA	HiSeq 2000/2500	M	50-59
GTEx	GTEx_muscle	GTEx Consortium	PMID32913098	GTEX-R55E-0526-SM-2TC6B	GTEX-R55E	Normal	Control	Control (accident death)	NA	Skeletal Muscle	mRNA	HiSeq 2000/2500	M	20-29
GTEx	GTEx_muscle	GTEx Consortium	PMID32913098	GTEX-R55G-2326-SM-2TC61	GTEX-R55G	Normal	Control	Control (ventilator case)	NA	Skeletal Muscle	mRNA	HiSeq 2000/2500	F	40-49
GTEx	GTEx_muscle	GTEx Consortium	PMID32913098	GTEX-REY6-0826-SM-2TF4S	GTEX-REY6	Normal	Control	Control (ventilator case)	NA	Skeletal Muscle	mRNA	HiSeq 2000/2500	M	60-89
GTEx	GTEx_muscle	GTEx Consortium	PMID32913098	GTEX-RM2N-1626-SM-2TF5N	GTEX-RM2N	Normal	Control	Control (ventilator case)	NA	Skeletal Muscle	mRNA	HiSeq 2000/2500	M	50-59
GTEx	GTEx_muscle	GTEx Consortium	PMID32913098	GTEX-RN64-0326-SM-2TC5J	GTEX-RN64	Normal	Control	Control (accident death)	NA	Skeletal Muscle	mRNA	HiSeq 2000/2500	M	50-59
GTEx	GTEx_muscle	GTEx Consortium	PMID32913098	GTEX-RNOR-0526-SM-2TF4O	GTEX-RNOR	Normal	Control	Control (accident death)	NA	Skeletal Muscle	mRNA	HiSeq 2000/2500	F	50-59
GTEx	GTEx_muscle	GTEx Consortium	PMID32913098	GTEX-RTLS-0526-SM-2TF64	GTEX-RTLS	Normal	Control	Control (slow death)	NA	Skeletal Muscle	mRNA	HiSeq 2000/2500	F	60-89
GTEx	GTEx_muscle	GTEx Consortium	PMID32913098	GTEX-RU1J-1726-SM-2TF5S	GTEX-RU1J	Normal	Control	Control (ventilator case)	NA	Skeletal Muscle	mRNA	HiSeq 2000/2500	F	20-29
GTEx	GTEx_muscle	GTEx Consortium	PMID32913098	GTEX-RU72-1326-SM-2TF6T	GTEX-RU72	Normal	Control	Control (unexpected death)	NA	Skeletal Muscle	mRNA	HiSeq 2000/2500	F	50-59
GTEx	GTEx_muscle	GTEx Consortium	PMID32913098	GTEX-RUSQ-1726-SM-2TF68	GTEX-RUSQ	Normal	Control	Control (ventilator case)	NA	Skeletal Muscle	mRNA	HiSeq 2000/2500	M	50-59
GTEx	GTEx_muscle	GTEx Consortium	PMID32913098	GTEX-RWS6-2126-SM-2XCAV	GTEX-RWS6	Normal	Control	Control (ventilator case)	NA	Skeletal Muscle	mRNA	HiSeq 2000/2500	F	60-89
GTEx	GTEx_muscle	GTEx Consortium	PMID32913098	GTEX-RWSA-0726-SM-2XCBE	GTEX-RWSA	Normal	Control	Control (accident death)	NA	Skeletal Muscle	mRNA	HiSeq 2000/2500	M	40-49
GTEx	GTEx_muscle	GTEx Consortium	PMID32913098	GTEX-S32W-2326-SM-2XCAW	GTEX-S32W	Normal	Control	Control (ventilator case)	NA	Skeletal Muscle	mRNA	HiSeq 2000/2500	F	50-59
GTEx	GTEx_muscle	GTEx Consortium	PMID32913098	GTEX-S33H-2226-SM-DKPOP	GTEX-S33H	Normal	Control	Control (unexpected death)	NA	Skeletal Muscle	mRNA	HiSeq 2000/2500	M	30-39
GTEx	GTEx_muscle	GTEx Consortium	PMID32913098	GTEX-S7PM-0526-SM-3NM92	GTEX-S7PM	Normal	Control	Control (ventilator case)	NA	Skeletal Muscle	mRNA	HiSeq 2000/2500	M	60-89
GTEx	GTEx_muscle	GTEx Consortium	PMID32913098	GTEX-S95S-1426-SM-2XCDM	GTEX-S95S	Normal	Control	Control (ventilator case)	NA	Skeletal Muscle	mRNA	HiSeq 2000/2500	M	60-89
GTEx	GTEx_muscle	GTEx Consortium	PMID32913098	GTEX-SE5C-1826-SM-2XCE4	GTEX-SE5C	Normal	Control	Control (ventilator case)	NA	Skeletal Muscle	mRNA	HiSeq 2000/2500	F	40-49
GTEx	GTEx_muscle	GTEx Consortium	PMID32913098	GTEX-SIU8-0526-SM-2XCDP	GTEX-SIU8	Normal	Control	Control (unexpected death)	NA	Skeletal Muscle	mRNA	HiSeq 2000/2500	M	50-59
GTEx	GTEx_muscle	GTEx Consortium	PMID32913098	GTEX-SJXC-0526-SM-2XCFG	GTEX-SJXC	Normal	Control	Control (unexpected death)	NA	Skeletal Muscle	mRNA	HiSeq 2000/2500	M	60-89
GTEx	GTEx_muscle	GTEx Consortium	PMID32913098	GTEX-SN8G-0326-SM-32PLG	GTEX-SN8G	Normal	Control	Control (unexpected death)	NA	Skeletal Muscle	mRNA	HiSeq 2000/2500	F	50-59
GTEx	GTEx_muscle	GTEx Consortium	PMID32913098	GTEX-SNMC-1426-SM-2XCFM	GTEX-SNMC	Normal	Control	Control (ventilator case)	NA	Skeletal Muscle	mRNA	HiSeq 2000/2500	M	20-29
GTEx	GTEx_muscle	GTEx Consortium	PMID32913098	GTEX-SNOS-1526-SM-32PLW	GTEX-SNOS	Normal	Control	Control (ventilator case)	NA	Skeletal Muscle	mRNA	HiSeq 2000/2500	M	40-49
GTEx	GTEx_muscle	GTEx Consortium	PMID32913098	GTEX-SSA3-0326-SM-32QPS	GTEX-SSA3	Normal	Control	Control (GTEx)	NA	Skeletal Muscle	mRNA	HiSeq 2000/2500	M	60-89
GTEx	GTEx_muscle	GTEx Consortium	PMID32913098	GTEX-SUCS-1626-SM-32PLS	GTEX-SUCS	Normal	Control	Control (ventilator case)	NA	Skeletal Muscle	mRNA	HiSeq 2000/2500	M	60-89
GTEx	GTEx_muscle	GTEx Consortium	PMID32913098	GTEX-T2IS-2626-SM-32QPP	GTEX-T2IS	Normal	Control	Control (accident death)	NA	Skeletal Muscle	mRNA	HiSeq 2000/2500	F	20-29
GTEx	GTEx_muscle	GTEx Consortium	PMID32913098	GTEX-T5JC-0626-SM-3NMA6	GTEX-T5JC	Normal	Control	Control (unexpected death)	NA	Skeletal Muscle	mRNA	HiSeq 2000/2500	M	20-29
GTEx	GTEx_muscle	GTEx Consortium	PMID32913098	GTEX-T5JW-1826-SM-3GAE1	GTEX-T5JW	Normal	Control	Control (ventilator case)	NA	Skeletal Muscle	mRNA	HiSeq 2000/2500	F	20-29
GTEx	GTEx_muscle	GTEx Consortium	PMID32913098	GTEX-T6MN-0526-SM-32PMS	GTEX-T6MN	Normal	Control	Control (unexpected death)	NA	Skeletal Muscle	mRNA	HiSeq 2000/2500	M	50-59
GTEx	GTEx_muscle	GTEx Consortium	PMID32913098	GTEX-T8EM-1326-SM-3DB7G	GTEX-T8EM	Normal	Control	Control (ventilator case)	NA	Skeletal Muscle	mRNA	HiSeq 2000/2500	M	40-49
GTEx	GTEx_muscle	GTEx Consortium	PMID32913098	GTEX-TKQ1-1426-SM-4GICK	GTEX-TKQ1	Normal	Control	Control (ventilator case)	NA	Skeletal Muscle	mRNA	HiSeq 2000/2500	M	30-39
GTEx	GTEx_muscle	GTEx Consortium	PMID32913098	GTEX-TKQ2-0826-SM-33HB6	GTEX-TKQ2	Normal	Control	Control (ventilator case)	NA	Skeletal Muscle	mRNA	HiSeq 2000/2500	M	50-59
GTEx	GTEx_muscle	GTEx Consortium	PMID32913098	GTEX-TML8-1826-SM-32QOR	GTEX-TML8	Normal	Control	Control (ventilator case)	NA	Skeletal Muscle	mRNA	HiSeq 2000/2500	F	40-49
GTEx	GTEx_muscle	GTEx Consortium	PMID32913098	GTEX-TMMY-0426-SM-33HBB	GTEX-TMMY	Normal	Control	Control (ventilator case)	NA	Skeletal Muscle	mRNA	HiSeq 2000/2500	F	40-49
GTEx	GTEx_muscle	GTEx Consortium	PMID32913098	GTEX-TMZS-0326-SM-3DB9P	GTEX-TMZS	Normal	Control	Control (GTEx)	NA	Skeletal Muscle	mRNA	HiSeq 2000/2500	M	60-89
GTEx	GTEx_muscle	GTEx Consortium	PMID32913098	GTEX-TSE9-0526-SM-3DB7Z	GTEX-TSE9	Normal	Control	Control (ventilator case)	NA	Skeletal Muscle	mRNA	HiSeq 2000/2500	F	60-89
GTEx	GTEx_muscle	GTEx Consortium	PMID32913098	GTEX-U3ZG-0326-SM-47JXN	GTEX-U3ZG	Normal	Control	Control (GTEx)	NA	Skeletal Muscle	mRNA	HiSeq 2000/2500	M	50-59
GTEx	GTEx_muscle	GTEx Consortium	PMID32913098	GTEX-U3ZH-1926-SM-4DXTR	GTEX-U3ZH	Normal	Control	Control (ventilator case)	NA	Skeletal Muscle	mRNA	HiSeq 2000/2500	M	30-39
GTEx	GTEx_muscle	GTEx Consortium	PMID32913098	GTEX-U3ZM-1226-SM-3DB9G	GTEX-U3ZM	Normal	Control	Control (ventilator case)	NA	Skeletal Muscle	mRNA	HiSeq 2000/2500	M	40-49
GTEx	GTEx_muscle	GTEx Consortium	PMID32913098	GTEX-U3ZN-2226-SM-3DB88	GTEX-U3ZN	Normal	Control	Control (ventilator case)	NA	Skeletal Muscle	mRNA	HiSeq 2000/2500	F	30-39
GTEx	GTEx_muscle	GTEx Consortium	PMID32913098	GTEX-U412-0326-SM-3DB9L	GTEX-U412	Normal	Control	Control (intermediate death)	NA	Skeletal Muscle	mRNA	HiSeq 2000/2500	M	60-89
GTEx	GTEx_muscle	GTEx Consortium	PMID32913098	GTEX-U4B1-1626-SM-3DB8N	GTEX-U4B1	Normal	Control	Control (ventilator case)	NA	Skeletal Muscle	mRNA	HiSeq 2000/2500	M	40-49
GTEx	GTEx_muscle	GTEx Consortium	PMID32913098	GTEX-U8T8-1426-SM-3DB9H	GTEX-U8T8	Normal	Control	Control (ventilator case)	NA	Skeletal Muscle	mRNA	HiSeq 2000/2500	M	60-89
GTEx	GTEx_muscle	GTEx Consortium	PMID32913098	GTEX-U8XE-0726-SM-3DB8O	GTEX-U8XE	Normal	Control	Control (slow death)	NA	Skeletal Muscle	mRNA	HiSeq 2000/2500	M	30-39
GTEx	GTEx_muscle	GTEx Consortium	PMID32913098	GTEX-UJHI-1726-SM-3DB9B	GTEX-UJHI	Normal	Control	Control (ventilator case)	NA	Skeletal Muscle	mRNA	HiSeq 2000/2500	F	50-59
GTEx	GTEx_muscle	GTEx Consortium	PMID32913098	GTEX-UJMC-1826-SM-3GADT	GTEX-UJMC	Normal	Control	Control (ventilator case)	NA	Skeletal Muscle	mRNA	HiSeq 2000/2500	M	50-59
GTEx	GTEx_muscle	GTEx Consortium	PMID32913098	GTEX-UPJH-0526-SM-4IHK8	GTEX-UPJH	Normal	Control	Control (unexpected death)	NA	Skeletal Muscle	mRNA	HiSeq 2000/2500	M	50-59
GTEx	GTEx_muscle	GTEx Consortium	PMID32913098	GTEX-UTHO-0726-SM-3GAEN	GTEX-UTHO	Normal	Control	Control (intermediate death)	NA	Skeletal Muscle	mRNA	HiSeq 2000/2500	M	60-89
GTEx	GTEx_muscle	GTEx Consortium	PMID32913098	GTEX-V1D1-2426-SM-3GAER	GTEX-V1D1	Normal	Control	Control (ventilator case)	NA	Skeletal Muscle	mRNA	HiSeq 2000/2500	M	50-59
GTEx	GTEx_muscle	GTEx Consortium	PMID32913098	GTEX-V955-2426-SM-3GAEF	GTEX-V955	Normal	Control	Control (ventilator case)	NA	Skeletal Muscle	mRNA	HiSeq 2000/2500	M	60-89
GTEx	GTEx_muscle	GTEx Consortium	PMID32913098	GTEX-VJWN-0426-SM-3GIJI	GTEX-VJWN	Normal	Control	Control (unexpected death)	NA	Skeletal Muscle	mRNA	HiSeq 2000/2500	F	50-59
GTEx	GTEx_muscle	GTEx Consortium	PMID32913098	GTEX-VJYA-1926-SM-3GIJJ	GTEX-VJYA	Normal	Control	Control (ventilator case)	NA	Skeletal Muscle	mRNA	HiSeq 2000/2500	M	60-89
GTEx	GTEx_muscle	GTEx Consortium	PMID32913098	GTEX-VUSG-2626-SM-4KKZI	GTEX-VUSG	Normal	Control	Control (ventilator case)	NA	Skeletal Muscle	mRNA	HiSeq 2000/2500	M	50-59
GTEx	GTEx_muscle	GTEx Consortium	PMID32913098	GTEX-W5WG-1926-SM-4KKZK	GTEX-W5WG	Normal	Control	Control (ventilator case)	NA	Skeletal Muscle	mRNA	HiSeq 2000/2500	F	50-59
GTEx	GTEx_muscle	GTEx Consortium	PMID32913098	GTEX-WEY5-2026-SM-CYPRC	GTEX-WEY5	Normal	Control	Control (ventilator case)	NA	Skeletal Muscle	mRNA	HiSeq 2000/2500	F	40-49
GTEx	GTEx_muscle	GTEx Consortium	PMID32913098	GTEX-WFG7-2226-SM-3GIKP	GTEX-WFG7	Normal	Control	Control (ventilator case)	NA	Skeletal Muscle	mRNA	HiSeq 2000/2500	M	20-29
GTEx	GTEx_muscle	GTEx Consortium	PMID32913098	GTEX-WFG8-2426-SM-3GILL	GTEX-WFG8	Normal	Control	Control (ventilator case)	NA	Skeletal Muscle	mRNA	HiSeq 2000/2500	M	20-29
GTEx	GTEx_muscle	GTEx Consortium	PMID32913098	GTEX-WFON-2326-SM-3LK7M	GTEX-WFON	Normal	Control	Control (ventilator case)	NA	Skeletal Muscle	mRNA	HiSeq 2000/2500	M	40-49
GTEx	GTEx_muscle	GTEx Consortium	PMID32913098	GTEX-WHPG-2226-SM-3NMBO	GTEX-WHPG	Normal	Control	Control (ventilator case)	NA	Skeletal Muscle	mRNA	HiSeq 2000/2500	M	50-59
GTEx	GTEx_muscle	GTEx Consortium	PMID32913098	GTEX-WHSB-1826-SM-3TW8M	GTEX-WHSB	Normal	Control	Control (ventilator case)	NA	Skeletal Muscle	mRNA	HiSeq 2000/2500	M	50-59
GTEx	GTEx_muscle	GTEx Consortium	PMID32913098	GTEX-WHSE-0526-SM-5GZZD	GTEX-WHSE	Normal	Control	Control (intermediate death)	NA	Skeletal Muscle	mRNA	HiSeq 2000/2500	M	20-29
GTEx	GTEx_muscle	GTEx Consortium	PMID32913098	GTEX-WK11-2526-SM-3NM9Y	GTEX-WK11	Normal	Control	Control (accident death)	NA	Skeletal Muscle	mRNA	HiSeq 2000/2500	M	50-59
GTEx	GTEx_muscle	GTEx Consortium	PMID32913098	GTEX-WL46-0626-SM-3LK7R	GTEX-WL46	Normal	Control	Control (unexpected death)	NA	Skeletal Muscle	mRNA	HiSeq 2000/2500	M	50-59
GTEx	GTEx_muscle	GTEx Consortium	PMID32913098	GTEX-WOFL-0626-SM-3MJG3	GTEX-WOFL	Normal	Control	Control (ventilator case)	NA	Skeletal Muscle	mRNA	HiSeq 2000/2500	M	60-89
GTEx	GTEx_muscle	GTEx Consortium	PMID32913098	GTEX-WOFM-1326-SM-3MJFR	GTEX-WOFM	Normal	Control	Control (ventilator case)	NA	Skeletal Muscle	mRNA	HiSeq 2000/2500	M	20-29
GTEx	GTEx_muscle	GTEx Consortium	PMID32913098	GTEX-WRHK-1626-SM-3MJFH	GTEX-WRHK	Normal	Control	Control (ventilator case)	NA	Skeletal Muscle	mRNA	HiSeq 2000/2500	F	20-29
GTEx	GTEx_muscle	GTEx Consortium	PMID32913098	GTEX-WRHU-0826-SM-3MJFN	GTEX-WRHU	Normal	Control	Control (accident death)	NA	Skeletal Muscle	mRNA	HiSeq 2000/2500	F	50-59
GTEx	GTEx_muscle	GTEx Consortium	PMID32913098	GTEX-WWTW-0626-SM-4MVNS	GTEX-WWTW	Normal	Control	Control (ventilator case)	NA	Skeletal Muscle	mRNA	HiSeq 2000/2500	M	50-59
GTEx	GTEx_muscle	GTEx Consortium	PMID32913098	GTEX-WWYW-0526-SM-3NB2W	GTEX-WWYW	Normal	Control	Control (intermediate death)	NA	Skeletal Muscle	mRNA	HiSeq 2000/2500	F	50-59
GTEx	GTEx_muscle	GTEx Consortium	PMID32913098	GTEX-WXYG-2526-SM-3NB3F	GTEX-WXYG	Normal	Control	Control (ventilator case)	NA	Skeletal Muscle	mRNA	HiSeq 2000/2500	F	50-59
GTEx	GTEx_muscle	GTEx Consortium	PMID32913098	GTEX-WY7C-2526-SM-3NB2N	GTEX-WY7C	Normal	Control	Control (ventilator case)	NA	Skeletal Muscle	mRNA	HiSeq 2000/2500	M	50-59
GTEx	GTEx_muscle	GTEx Consortium	PMID32913098	GTEX-WYJK-1726-SM-3NM9U	GTEX-WYJK	Normal	Control	Control (ventilator case)	NA	Skeletal Muscle	mRNA	HiSeq 2000/2500	M	50-59
GTEx	GTEx_muscle	GTEx Consortium	PMID32913098	GTEX-WYVS-2326-SM-3NMAI	GTEX-WYVS	Normal	Control	Control (ventilator case)	NA	Skeletal Muscle	mRNA	HiSeq 2000/2500	F	40-49
GTEx	GTEx_muscle	GTEx Consortium	PMID32913098	GTEX-WZTO-0826-SM-3NM8Q	GTEX-WZTO	Normal	Control	Control (accident death)	NA	Skeletal Muscle	mRNA	HiSeq 2000/2500	M	40-49
GTEx	GTEx_muscle	GTEx Consortium	PMID32913098	GTEX-X261-0326-SM-3NMD4	GTEX-X261	Normal	Control	Control (slow death)	NA	Skeletal Muscle	mRNA	HiSeq 2000/2500	M	50-59
GTEx	GTEx_muscle	GTEx Consortium	PMID32913098	GTEX-X4EO-0526-SM-3P5Z3	GTEX-X4EO	Normal	Control	Control (intermediate death)	NA	Skeletal Muscle	mRNA	HiSeq 2000/2500	F	60-89
GTEx	GTEx_muscle	GTEx Consortium	PMID32913098	GTEX-X4XX-0626-SM-3NMC1	GTEX-X4XX	Normal	Control	Control (slow death)	NA	Skeletal Muscle	mRNA	HiSeq 2000/2500	M	60-89
GTEx	GTEx_muscle	GTEx Consortium	PMID32913098	GTEX-X4XY-0626-SM-4E3IN	GTEX-X4XY	Normal	Control	Control (ventilator case)	NA	Skeletal Muscle	mRNA	HiSeq 2000/2500	M	60-89
GTEx	GTEx_muscle	GTEx Consortium	PMID32913098	GTEX-X5EB-2326-SM-46MW5	GTEX-X5EB	Normal	Control	Control (ventilator case)	NA	Skeletal Muscle	mRNA	HiSeq 2000/2500	M	40-49
GTEx	GTEx_muscle	GTEx Consortium	PMID32913098	GTEX-X638-0326-SM-47JY1	GTEX-X638	Normal	Control	Control (GTEx)	NA	Skeletal Muscle	mRNA	HiSeq 2000/2500	F	60-89
GTEx	GTEx_muscle	GTEx Consortium	PMID32913098	GTEX-X88G-0326-SM-47JZ4	GTEX-X88G	Normal	Control	Control (GTEx)	NA	Skeletal Muscle	mRNA	HiSeq 2000/2500	M	30-39
GTEx	GTEx_muscle	GTEx Consortium	PMID32913098	GTEX-X8HC-0526-SM-4E3JA	GTEX-X8HC	Normal	Control	Control (ventilator case)	NA	Skeletal Muscle	mRNA	HiSeq 2000/2500	F	50-59
GTEx	GTEx_muscle	GTEx Consortium	PMID32913098	GTEX-XAJ8-1026-SM-47JY9	GTEX-XAJ8	Normal	Control	Control (ventilator case)	NA	Skeletal Muscle	mRNA	HiSeq 2000/2500	M	40-49
GTEx	GTEx_muscle	GTEx Consortium	PMID32913098	GTEX-XBEC-0626-SM-4QARY	GTEX-XBEC	Normal	Control	Control (unexpected death)	NA	Skeletal Muscle	mRNA	HiSeq 2000/2500	M	50-59
GTEx	GTEx_muscle	GTEx Consortium	PMID32913098	GTEX-XBED-2626-SM-4E3J5	GTEX-XBED	Normal	Control	Control (ventilator case)	NA	Skeletal Muscle	mRNA	HiSeq 2000/2500	M	60-89
GTEx	GTEx_muscle	GTEx Consortium	PMID32913098	GTEX-XBEW-1026-SM-4QARV	GTEX-XBEW	Normal	Control	Control (ventilator case)	NA	Skeletal Muscle	mRNA	HiSeq 2000/2500	M	40-49
GTEx	GTEx_muscle	GTEx Consortium	PMID32913098	GTEX-XGQ4-2326-SM-4AT53	GTEX-XGQ4	Normal	Control	Control (ventilator case)	NA	Skeletal Muscle	mRNA	HiSeq 2000/2500	M	50-59
GTEx	GTEx_muscle	GTEx Consortium	PMID32913098	GTEX-XMD1-0626-SM-EZ6MC	GTEX-XMD1	Normal	Control	Control (slow death)	NA	Skeletal Muscle	mRNA	HiSeq 2000/2500	M	60-89
GTEx	GTEx_muscle	GTEx Consortium	PMID32913098	GTEX-XMD2-0526-SM-4YCDI	GTEX-XMD2	Normal	Control	Control (ventilator case)	NA	Skeletal Muscle	mRNA	HiSeq 2000/2500	F	60-89
GTEx	GTEx_muscle	GTEx Consortium	PMID32913098	GTEX-XOT4-0526-SM-4B66O	GTEX-XOT4	Normal	Control	Control (unexpected death)	NA	Skeletal Muscle	mRNA	HiSeq 2000/2500	F	60-89
GTEx	GTEx_muscle	GTEx Consortium	PMID32913098	GTEX-XPT6-2026-SM-4B64V	GTEX-XPT6	Normal	Control	Control (ventilator case)	NA	Skeletal Muscle	mRNA	HiSeq 2000/2500	M	20-29
GTEx	GTEx_muscle	GTEx Consortium	PMID32913098	GTEX-XPVG-2526-SM-4B66D	GTEX-XPVG	Normal	Control	Control (ventilator case)	NA	Skeletal Muscle	mRNA	HiSeq 2000/2500	M	50-59
GTEx	GTEx_muscle	GTEx Consortium	PMID32913098	GTEX-XQ3S-0426-SM-4BOOA	GTEX-XQ3S	Normal	Control	Control (accident death)	NA	Skeletal Muscle	mRNA	HiSeq 2000/2500	M	20-29
GTEx	GTEx_muscle	GTEx Consortium	PMID32913098	GTEX-XQ8I-0626-SM-4BOPT	GTEX-XQ8I	Normal	Control	Control (ventilator case)	NA	Skeletal Muscle	mRNA	HiSeq 2000/2500	M	50-59
GTEx	GTEx_muscle	GTEx Consortium	PMID32913098	GTEX-XUW1-0826-SM-4BOP6	GTEX-XUW1	Normal	Control	Control (ventilator case)	NA	Skeletal Muscle	mRNA	HiSeq 2000/2500	F	50-59
GTEx	GTEx_muscle	GTEx Consortium	PMID32913098	GTEX-XUYS-0326-SM-47JX2	GTEX-XUYS	Normal	Control	Control (GTEx)	NA	Skeletal Muscle	mRNA	HiSeq 2000/2500	M	50-59
GTEx	GTEx_muscle	GTEx Consortium	PMID32913098	GTEX-XUZC-2126-SM-4BRW8	GTEX-XUZC	Normal	Control	Control (ventilator case)	NA	Skeletal Muscle	mRNA	HiSeq 2000/2500	F	30-39
GTEx	GTEx_muscle	GTEx Consortium	PMID32913098	GTEX-XV7Q-2926-SM-4BRUL	GTEX-XV7Q	Normal	Control	Control (ventilator case)	NA	Skeletal Muscle	mRNA	HiSeq 2000/2500	F	40-49
GTEx	GTEx_muscle	GTEx Consortium	PMID32913098	GTEX-XYKS-2426-SM-4AT43	GTEX-XYKS	Normal	Control	Control (ventilator case)	NA	Skeletal Muscle	mRNA	HiSeq 2000/2500	F	60-89
GTEx	GTEx_muscle	GTEx Consortium	PMID32913098	GTEX-Y111-0326-SM-4SOIX	GTEX-Y111	Normal	Control	Control (accident death)	NA	Skeletal Muscle	mRNA	HiSeq 2000/2500	M	50-59
GTEx	GTEx_muscle	GTEx Consortium	PMID32913098	GTEX-Y114-2526-SM-4TT8M	GTEX-Y114	Normal	Control	Control (ventilator case)	NA	Skeletal Muscle	mRNA	HiSeq 2000/2500	F	50-59
GTEx	GTEx_muscle	GTEx Consortium	PMID32913098	GTEX-Y3I4-2326-SM-4TT81	GTEX-Y3I4	Normal	Control	Control (ventilator case)	NA	Skeletal Muscle	mRNA	HiSeq 2000/2500	M	50-59
GTEx	GTEx_muscle	GTEx Consortium	PMID32913098	GTEX-Y3IK-2626-SM-4WWDK	GTEX-Y3IK	Normal	Control	Control (ventilator case)	NA	Skeletal Muscle	mRNA	HiSeq 2000/2500	F	50-59
GTEx	GTEx_muscle	GTEx Consortium	PMID32913098	GTEX-Y5LM-2126-SM-4VDSY	GTEX-Y5LM	Normal	Control	Control (ventilator case)	NA	Skeletal Muscle	mRNA	HiSeq 2000/2500	F	40-49
GTEx	GTEx_muscle	GTEx Consortium	PMID32913098	GTEX-Y5V5-2526-SM-4VBQ4	GTEX-Y5V5	Normal	Control	Control (ventilator case)	NA	Skeletal Muscle	mRNA	HiSeq 2000/2500	F	60-89
GTEx	GTEx_muscle	GTEx Consortium	PMID32913098	GTEX-Y5V6-2626-SM-5IFIX	GTEX-Y5V6	Normal	Control	Control (ventilator case)	NA	Skeletal Muscle	mRNA	HiSeq 2000/2500	M	60-89
GTEx	GTEx_muscle	GTEx Consortium	PMID32913098	GTEX-Y8DK-0326-SM-4TT3P	GTEX-Y8DK	Normal	Control	Control (unexpected death)	NA	Skeletal Muscle	mRNA	HiSeq 2000/2500	M	60-89
GTEx	GTEx_muscle	GTEx Consortium	PMID32913098	GTEX-Y8E4-1026-SM-4VBQ5	GTEX-Y8E4	Normal	Control	Control (ventilator case)	NA	Skeletal Muscle	mRNA	HiSeq 2000/2500	M	40-49
GTEx	GTEx_muscle	GTEx Consortium	PMID32913098	GTEX-Y8E5-0326-SM-57WBM	GTEX-Y8E5	Normal	Control	Control (GTEx)	NA	Skeletal Muscle	mRNA	HiSeq 2000/2500	M	60-89
GTEx	GTEx_muscle	GTEx Consortium	PMID32913098	GTEX-Y8LW-2026-SM-4V6G8	GTEX-Y8LW	Normal	Control	Control (ventilator case)	NA	Skeletal Muscle	mRNA	HiSeq 2000/2500	F	50-59
GTEx	GTEx_muscle	GTEx Consortium	PMID32913098	GTEX-Y9LG-1926-SM-5IFHY	GTEX-Y9LG	Normal	Control	Control (ventilator case)	NA	Skeletal Muscle	mRNA	HiSeq 2000/2500	M	30-39
GTEx	GTEx_muscle	GTEx Consortium	PMID32913098	GTEX-YB5E-2226-SM-5IFJ5	GTEX-YB5E	Normal	Control	Control (ventilator case)	NA	Skeletal Muscle	mRNA	HiSeq 2000/2500	M	40-49
GTEx	GTEx_muscle	GTEx Consortium	PMID32913098	GTEX-YB5K-2326-SM-5IFHD	GTEX-YB5K	Normal	Control	Control (ventilator case)	NA	Skeletal Muscle	mRNA	HiSeq 2000/2500	F	40-49
GTEx	GTEx_muscle	GTEx Consortium	PMID32913098	GTEX-YBZK-0326-SM-59HLN	GTEX-YBZK	Normal	Control	Control (GTEx)	NA	Skeletal Muscle	mRNA	HiSeq 2000/2500	F	50-59
GTEx	GTEx_muscle	GTEx Consortium	PMID32913098	GTEX-YEC3-2126-SM-4YCDB	GTEX-YEC3	Normal	Control	Control (ventilator case)	NA	Skeletal Muscle	mRNA	HiSeq 2000/2500	M	50-59
GTEx	GTEx_muscle	GTEx Consortium	PMID32913098	GTEX-YEC4-2226-SM-5IFJT	GTEX-YEC4	Normal	Control	Control (ventilator case)	NA	Skeletal Muscle	mRNA	HiSeq 2000/2500	M	40-49
GTEx	GTEx_muscle	GTEx Consortium	PMID32913098	GTEX-YECK-0626-SM-4W1ZE	GTEX-YECK	Normal	Control	Control (intermediate death)	NA	Skeletal Muscle	mRNA	HiSeq 2000/2500	M	60-89
GTEx	GTEx_muscle	GTEx Consortium	PMID32913098	GTEX-YF7O-2526-SM-5IFJX	GTEX-YF7O	Normal	Control	Control (ventilator case)	NA	Skeletal Muscle	mRNA	HiSeq 2000/2500	M	50-59
GTEx	GTEx_muscle	GTEx Consortium	PMID32913098	GTEX-YFC4-1026-SM-5RQJM	GTEX-YFC4	Normal	Control	Control (accident death)	NA	Skeletal Muscle	mRNA	HiSeq 2000/2500	F	40-49
GTEx	GTEx_muscle	GTEx Consortium	PMID32913098	GTEX-YFCO-1926-SM-4W212	GTEX-YFCO	Normal	Control	Control (ventilator case)	NA	Skeletal Muscle	mRNA	HiSeq 2000/2500	M	40-49
GTEx	GTEx_muscle	GTEx Consortium	PMID32913098	GTEX-YJ8O-2826-SM-5CVM4	GTEX-YJ8O	Normal	Control	Control (accident death)	NA	Skeletal Muscle	mRNA	HiSeq 2000/2500	F	40-49
GTEx	GTEx_muscle	GTEx Consortium	PMID32913098	GTEX-Z93S-1326-SM-5CVMR	GTEX-Z93S	Normal	Control	Control (unexpected death)	NA	Skeletal Muscle	mRNA	HiSeq 2000/2500	M	50-59
GTEx	GTEx_muscle	GTEx Consortium	PMID32913098	GTEX-Z9EW-1726-SM-5CVMO	GTEX-Z9EW	Normal	Control	Control (ventilator case)	NA	Skeletal Muscle	mRNA	HiSeq 2000/2500	M	40-49
GTEx	GTEx_muscle	GTEx Consortium	PMID32913098	GTEX-ZA64-2026-SM-5PNXT	GTEX-ZA64	Normal	Control	Control (ventilator case)	NA	Skeletal Muscle	mRNA	HiSeq 2000/2500	M	20-29
GTEx	GTEx_muscle	GTEx Consortium	PMID32913098	GTEX-ZAB4-0426-SM-5HL7N	GTEX-ZAB4	Normal	Control	Control (slow death)	NA	Skeletal Muscle	mRNA	HiSeq 2000/2500	M	40-49
GTEx	GTEx_muscle	GTEx Consortium	PMID32913098	GTEX-ZAB5-2126-SM-5K7UN	GTEX-ZAB5	Normal	Control	Control (ventilator case)	NA	Skeletal Muscle	mRNA	HiSeq 2000/2500	M	50-59
GTEx	GTEx_muscle	GTEx Consortium	PMID32913098	GTEX-ZAJG-0526-SM-5S2MT	GTEX-ZAJG	Normal	Control	Control (intermediate death)	NA	Skeletal Muscle	mRNA	HiSeq 2000/2500	F	50-59
GTEx	GTEx_muscle	GTEx Consortium	PMID32913098	GTEX-ZAK1-0526-SM-5K7X4	GTEX-ZAK1	Normal	Control	Control (unexpected death)	NA	Skeletal Muscle	mRNA	HiSeq 2000/2500	F	50-59
GTEx	GTEx_muscle	GTEx Consortium	PMID32913098	GTEX-ZAKK-0326-SM-5EGHA	GTEX-ZAKK	Normal	Control	Control (GTEx)	NA	Skeletal Muscle	mRNA	HiSeq 2000/2500	M	60-89
GTEx	GTEx_muscle	GTEx Consortium	PMID32913098	GTEX-ZC5H-0326-SM-5HL9F	GTEX-ZC5H	Normal	Control	Control (ventilator case)	NA	Skeletal Muscle	mRNA	HiSeq 2000/2500	F	40-49
GTEx	GTEx_muscle	GTEx Consortium	PMID32913098	GTEX-ZDTS-0526-SM-4WKH9	GTEX-ZDTS	Normal	Control	Control (unexpected death)	NA	Skeletal Muscle	mRNA	HiSeq 2000/2500	M	60-89
GTEx	GTEx_muscle	GTEx Consortium	PMID32913098	GTEX-ZDXO-0326-SM-4WKHJ	GTEX-ZDXO	Normal	Control	Control (unexpected death)	NA	Skeletal Muscle	mRNA	HiSeq 2000/2500	M	60-89
GTEx	GTEx_muscle	GTEx Consortium	PMID32913098	GTEX-ZDYS-1726-SM-5HL4Y	GTEX-ZDYS	Normal	Control	Control (ventilator case)	NA	Skeletal Muscle	mRNA	HiSeq 2000/2500	M	50-59
GTEx	GTEx_muscle	GTEx Consortium	PMID32913098	GTEX-ZE7O-0326-SM-51MTH	GTEX-ZE7O	Normal	Control	Control (unexpected death)	NA	Skeletal Muscle	mRNA	HiSeq 2000/2500	F	50-59
GTEx	GTEx_muscle	GTEx Consortium	PMID32913098	GTEX-ZE9C-2326-SM-5J1NT	GTEX-ZE9C	Normal	Control	Control (unexpected death)	NA	Skeletal Muscle	mRNA	HiSeq 2000/2500	M	60-89
GTEx	GTEx_muscle	GTEx Consortium	PMID32913098	GTEX-ZEX8-2526-SM-DO92M	GTEX-ZEX8	Normal	Control	Control (ventilator case)	NA	Skeletal Muscle	mRNA	HiSeq 2000/2500	M	50-59
GTEx	GTEx_muscle	GTEx Consortium	PMID32913098	GTEX-ZF28-0526-SM-4WKGW	GTEX-ZF28	Normal	Control	Control (slow death)	NA	Skeletal Muscle	mRNA	HiSeq 2000/2500	M	60-89
GTEx	GTEx_muscle	GTEx Consortium	PMID32913098	GTEX-ZF29-2426-SM-DO92G	GTEX-ZF29	Normal	Control	Control (ventilator case)	NA	Skeletal Muscle	mRNA	HiSeq 2000/2500	F	60-89
GTEx	GTEx_muscle	GTEx Consortium	PMID32913098	GTEX-ZF2S-2126-SM-4WWAY	GTEX-ZF2S	Normal	Control	Control (ventilator case)	NA	Skeletal Muscle	mRNA	HiSeq 2000/2500	F	50-59
GTEx	GTEx_muscle	GTEx Consortium	PMID32913098	GTEX-ZF3C-0326-SM-4WWBF	GTEX-ZF3C	Normal	Control	Control (ventilator case)	NA	Skeletal Muscle	mRNA	HiSeq 2000/2500	F	50-59
GTEx	GTEx_muscle	GTEx Consortium	PMID32913098	GTEX-ZGAY-0726-SM-DO91O	GTEX-ZGAY	Normal	Control	Control (ventilator case)	NA	Skeletal Muscle	mRNA	HiSeq 2000/2500	F	40-49
GTEx	GTEx_muscle	GTEx Consortium	PMID32913098	GTEX-ZLFU-2526-SM-DO91K	GTEX-ZLFU	Normal	Control	Control (ventilator case)	NA	Skeletal Muscle	mRNA	HiSeq 2000/2500	M	40-49
GTEx	GTEx_muscle	GTEx Consortium	PMID32913098	GTEX-ZLV1-2126-SM-4WWD2	GTEX-ZLV1	Normal	Control	Control (ventilator case)	NA	Skeletal Muscle	mRNA	HiSeq 2000/2500	F	60-89
GTEx	GTEx_muscle	GTEx Consortium	PMID32913098	GTEX-ZLWG-2126-SM-DO91M	GTEX-ZLWG	Normal	Control	Control (ventilator case)	NA	Skeletal Muscle	mRNA	HiSeq 2000/2500	F	50-59
GTEx	GTEx_muscle	GTEx Consortium	PMID32913098	GTEX-ZP4G-2026-SM-57WEH	GTEX-ZP4G	Normal	Control	Control (ventilator case)	NA	Skeletal Muscle	mRNA	HiSeq 2000/2500	F	20-29
GTEx	GTEx_muscle	GTEx Consortium	PMID32913098	GTEX-ZPCL-2026-SM-57WFD	GTEX-ZPCL	Normal	Control	Control (ventilator case)	NA	Skeletal Muscle	mRNA	HiSeq 2000/2500	F	60-89
GTEx	GTEx_muscle	GTEx Consortium	PMID32913098	GTEX-ZPIC-2526-SM-57WDP	GTEX-ZPIC	Normal	Control	Control (ventilator case)	NA	Skeletal Muscle	mRNA	HiSeq 2000/2500	F	40-49
GTEx	GTEx_muscle	GTEx Consortium	PMID32913098	GTEX-ZQG8-1226-SM-51MRX	GTEX-ZQG8	Normal	Control	Control (ventilator case)	NA	Skeletal Muscle	mRNA	HiSeq 2000/2500	F	60-89
GTEx	GTEx_muscle	GTEx Consortium	PMID32913098	GTEX-ZQUD-1726-SM-7P8ON	GTEX-ZQUD	Normal	Control	Control (ventilator case)	NA	Skeletal Muscle	mRNA	HiSeq 2000/2500	M	30-39
GTEx	GTEx_muscle	GTEx Consortium	PMID32913098	GTEX-ZT9X-1826-SM-57WDU	GTEX-ZT9X	Normal	Control	Control (ventilator case)	NA	Skeletal Muscle	mRNA	HiSeq 2000/2500	M	40-49
GTEx	GTEx_muscle	GTEx Consortium	PMID32913098	GTEX-ZTPG-0126-SM-5O9AL	GTEX-ZTPG	Normal	Control	Control (ventilator case)	NA	Skeletal Muscle	mRNA	HiSeq 2000/2500	F	20-29
GTEx	GTEx_muscle	GTEx Consortium	PMID32913098	GTEX-ZTX8-1626-SM-51MRY	GTEX-ZTX8	Normal	Control	Control (ventilator case)	NA	Skeletal Muscle	mRNA	HiSeq 2000/2500	M	20-29
GTEx	GTEx_muscle	GTEx Consortium	PMID32913098	GTEX-ZUA1-0326-SM-5NQA3	GTEX-ZUA1	Normal	Control	Control (unexpected death)	NA	Skeletal Muscle	mRNA	HiSeq 2000/2500	M	40-49
GTEx	GTEx_muscle	GTEx Consortium	PMID32913098	GTEX-ZV68-0526-SM-59HKI	GTEX-ZV68	Normal	Control	Control (unexpected death)	NA	Skeletal Muscle	mRNA	HiSeq 2000/2500	F	50-59
GTEx	GTEx_muscle	GTEx Consortium	PMID32913098	GTEX-ZV6S-2126-SM-4YCEM	GTEX-ZV6S	Normal	Control	Control (ventilator case)	NA	Skeletal Muscle	mRNA	HiSeq 2000/2500	F	40-49
GTEx	GTEx_muscle	GTEx Consortium	PMID32913098	GTEX-ZV7C-2426-SM-5NQ7Q	GTEX-ZV7C	Normal	Control	Control (ventilator case)	NA	Skeletal Muscle	mRNA	HiSeq 2000/2500	M	50-59
GTEx	GTEx_muscle	GTEx Consortium	PMID32913098	GTEX-ZVE1-0526-SM-5NQ71	GTEX-ZVE1	Normal	Control	Control (ventilator case)	NA	Skeletal Muscle	mRNA	HiSeq 2000/2500	F	50-59
GTEx	GTEx_muscle	GTEx Consortium	PMID32913098	GTEX-ZVE2-0626-SM-5GU7I	GTEX-ZVE2	Normal	Control	Control (ventilator case)	NA	Skeletal Muscle	mRNA	HiSeq 2000/2500	M	50-59
GTEx	GTEx_muscle	GTEx Consortium	PMID32913098	GTEX-ZVP2-2126-SM-5GU6E	GTEX-ZVP2	Normal	Control	Control (ventilator case)	NA	Skeletal Muscle	mRNA	HiSeq 2000/2500	M	50-59
GTEx	GTEx_muscle	GTEx Consortium	PMID32913098	GTEX-ZVT2-2426-SM-57WCQ	GTEX-ZVT2	Normal	Control	Control (ventilator case)	NA	Skeletal Muscle	mRNA	HiSeq 2000/2500	F	50-59
GTEx	GTEx_muscle	GTEx Consortium	PMID32913098	GTEX-ZVT3-0526-SM-5GIE9	GTEX-ZVT3	Normal	Control	Control (unexpected death)	NA	Skeletal Muscle	mRNA	HiSeq 2000/2500	F	60-89
GTEx	GTEx_muscle	GTEx Consortium	PMID32913098	GTEX-ZVT4-0326-SM-51MS5	GTEX-ZVT4	Normal	Control	Control (intermediate death)	NA	Skeletal Muscle	mRNA	HiSeq 2000/2500	F	50-59
GTEx	GTEx_muscle	GTEx Consortium	PMID32913098	GTEX-ZVTK-0626-SM-5GU6Y	GTEX-ZVTK	Normal	Control	Control (accident death)	NA	Skeletal Muscle	mRNA	HiSeq 2000/2500	M	20-29
GTEx	GTEx_muscle	GTEx Consortium	PMID32913098	GTEX-ZVZO-0326-SM-5HL4N	GTEX-ZVZO	Normal	Control	Control (GTEx)	NA	Skeletal Muscle	mRNA	HiSeq 2000/2500	M	40-49
GTEx	GTEx_muscle	GTEx Consortium	PMID32913098	GTEX-ZVZP-2526-SM-57WBR	GTEX-ZVZP	Normal	Control	Control (ventilator case)	NA	Skeletal Muscle	mRNA	HiSeq 2000/2500	M	50-59
GTEx	GTEx_muscle	GTEx Consortium	PMID32913098	GTEX-ZWKS-0326-SM-5NQ7G	GTEX-ZWKS	Normal	Control	Control (slow death)	NA	Skeletal Muscle	mRNA	HiSeq 2000/2500	M	30-39
GTEx	GTEx_muscle	GTEx Consortium	PMID32913098	GTEX-ZXG5-0326-SM-5GICH	GTEX-ZXG5	Normal	Control	Control (intermediate death)	NA	Skeletal Muscle	mRNA	HiSeq 2000/2500	M	60-89
GTEx	GTEx_muscle	GTEx Consortium	PMID32913098	GTEX-ZY6K-2026-SM-5GZXQ	GTEX-ZY6K	Normal	Control	Control (ventilator case)	NA	Skeletal Muscle	mRNA	HiSeq 2000/2500	M	50-59
GTEx	GTEx_muscle	GTEx Consortium	PMID32913098	GTEX-ZYFC-0526-SM-5GIDF	GTEX-ZYFC	Normal	Control	Control (unexpected death)	NA	Skeletal Muscle	mRNA	HiSeq 2000/2500	M	50-59
GTEx	GTEx_muscle	GTEx Consortium	PMID32913098	GTEX-ZYFD-0326-SM-5NQ8I	GTEX-ZYFD	Normal	Control	Control (intermediate death)	NA	Skeletal Muscle	mRNA	HiSeq 2000/2500	M	50-59
GTEx	GTEx_muscle	GTEx Consortium	PMID32913098	GTEX-ZYFG-2426-SM-5GIE8	GTEX-ZYFG	Normal	Control	Control (ventilator case)	NA	Skeletal Muscle	mRNA	HiSeq 2000/2500	F	60-89
GTEx	GTEx_muscle	GTEx Consortium	PMID32913098	GTEX-ZYT6-1626-SM-5E45R	GTEX-ZYT6	Normal	Control	Control (accident death)	NA	Skeletal Muscle	mRNA	HiSeq 2000/2500	M	30-39
GTEx	GTEx_muscle	GTEx Consortium	PMID32913098	GTEX-ZYW4-0526-SM-5GZZ5	GTEX-ZYW4	Normal	Control	Control (intermediate death)	NA	Skeletal Muscle	mRNA	HiSeq 2000/2500	M	60-89
GTEx	GTEx_muscle	GTEx Consortium	PMID32913098	GTEX-ZYY3-0526-SM-5E45G	GTEX-ZYY3	Normal	Control	Control (slow death)	NA	Skeletal Muscle	mRNA	HiSeq 2000/2500	F	60-89
GTEx	GTEx_muscle	GTEx Consortium	PMID32913098	GTEX-ZZ64-1526-SM-5E43K	GTEX-ZZ64	Normal	Control	Control (ventilator case)	NA	Skeletal Muscle	mRNA	HiSeq 2000/2500	M	20-29
GTEx	GTEx_muscle	GTEx Consortium	PMID32913098	GTEX-ZZPT-0626-SM-5GZXT	GTEX-ZZPT	Normal	Control	Control (slow death)	NA	Skeletal Muscle	mRNA	HiSeq 2000/2500	M	50-59
GTEx	GTEx_muscle	GTEx Consortium	PMID32913098	GTEX-ZZPU-2626-SM-5E45Y	GTEX-ZZPU	Normal	Control	Control (ventilator case)	NA	Skeletal Muscle	mRNA	HiSeq 2000/2500	F	50-59
