# Supplementary material for: Revealing myopathy spectrum: integrating transcriptional and clinical features of human skeletal muscles with varying health conditions
Source: Commun Biol. 2024 Apr 10;7:438. doi: 10.1038/s42003-024-06143-3 (PMC11006663; doi:10.1038/s42003-024-06143-3)
Supplement: Supplementary file 5 — Supplementary Data 2 [file 42003_2024_6143_MOESM5_ESM.xlsx]

## Sheet: General myopathy
genes	logFC	logCPM	PValue	FDR
MGST1	1.51069	3.56264	1.14315e-23	1.23565e-22
AOX1	1.42988	4.67704	1.22332e-40	8.06602e-39
FASN	1.39011	6.83376	2.03631e-24	2.35259e-23
PRKCD	1.28447	3.24195	9.43108e-49	1.99884e-46
CHRNA1	1.276	6.90782	2.13881e-26	2.96002e-25
CD163	1.27329	4.43273	1.02815e-29	2.04104e-28
FADS1	1.22051	4.75065	5.18293e-36	2.01023e-34
PDE3B	1.21628	1.44633	1.32324e-14	6.42886e-14
ADH1B	1.15791	6.56989	4.1824e-25	5.14897e-24
CYP4B1	1.13699	4.2578	1.73414e-25	2.20494e-24
F13A1	1.07601	4.6619	3.42838e-19	2.43817e-18
VSIG4	1.06171	2.87281	3.52772e-24	3.97611e-23
ERRFI1	0.997787	7.31826	2.94155e-28	4.92803e-27
PRUNE2	0.977996	6.00994	3.53167e-12	1.37383e-11
PHLDA1	0.973961	3.72505	2.80856e-23	2.91958e-22
TSKU	0.950298	3.67865	1.00968e-16	5.86924e-16
C1QB	0.944007	3.38915	1.28037e-13	5.718e-13
TKT	0.928951	4.66593	1.0038e-26	1.4366e-25
PLIN1	0.902276	4.53465	2.10228e-06	4.78338e-06
GALNT15	0.89109	5.78265	2.93621e-28	4.92803e-27
CSPG4	0.89042	6.96113	4.89847e-25	5.98911e-24
IGFBP3	0.890078	5.73584	6.88423e-21	5.61877e-20
GLRX	0.881937	7.14421	2.5695e-40	1.59188e-38
DPP9	0.877585	7.01421	5.20346e-42	4.16633e-40
CPM	0.865215	3.9496	4.2602e-17	2.56028e-16
SLC25A1	0.861109	4.04337	1.78407e-30	3.81221e-29
CDKN1A	0.84555	7.09116	1.92645e-10	6.50204e-10
SOD2	0.841914	11.6749	3.06243e-35	1.09148e-33
AKR1C1	0.836111	5.82068	2.55637e-19	1.83784e-18
SLC38A1	0.82917	7.64033	8.86207e-21	7.14461e-20
CPAMD8	0.799013	3.31282	1.37742e-13	6.13658e-13
C1QC	0.793865	3.26522	6.70652e-11	2.34145e-10
LDLRAD3	0.793245	3.16424	5.83814e-27	8.51373e-26
PYGL	0.792035	3.1955	9.23625e-14	4.17531e-13
ODF2	0.777346	3.72483	1.08832e-47	1.96987e-45
HACD2	0.776655	3.69649	3.95348e-27	5.89573e-26
TIMP4	0.776265	3.60333	5.03442e-15	2.5381e-14
PPL	0.775879	5.27781	1.91952e-20	1.50672e-19
STK17B	0.772517	2.97244	1.63535e-20	1.29357e-19
LAPTM5	0.772177	3.363	6.25214e-13	2.63171e-12
GPX3	0.769197	8.6695	5.03541e-30	1.03293e-28
BID	0.763968	3.97296	4.84477e-30	1.00049e-28
BCAT1	0.762498	2.20865	5.62628e-17	3.33995e-16
LYVE1	0.752241	4.03236	1.32066e-12	5.38474e-12
ZSWIM4	0.751651	2.44165	1.26563e-36	5.38387e-35
MYLK4	0.748911	5.49101	9.27924e-09	2.67093e-08
FKBP5	0.742345	9.74972	6.93677e-19	4.78575e-18
PIK3R5	0.7298	1.21449	4.57625e-13	1.95843e-12
ITGB2	0.725777	2.80263	8.71272e-12	3.2814e-11
ANXA2	0.724379	7.44909	6.50858e-18	4.17807e-17
LCP1	0.722995	3.17361	2.42015e-11	8.7131e-11
NAGLU	0.720319	3.82078	3.03596e-41	2.18945e-39
TUBA1C	0.719851	4.22299	5.10069e-21	4.21904e-20
OLFML2A	0.712792	5.07778	5.00953e-20	3.83123e-19
SLITRK4	0.712168	4.73695	5.83623e-14	2.67899e-13
AGPAT2	0.711893	4.70725	9.31192e-15	4.582e-14
AKR1C2	0.709211	6.4277	7.27244e-16	3.90756e-15
C1QA	0.707457	3.21186	3.15975e-09	9.51326e-09
FYB	0.704149	1.24921	8.57194e-11	2.9658e-10
USP6NL	0.7028	2.45671	2.6703e-31	6.16239e-30
AKR1C3	0.698328	5.39688	2.78024e-14	1.32427e-13
ATP1A1	0.697902	7.39766	5.49618e-28	8.93226e-27
SOAT1	0.695183	3.49108	7.65175e-35	2.54994e-33
MMP14	0.69423	5.14739	1.33681e-13	5.96428e-13
IL6R	0.688565	7.21445	3.45501e-26	4.64915e-25
RAB8B	0.686156	3.76548	1.30866e-31	3.0817e-30
ACLY	0.685706	5.04647	1.8057e-32	4.65599e-31
MYH6	0.684383	8.78405	8.62525e-10	2.74267e-09
AIFM2	0.680217	3.97449	2.13057e-24	2.45228e-23
BIN3	0.67384	3.03242	4.35946e-45	6.00629e-43
TNKS1BP1	0.673493	7.43357	2.7383e-35	9.91265e-34
ANPEP	0.672533	2.49097	7.34935e-10	2.34909e-09
REPS2	0.671474	1.90899	2.1736e-15	1.12722e-14
LONRF3	0.667976	3.60118	8.1115e-32	1.94486e-30
PPARG	0.666498	2.61261	2.03037e-09	6.23498e-09
PFKP	0.665849	5.83952	4.6336e-14	2.15589e-13
GBP2	0.663826	6.03138	3.31424e-22	3.10912e-21
TRIM63	0.659342	9.69663	2.13879e-17	1.31271e-16
HMOX1	0.659338	5.83625	1.1445e-08	3.25876e-08
RUNX1	0.659115	5.5107	4.03272e-08	1.09231e-07
SLC16A10	0.658491	6.17864	1.25879e-25	1.61837e-24
HSPA1B	0.656097	6.14432	3.1305e-10	1.03576e-09
LACC1	0.655505	1.67598	1.23581e-21	1.08957e-20
ARNTL	0.654997	4.60228	2.15718e-22	2.04866e-21
BCR	0.651848	4.16024	6.16486e-21	5.06748e-20
AEN	0.650168	4.02021	1.22467e-25	1.5767e-24
SELENOM	0.649973	4.72912	1.41901e-17	8.80895e-17
PNMA1	0.649693	3.93574	1.17603e-22	1.15611e-21
SIRPA	0.645747	4.83238	6.01776e-27	8.76182e-26
GGT5	0.641974	4.20865	5.50452e-13	2.33191e-12
RELB	0.637238	3.49457	6.07733e-24	6.76717e-23
CNTFR	0.637008	6.18931	3.15421e-17	1.91808e-16
PCSK6	0.636516	3.95368	1.95819e-28	3.38503e-27
PABPC1	0.633399	7.35873	5.81399e-29	1.04959e-27
RPGR	0.62674	3.56058	8.7081e-25	1.0426e-23
CDC25B	0.624421	4.14031	5.20832e-20	3.97011e-19
BAZ1A	0.621608	4.64027	2.04506e-36	8.42764e-35
ABCC2	0.621448	1.88977	4.24987e-17	2.55573e-16
MBNL3	0.620743	1.90825	5.25199e-13	2.23107e-12
RHOG	0.620039	4.51716	3.8571e-46	6.03473e-44
MSR1	0.617064	1.46961	3.92341e-08	1.06458e-07
CELF2	0.616319	5.93248	3.54491e-36	1.40442e-34
TOP1MT	0.615326	2.65346	7.45032e-25	8.94329e-24
SIRT7	0.615084	2.96827	1.23403e-45	1.83731e-43
SAMHD1	0.61451	5.75042	3.12045e-24	3.54304e-23
GADD45A	0.61393	6.48442	1.13702e-08	3.23946e-08
IKZF1	0.611776	0.977233	9.85683e-10	3.10965e-09
SLC7A6	0.611561	6.46817	2.63923e-28	4.45389e-27
IGF1	0.608321	2.73883	9.6116e-13	3.97868e-12
TGFBR3	0.605878	5.52311	5.24203e-19	3.67141e-18
DCLRE1C	0.598643	1.92573	7.25081e-34	2.14911e-32
C1orf198	0.598084	6.99719	3.0925e-34	9.51562e-33
SYN2	0.596744	1.88506	8.42323e-10	2.68398e-09
KIF3B	0.595322	3.7449	6.73833e-34	2.0065e-32
DOCK2	0.594178	1.75253	5.67121e-09	1.66617e-08
NID1	0.593952	6.1407	7.68138e-18	4.89012e-17
PARVG	0.591158	1.06727	7.92804e-10	2.52968e-09
PRKAR2B	0.590455	2.57151	3.96598e-05	7.81595e-05
ZNF765	0.589306	2.38095	2.3002e-37	1.04597e-35
ANP32B	0.589165	5.94604	5.28338e-44	5.60585e-42
BNIP3L	0.588967	5.52426	1.69339e-22	1.62999e-21
KIF2A	0.588423	3.26899	1.07684e-28	1.88621e-27
PROSER3	0.587476	2.3204	6.17264e-22	5.59172e-21
AKNA	0.587044	3.17317	4.46941e-12	1.71976e-11
ATAD2	0.581929	4.04054	2.9355e-18	1.93831e-17
DOCK11	0.581538	3.12426	4.89024e-09	1.44408e-08
FABP4	0.580336	6.13802	2.15008e-06	4.88731e-06
TGFB3	0.579912	5.64809	2.04022e-13	8.95544e-13
CYLD	0.578725	6.56316	9.26256e-33	2.44293e-31
HCLS1	0.577271	3.55302	2.16742e-12	8.62019e-12
IRAK4	0.577073	2.89674	1.80346e-29	3.46828e-28
LGMN	0.577029	5.70123	6.37754e-24	7.08436e-23
TGIF1	0.576594	4.00422	1.35718e-21	1.19089e-20
PDK4	0.576553	10.9889	8.95954e-05	0.000169792
PGD	0.576186	4.92226	2.02197e-25	2.56385e-24
SLC38A10	0.573728	5.21607	2.07338e-27	3.1899e-26
PLEKHM1	0.572195	5.13368	5.91147e-47	1.01053e-44
SMAP2	0.569526	4.89665	5.25001e-19	3.67421e-18
DNAJC1	0.569443	3.5987	8.0069e-38	3.86972e-36
KLF5	0.568662	4.76031	1.8519e-12	7.42934e-12
FBXO32	0.567848	10.578	5.07382e-16	2.76647e-15
TMEM43	0.566993	6.40907	3.14272e-35	1.11579e-33
ITPK1	0.565935	5.50416	1.66483e-37	7.68403e-36
EZR	0.563128	5.94044	3.23386e-21	2.74373e-20
ABHD2	0.557202	6.3141	1.19368e-16	6.89107e-16
MAP3K6	0.556848	5.15065	5.09388e-23	5.16721e-22
TUBA1B	0.555926	5.55723	7.93698e-18	5.03894e-17
CEP170B	0.554943	4.37386	3.05368e-20	2.3668e-19
KIAA0556	0.54959	3.41294	6.51691e-31	1.44958e-29
AIF1	0.549116	1.26749	5.29035e-07	1.28446e-06
WDR34	0.547027	3.11101	3.90469e-16	2.15189e-15
LYZ	0.545048	2.24631	1.63619e-05	3.37286e-05
IRAK1	0.543008	6.61768	1.07043e-44	1.33528e-42
MAN1A1	0.54269	4.55616	9.92559e-12	3.71998e-11
LIMK1	0.541114	4.96926	6.81764e-16	3.67388e-15
AP5B1	0.540009	4.26197	1.30323e-44	1.60401e-42
SLFN5	0.537119	6.19077	3.49486e-21	2.94621e-20
TFPI	0.535233	5.10114	2.27579e-21	1.95968e-20
SFT2D2	0.534156	4.65841	5.2651e-30	1.07765e-28
MAN2B1	0.533298	4.53066	1.57365e-22	1.52268e-21
CARD6	0.532244	2.41167	3.99814e-17	2.41064e-16
APMAP	0.531374	5.25823	3.99056e-17	2.40764e-16
SSX2IP	0.530138	3.02667	3.45241e-21	2.91309e-20
EGLN2	0.52939	4.64182	1.00212e-28	1.76538e-27
NCKAP1L	0.528212	2.08356	1.05419e-07	2.74273e-07
C17orf62	0.52694	3.8948	8.75822e-20	6.53046e-19
PRELP	0.523744	6.27654	5.80238e-07	1.40398e-06
ARHGAP9	0.522905	1.28957	8.6354e-08	2.26716e-07
ERICH1	0.52243	3.67707	1.81967e-29	3.49217e-28
TBC1D16	0.521998	4.66257	1.91924e-12	7.67282e-12
SATB2	0.521675	2.71029	1.93407e-18	1.29654e-17
NUPR1	0.521418	5.78265	2.67676e-09	8.12534e-09
ANTXR2	0.517793	4.84289	1.97417e-15	1.02784e-14
DDX39A	0.517313	4.23066	4.60813e-32	1.13737e-30
STAT5A	0.516436	5.3384	6.40488e-24	7.10618e-23
TRIM56	0.516353	5.33557	2.37644e-25	2.99896e-24
ARHGAP1	0.516201	5.55732	9.22049e-20	6.85301e-19
C1R	0.516022	6.32147	2.04784e-07	5.16915e-07
SYK	0.514285	1.54186	1.55472e-07	3.99099e-07
FAM134A	0.514058	5.15753	1.78846e-53	7.86157e-51
FGD2	0.513824	1.86616	5.03891e-09	1.4856e-08
SLC1A5	0.513524	3.15928	1.94144e-07	4.91403e-07
MAP3K14	0.512897	5.68283	6.59075e-27	9.56591e-26
SLC39A11	0.512889	2.22265	3.75088e-25	4.62893e-24
RPL3	0.512555	8.31514	1.62084e-12	6.54506e-12
PLXNB1	0.512187	3.63924	1.86256e-09	5.74449e-09
NABP1	0.512032	3.21726	3.78523e-10	1.24302e-09
RAB3IP	0.510239	3.58267	9.05106e-35	2.98394e-33
BIN2	0.509049	0.701147	1.47305e-07	3.7919e-07
OSBPL8	0.508057	5.3437	1.08573e-24	1.28493e-23
ITGAM	0.50804	2.31791	1.78243e-08	4.99807e-08
RNF215	0.507831	3.00108	1.01761e-27	1.62238e-26
MBOAT2	0.507254	2.56635	3.46604e-09	1.03947e-08
CCDC137	0.507036	3.3586	8.26398e-38	3.97317e-36
HIST1H2BK	0.506029	0.908282	2.83833e-11	1.0171e-10
TLCD2	0.504592	2.454	1.09264e-07	2.83956e-07
RNF157	0.501938	6.84358	6.84348e-10	2.19653e-09
MOB3A	0.500523	4.40586	1.02287e-30	2.24279e-29
ACACB	0.500492	9.0743	1.38326e-21	1.21262e-20
CASP3	0.500005	4.14496	2.56212e-20	1.99586e-19
PPP1R14A	-0.500382	3.06594	2.21035e-09	6.76741e-09
RFX2	-0.500627	2.02285	1.73037e-08	4.85947e-08
ABR	-0.501759	5.29961	2.42743e-25	3.05697e-24
MEOX2	-0.501873	3.87658	4.96321e-11	1.74935e-10
SIRT2	-0.5019	8.05114	8.49857e-28	1.36435e-26
IVD	-0.502245	6.11555	3.57974e-53	1.50203e-50
GATA3	-0.502488	1.3027	7.10827e-11	2.47516e-10
AGAP2	-0.502821	4.04177	3.49178e-15	1.78971e-14
SELENOW	-0.502828	8.76255	3.95731e-22	3.66398e-21
MICAL3	-0.503192	6.09222	1.04743e-27	1.65846e-26
GRIP2	-0.503276	6.28636	1.3077e-16	7.5164e-16
ALKBH7	-0.503391	5.76464	7.6292e-29	1.35956e-27
EDNRA	-0.503734	2.88332	1.41897e-11	5.22896e-11
KIAA0922	-0.504614	5.46571	3.75147e-29	6.98182e-28
TPM4	-0.50462	6.16415	7.14637e-12	2.70583e-11
COL21A1	-0.50529	3.06213	1.84141e-06	4.21057e-06
PAK1	-0.505628	6.13887	6.43065e-16	3.4694e-15
MACROD1	-0.505977	7.18973	3.28731e-22	3.087e-21
KCNT1	-0.506999	5.13915	1.04105e-09	3.28209e-09
SCP2	-0.507678	6.53338	2.71779e-55	1.79199e-52
CDH23	-0.507736	2.8079	4.56223e-11	1.61048e-10
SUOX	-0.507757	4.99257	4.18135e-52	1.54392e-49
JAM2	-0.508677	3.90263	5.24826e-14	2.42476e-13
PFKFB1	-0.508706	5.46578	2.12164e-12	8.44904e-12
ATP5D	-0.508748	7.91931	3.30581e-18	2.1735e-17
TNC	-0.509164	4.71677	0.000368305	0.000658242
CTNNA3	-0.509339	5.44803	2.91944e-15	1.50303e-14
PHKG1	-0.509513	7.18625	8.97696e-15	4.42189e-14
FKBP3	-0.510203	7.25698	1.89292e-27	2.922e-26
HFE	-0.510344	1.57662	6.37858e-17	3.76475e-16
SGCG	-0.510441	6.12592	2.45769e-25	3.08666e-24
ANKH	-0.510443	6.86451	4.87288e-49	1.18373e-46
MBP	-0.510738	6.65977	1.82285e-26	2.5418e-25
PMVK	-0.511602	4.65846	6.84813e-51	2.17983e-48
KCNA7	-0.511793	5.98625	1.2264e-12	5.01813e-12
SMYD1	-0.511884	9.13126	5.92564e-18	3.81714e-17
BTN3A1	-0.511937	3.4264	1.97022e-12	7.86298e-12
PRKCDBP	-0.511979	3.66221	1.21669e-09	3.81496e-09
SDHB	-0.512197	7.45629	1.7279e-31	4.04828e-30
MURC	-0.512567	7.34472	5.89565e-15	2.95776e-14
FAAH	-0.513099	3.61879	1.00021e-30	2.19831e-29
DENND2A	-0.513556	3.1441	9.40537e-21	7.53654e-20
STOX2	-0.51402	3.19335	4.3707e-24	4.89635e-23
ARHGAP24	-0.514539	3.51497	7.91524e-15	3.92193e-14
CAV2	-0.514765	4.72933	4.15426e-12	1.60318e-11
CMBL	-0.514797	7.20557	2.68112e-12	1.05631e-11
UBA7	-0.514891	3.97035	5.35435e-15	2.69205e-14
ENDOD1	-0.51606	6.63625	1.63903e-34	5.19926e-33
ANO5	-0.516414	7.1682	1.966e-13	8.64608e-13
RTN2	-0.516744	7.36405	6.07466e-24	6.76717e-23
FHL1	-0.516759	12.8763	3.90037e-21	3.27014e-20
TLN2	-0.517208	6.19113	5.94411e-24	6.64287e-23
ATP2A2	-0.517329	12.1707	1.51508e-11	5.57201e-11
CTGF	-0.517554	5.93257	9.66927e-06	2.04296e-05
ROGDI	-0.51769	4.7427	5.27608e-34	1.58128e-32
HSDL2	-0.518214	7.55507	5.53713e-29	1.00419e-27
TOB1	-0.518536	6.90483	6.14891e-30	1.25577e-28
ATP5G1	-0.519389	6.86491	2.13193e-22	2.02676e-21
ACKR3	-0.519945	5.03472	2.68271e-12	1.05649e-11
FASTK	-0.520004	6.89926	1.69104e-52	6.50417e-50
CYB5RL	-0.52013	2.86253	2.38433e-44	2.78367e-42
RNF144B	-0.520255	6.28395	2.52545e-28	4.30119e-27
CDK18	-0.520974	3.18063	2.48983e-09	7.58536e-09
MIEF2	-0.521215	5.10635	5.27383e-35	1.83018e-33
VDAC1	-0.521305	9.27247	1.56654e-22	1.51898e-21
PLEKHG5	-0.521713	3.46446	6.41818e-13	2.69915e-12
HIBCH	-0.523358	4.9001	8.23599e-39	4.44599e-37
ATP5A1	-0.523593	10.12	4.02553e-31	9.10777e-30
NIPAL3	-0.523749	3.29354	9.2672e-37	4.01622e-35
JAK2	-0.524422	5.18238	3.70254e-26	4.96775e-25
DPYSL3	-0.524917	7.33159	6.4827e-26	8.57332e-25
SFRP2	-0.524946	3.24696	0.00299537	0.00480259
NRAP	-0.525029	12.2973	2.26574e-12	8.98415e-12
PHYH	-0.525357	7.8244	8.78939e-25	1.05097e-23
EN1	-0.525375	3.50994	5.28948e-14	2.44258e-13
CNN1	-0.526303	4.05943	0.000100106	0.000188856
PTGFRN	-0.526659	3.46566	9.11007e-10	2.88689e-09
IFT27	-0.526804	3.19237	4.30359e-38	2.12441e-36
EFEMP2	-0.527502	4.6691	1.40042e-17	8.71112e-17
GPRASP2	-0.52759	3.14275	8.75588e-53	3.51415e-50
GATM	-0.527671	5.52755	4.67326e-16	2.55562e-15
CDH13	-0.527753	6.10209	3.44899e-42	2.84264e-40
ADHFE1	-0.527957	5.65257	2.42457e-32	6.16563e-31
NID2	-0.528139	3.14379	6.21743e-12	2.3677e-11
VEGFB	-0.529491	6.39099	4.9429e-29	9.07115e-28
TTC3	-0.530505	6.76763	5.56796e-56	4.28315e-53
RTN4	-0.530608	8.94379	1.56325e-44	1.88588e-42
ATP5O	-0.531751	7.58156	3.27106e-33	9.12239e-32
LMOD3	-0.532142	8.87179	5.74629e-17	3.40026e-16
FHOD1	-0.532378	7.50484	5.16537e-28	8.4243e-27
SLC8A1	-0.532917	1.66454	4.73157e-13	2.02302e-12
NDUFA1	-0.533009	6.96134	2.42718e-29	4.60068e-28
HOMER2	-0.533094	6.83444	1.52246e-17	9.41943e-17
EPB41L1	-0.533307	4.08197	8.25743e-17	4.82433e-16
ENC1	-0.533608	3.56296	8.05713e-12	3.03945e-11
SEMA3C	-0.533721	5.21004	1.77344e-14	8.53082e-14
IGFBP7	-0.533907	6.77885	3.4133e-12	1.32917e-11
SYTL2	-0.533956	3.62213	3.43099e-11	1.22142e-10
RHOBTB1	-0.534154	7.13086	9.676e-13	4.00355e-12
CDH5	-0.534902	5.97198	3.37476e-22	3.16268e-21
ALDH7A1	-0.53524	4.2238	6.75004e-32	1.63114e-30
SLC2A5	-0.53527	6.01826	1.16748e-17	7.30148e-17
MFAP5	-0.535309	5.18209	2.75055e-07	6.86411e-07
FYCO1	-0.535406	8.95561	1.37738e-20	1.09138e-19
SH3BGR	-0.535621	7.39868	3.78481e-16	2.08707e-15
EVL	-0.535745	5.06223	2.56075e-28	4.34528e-27
TSPYL1	-0.535803	7.3968	1.54841e-33	4.41154e-32
CYC1	-0.53627	8.14627	1.57654e-30	3.40024e-29
CX3CL1	-0.537237	4.40484	2.32534e-12	9.21254e-12
AMOT	-0.537489	6.902	2.28534e-22	2.16591e-21
PKD1L1	-0.53754	1.98044	1.54097e-18	1.03906e-17
ATP5G3	-0.537627	8.00484	7.8405e-27	1.13087e-25
KITLG	-0.537655	3.42132	1.67875e-19	1.2202e-18
SLC9A1	-0.537679	3.82695	4.57585e-19	3.21948e-18
DLL1	-0.537907	3.01543	1.01483e-14	4.97233e-14
CYP4X1	-0.537929	2.66218	2.69891e-17	1.64773e-16
C3orf18	-0.538325	4.66603	7.46432e-35	2.49649e-33
SLC29A1	-0.538909	6.78996	3.99689e-36	1.57672e-34
ETFB	-0.539594	6.15965	1.33352e-34	4.31921e-33
VWA8	-0.539713	6.39354	6.96778e-25	8.37495e-24
EXOC6	-0.539786	5.37913	2.34177e-36	9.56499e-35
COL5A1	-0.540251	5.16682	5.93138e-08	1.58199e-07
DBI	-0.541495	5.61581	5.9207e-21	4.87982e-20
PTP4A3	-0.541504	8.83555	1.40584e-21	1.23007e-20
UCKL1	-0.541597	5.94016	8.82575e-54	4.79238e-51
GSTA4	-0.541924	3.86108	5.40737e-66	2.49577e-62
SDHA	-0.542796	8.23273	5.92713e-42	4.67635e-40
DUSP28	-0.542811	4.10967	1.92647e-42	1.63149e-40
SLC25A36	-0.544063	6.5861	1.65443e-30	3.55163e-29
MEF2C	-0.544092	8.71478	2.60745e-26	3.56584e-25
PSTPIP2	-0.544538	4.67813	2.19817e-12	8.7387e-12
GYS1	-0.545338	8.73175	1.66305e-30	3.56186e-29
SRGAP3	-0.54648	2.71482	3.56104e-19	2.52667e-18
RASIP1	-0.547053	3.77157	1.35653e-18	9.16033e-18
MPP7	-0.547638	4.20697	4.18246e-18	2.72273e-17
PDE4B	-0.549601	6.07587	1.1033e-11	4.10833e-11
TGFB2	-0.549625	3.63953	3.3659e-11	1.2001e-10
NDUFB7	-0.549667	6.9223	6.49465e-35	2.19605e-33
CLIC5	-0.549931	8.67408	1.02836e-20	8.21886e-20
NDUFA13	-0.55032	6.32691	5.45447e-33	1.45943e-31
PDGFB	-0.550353	4.45019	3.31337e-25	4.09997e-24
ITM2C	-0.550433	4.06997	2.38846e-20	1.86688e-19
NDUFS1	-0.550853	8.63913	1.13605e-28	1.98615e-27
SLC2A11	-0.551544	3.89613	8.8829e-36	3.38835e-34
OSBPL7	-0.551721	4.78904	1.01295e-12	4.17623e-12
FAM217B	-0.552196	4.45956	1.67414e-34	5.29247e-33
NTN4	-0.552792	3.93807	2.28663e-23	2.40683e-22
QDPR	-0.55472	5.42608	6.93211e-58	7.99879e-55
CPTP	-0.555588	5.37076	1.74153e-27	2.69733e-26
GLIPR2	-0.556238	2.94184	7.28418e-11	2.53354e-10
SMAD7	-0.556409	4.3034	3.45638e-27	5.21337e-26
TRAK1	-0.55647	7.65262	2.40536e-48	4.93419e-46
MN1	-0.556609	7.47949	2.07347e-14	9.94298e-14
NDUFB3	-0.557059	6.28775	9.86935e-33	2.58818e-31
ADGRA2	-0.557651	3.9649	2.05089e-13	8.99797e-13
FLRT2	-0.55789	5.31766	2.83229e-26	3.8505e-25
NR3C2	-0.557949	4.55696	7.73672e-41	5.2902e-39
RBL1	-0.559215	3.8858	7.98581e-34	2.35518e-32
ITM2A	-0.559733	4.55347	3.44383e-15	1.76611e-14
SUCLA2	-0.559785	7.30109	5.26772e-32	1.28982e-30
PMEPA1	-0.55983	4.73934	2.93022e-13	1.27169e-12
IGSF3	-0.559897	1.94065	4.16118e-15	2.11519e-14
CTNNBIP1	-0.560028	4.15097	5.25071e-38	2.57815e-36
HIBADH	-0.561015	6.3783	1.19597e-51	4.08888e-49
CDH6	-0.561052	2.28284	1.50686e-12	6.10347e-12
MAN1C1	-0.561118	3.25384	7.65338e-20	5.75312e-19
NDUFA9	-0.561317	6.79526	1.15648e-37	5.44666e-36
SLC36A2	-0.561482	6.5415	8.45634e-17	4.93741e-16
C9orf3	-0.561751	6.41745	4.00056e-40	2.42266e-38
THBS4	-0.562869	7.5516	2.99767e-06	6.6904e-06
PYROXD2	-0.564509	2.9679	3.88878e-19	2.75497e-18
IRS1	-0.56541	5.90802	2.22422e-23	2.34649e-22
DUSP10	-0.565754	4.25252	7.80287e-24	8.57479e-23
AURKA	-0.565795	2.98564	4.75198e-15	2.39964e-14
FBLN2	-0.56583	6.6552	1.68194e-15	8.81659e-15
ACAT1	-0.566602	8.29021	2.39817e-24	2.75e-23
ADAM23	-0.567366	3.77588	3.03434e-26	4.11307e-25
NUDT6	-0.567399	1.50399	2.55523e-44	2.87651e-42
LMOD2	-0.567721	9.75691	7.34379e-17	4.30963e-16
C7orf50	-0.568224	5.37351	7.42432e-49	1.67156e-46
SHISA2	-0.568553	2.99227	9.61588e-09	2.76524e-08
PDK2	-0.568955	7.02026	1.55987e-26	2.19834e-25
FHOD3	-0.570118	6.1062	1.97072e-22	1.88126e-21
SLC2A4RG	-0.572353	6.36073	5.08589e-50	1.51445e-47
CFD	-0.572513	6.83745	1.37143e-08	3.88096e-08
PATJ	-0.573117	6.11985	3.31796e-20	2.56731e-19
COL6A2	-0.574032	8.0918	3.61664e-12	1.40569e-11
MYOM2	-0.57448	10.0737	4.27224e-15	2.16687e-14
AZIN2	-0.574543	1.91785	3.21558e-16	1.78062e-15
IL17RD	-0.575467	1.78939	5.172e-11	1.82016e-10
FGL2	-0.576526	3.81053	1.47501e-10	5.01689e-10
ZNF519	-0.576566	1.94982	3.73502e-37	1.68185e-35
LMCD1	-0.576874	8.35684	1.30329e-15	6.88645e-15
PCDH12	-0.577824	3.04529	4.49826e-20	3.44593e-19
GYPC	-0.578035	6.08888	5.56683e-32	1.35945e-30
GPAM	-0.578189	5.20836	4.40343e-07	1.07591e-06
CFAP46	-0.578854	4.0922	5.81222e-09	1.70542e-08
SLC25A11	-0.579295	7.35538	2.91805e-35	1.04811e-33
LMOD1	-0.579733	6.49891	4.12669e-15	2.09881e-14
CYBA	-0.581477	3.44888	9.82385e-13	4.05745e-12
CPE	-0.582025	5.47985	7.53223e-18	4.8018e-17
CSRP1	-0.58326	6.05547	5.11329e-12	1.95772e-11
TUBA1A	-0.583279	4.88639	1.99698e-11	7.24897e-11
TCEA3	-0.584775	8.49538	6.8013e-25	8.19618e-24
COL1A2	-0.584787	7.45763	1.35634e-06	3.14819e-06
SLIT3	-0.585032	4.61186	5.25297e-09	1.54723e-08
CDNF	-0.585812	3.73728	7.39524e-37	3.28199e-35
BCAM	-0.586234	5.68714	1.06537e-22	1.0552e-21
NDUFB10	-0.586943	7.98735	3.82469e-28	6.36139e-27
FREM1	-0.587015	1.91718	9.69567e-13	4.00989e-12
AFF3	-0.587137	2.14873	1.42e-11	5.23064e-11
SCARA3	-0.587165	2.55319	9.59175e-08	2.504e-07
CAPN5	-0.587212	2.24912	4.53499e-15	2.29761e-14
CAV3	-0.587332	6.03086	2.47193e-24	2.82756e-23
DNAJA4	-0.587448	7.21939	1.12601e-14	5.50247e-14
MYOC	-0.587601	5.34382	1.13923e-07	2.954e-07
KIAA1755	-0.587793	1.45768	3.62961e-07	8.94108e-07
TPM2	-0.588308	13.232	3.1229e-22	2.93858e-21
NDUFS8	-0.590119	6.8906	6.44495e-35	2.18725e-33
PRKCQ	-0.590458	6.85358	8.62422e-22	7.69924e-21
GPT	-0.590928	5.43775	1.07669e-23	1.16654e-22
SOX17	-0.591134	3.1448	1.18945e-13	5.31969e-13
NKAIN1	-0.591903	3.71883	2.12802e-10	7.15098e-10
GNAO1	-0.593003	2.17412	3.36457e-18	2.21056e-17
PLK2	-0.593741	3.85894	2.32933e-16	1.30317e-15
CKMT2	-0.595069	9.28083	1.50159e-14	7.26859e-14
ECHDC2	-0.596142	6.09928	2.19601e-62	6.75712e-59
PIK3C2B	-0.597123	5.08329	4.04864e-42	3.30734e-40
RNF150	-0.597486	5.09297	1.80534e-18	1.21466e-17
ADAMTSL3	-0.597667	3.00006	5.61971e-19	3.91514e-18
ECH1	-0.598555	8.51622	2.79548e-36	1.1171e-34
TP53INP2	-0.598968	6.63179	1.04913e-22	1.04135e-21
REEP1	-0.60057	4.78098	2.7136e-29	5.11209e-28
RFTN1	-0.601479	4.92094	9.37688e-27	1.34825e-25
HYAL1	-0.602937	3.42508	3.49255e-23	3.59818e-22
EMCN	-0.603692	4.23699	7.6416e-24	8.40758e-23
FN1	-0.603906	7.36666	5.87023e-12	2.24288e-11
MEST	-0.60418	2.48223	1.38033e-06	3.19906e-06
NNT	-0.60453	8.61142	1.68413e-24	1.96516e-23
MGST3	-0.605209	6.99071	3.53921e-49	8.82985e-47
FHL2	-0.605497	5.36895	1.20137e-23	1.29654e-22
LONRF2	-0.6062	5.1585	3.44327e-22	3.22035e-21
IDH2	-0.607195	9.64534	1.84339e-22	1.77254e-21
NAT8L	-0.608605	3.93592	8.66876e-11	2.99705e-10
CXCL12	-0.609306	6.3509	4.49343e-22	4.13136e-21
LOXL2	-0.609717	3.1088	1.74884e-11	6.38589e-11
COX7A1	-0.609781	8.71047	6.05943e-22	5.49456e-21
LRRC38	-0.610479	5.16789	3.38098e-13	1.46113e-12
REEP2	-0.610589	2.47066	1.08349e-24	1.28391e-23
PPP1R16A	-0.611234	4.93745	1.46314e-43	1.43684e-41
MPC1	-0.611401	6.33208	9.96955e-38	4.74376e-36
PCYOX1	-0.613129	6.67526	7.58373e-42	5.88281e-40
FAM78A	-0.61315	5.28261	2.54032e-28	4.31854e-27
COL11A2	-0.613217	2.4707	6.10833e-16	3.30516e-15
VDAC3	-0.613453	8.30503	8.74932e-49	1.92298e-46
SLC16A7	-0.615893	3.58184	2.0546e-10	6.92486e-10
TPM3	-0.616003	12.1882	6.419e-17	3.78377e-16
IL11RA	-0.616772	4.05742	6.25351e-49	1.47397e-46
ALDOA	-0.617628	11.922	4.44786e-19	3.13421e-18
BICD1	-0.617918	3.66239	1.07888e-17	6.77035e-17
PKM	-0.617971	10.7681	2.97277e-24	3.38368e-23
ADAM22	-0.618069	2.16642	3.08016e-14	1.46335e-13
BCL6B	-0.61827	3.38607	1.81218e-18	1.21837e-17
ITIH5	-0.618409	5.33405	7.03658e-17	4.13724e-16
BTG2	-0.618746	7.91057	9.9722e-12	3.73593e-11
OAF	-0.618775	4.04698	2.81775e-13	1.22461e-12
KLHDC3	-0.61986	7.35039	3.59301e-45	5.10262e-43
DYRK1B	-0.620011	7.20437	2.68511e-27	4.09691e-26
FILIP1L	-0.620764	6.9786	8.0631e-37	3.52751e-35
KCNJ12	-0.621131	6.48018	3.29205e-17	1.99796e-16
ARHGEF6	-0.621609	6.74103	1.46874e-32	3.80841e-31
GAREM2	-0.621754	2.35903	1.92455e-24	2.22905e-23
MAOB	-0.622031	6.64746	9.39584e-29	1.65837e-27
CERCAM	-0.62204	3.31683	1.80757e-12	7.26413e-12
MYL6B	-0.623176	8.51979	2.37103e-10	7.93581e-10
MYBPC2	-0.623244	11.1636	4.162e-08	1.12568e-07
MAGI1	-0.625207	4.35366	1.21576e-36	5.1957e-35
AOC3	-0.625741	5.0667	5.67087e-09	1.66617e-08
MYOZ2	-0.627314	8.28078	9.19971e-13	3.8219e-12
G0S2	-0.627515	6.88336	1.31994e-08	3.74096e-08
CC2D2A	-0.62782	2.26843	1.93306e-23	2.05814e-22
LDHD	-0.628095	6.0612	5.12507e-33	1.39146e-31
SCUBE2	-0.629578	3.02541	6.06995e-14	2.78211e-13
BPHL	-0.630065	3.06054	6.51616e-54	3.75942e-51
VIPR2	-0.630779	2.67835	5.66094e-20	4.30092e-19
RASD2	-0.630938	4.15268	3.15086e-23	3.26071e-22
ATP8B1	-0.63163	2.86975	3.33337e-21	2.82296e-20
HIC1	-0.632501	4.16547	1.34126e-21	1.17804e-20
KAZALD1	-0.635038	3.18254	4.76142e-12	1.82756e-11
FREM2	-0.635408	4.53965	1.24699e-21	1.09838e-20
IDI2	-0.635883	5.97308	7.67449e-09	2.22567e-08
INMT	-0.636472	3.04738	4.22827e-26	5.64851e-25
SLC16A1	-0.636572	6.43689	1.85319e-35	6.87777e-34
PNPLA4	-0.637039	4.79643	3.06635e-48	5.89697e-46
PTGDS	-0.638028	4.83647	3.92982e-15	2.0031e-14
2-Mar	-0.638335	4.09888	1.42018e-61	2.62193e-58
COL6A1	-0.638754	7.79162	4.6897e-17	2.80743e-16
RSAD2	-0.638869	2.59733	4.18027e-12	1.61187e-11
RASGRP3	-0.639182	4.91366	1.5731e-44	1.88588e-42
LGALS3BP	-0.640007	5.05059	3.55914e-13	1.53239e-12
LAPTM4B	-0.640232	6.90485	8.55528e-42	6.47326e-40
MATN2	-0.640321	3.30753	8.62031e-10	2.74204e-09
SRPK3	-0.640332	6.89191	6.25622e-33	1.6643e-31
SLN	-0.641525	10.3525	3.03899e-20	2.35739e-19
SLCO5A1	-0.64158	5.25177	2.48116e-25	3.10767e-24
ADAMTSL4	-0.641814	6.47312	8.94038e-20	6.66091e-19
SAMD14	-0.64229	1.29844	7.2763e-29	1.29918e-27
ACOX2	-0.642909	3.40417	1.34292e-29	2.6153e-28
KLF4	-0.643141	4.8835	1.02929e-12	4.23924e-12
KLHL13	-0.643881	2.13328	3.02049e-46	4.89161e-44
MYH1	-0.644661	12.8283	4.17105e-05	8.19911e-05
TMEM38A	-0.644675	8.75577	8.00729e-24	8.78897e-23
NDUFC1	-0.645332	6.40719	8.94287e-52	3.17506e-49
SLC25A25	-0.645865	6.43832	3.40612e-18	2.23309e-17
SMPX	-0.645866	8.03031	3.90422e-22	3.61846e-21
HCFC1R1	-0.646562	6.79968	1.02389e-26	1.46309e-25
GOT1	-0.646892	8.38463	5.52582e-22	5.03542e-21
SEC31B	-0.648668	4.9776	1.39916e-42	1.21846e-40
ADCY1	-0.650819	4.06526	5.87611e-29	1.0553e-27
GNG7	-0.651092	2.74016	5.18616e-31	1.16198e-29
ALDH1A1	-0.652135	5.9259	1.3857e-38	7.3514e-37
PLCL1	-0.652147	5.33843	9.21776e-25	1.09934e-23
EML1	-0.652328	4.94356	2.00336e-54	1.23287e-51
ZNF575	-0.653842	0.906621	1.54995e-27	2.41275e-26
MB	-0.65404	13.5059	1.65265e-19	1.20218e-18
COLGALT2	-0.655034	4.07454	1.0148e-28	1.7843e-27
CD36	-0.65521	7.9622	3.08182e-26	4.16555e-25
DOK5	-0.655945	4.29665	3.07168e-34	9.48316e-33
NME4	-0.656455	4.36846	8.08754e-34	2.37758e-32
CEP85	-0.657043	6.81677	3.71591e-28	6.19161e-27
PPP1R3C	-0.657169	8.42608	3.55844e-17	2.15256e-16
ADAMTSL5	-0.658443	3.84006	4.8431e-35	1.69344e-33
SLC25A30	-0.659043	5.94326	2.22046e-19	1.60635e-18
BHLHE41	-0.659283	6.10966	2.94885e-32	7.41711e-31
RXRG	-0.659382	4.98394	2.45713e-26	3.37024e-25
FAM149A	-0.659783	2.59518	7.23873e-20	5.46815e-19
MYBPC1	-0.660393	13.6625	1.27614e-20	1.01465e-19
CITED4	-0.661377	3.92437	2.64922e-26	3.6176e-25
CNNM4	-0.661607	5.58927	1.01839e-42	9.21642e-41
PLCB1	-0.662395	4.23264	8.12632e-42	6.25117e-40
MEOX1	-0.66502	3.49285	5.56219e-21	4.59254e-20
ZNF618	-0.666538	3.1681	2.05613e-35	7.53178e-34
AKAP12	-0.666571	5.71026	6.17853e-16	3.33923e-15
ESRRG	-0.666834	4.02275	2.82209e-17	1.72066e-16
NDUFS7	-0.667046	6.91793	2.49705e-44	2.84572e-42
PPP1R3B	-0.667592	7.48651	1.05543e-29	2.0907e-28
ZDHHC11B	-0.668526	3.42294	5.38341e-18	3.47512e-17
SLC25A12	-0.669485	7.56617	5.95195e-35	2.04247e-33
ZNF710	-0.669976	3.89681	3.48584e-38	1.74879e-36
TPI1	-0.670767	9.57916	8.14756e-39	4.44599e-37
TET1	-0.671678	1.44496	1.70873e-19	1.24004e-18
GAS7	-0.67188	4.32355	1.92097e-21	1.66957e-20
ENO3	-0.672056	11.9861	2.40776e-15	1.24446e-14
HLTF	-0.672413	4.26203	5.33623e-69	4.92587e-65
NRP1	-0.673562	6.19466	5.5605e-38	2.71582e-36
NOS1	-0.673915	6.44363	3.0739e-12	1.20285e-11
SPON2	-0.675551	4.10127	1.01967e-17	6.42496e-17
MPPED2	-0.676296	2.48149	2.14344e-19	1.55185e-18
MAMSTR	-0.676424	5.717	1.25609e-29	2.46702e-28
LTBP4	-0.67742	7.05285	3.16255e-21	2.68569e-20
SEMA6C	-0.678332	8.52845	1.6735e-42	1.43038e-40
CAMK2A	-0.679576	7.31986	1.40976e-33	4.04147e-32
MYOM1	-0.680554	10.4857	2.63765e-28	4.45389e-27
ARHGEF4	-0.680882	3.30967	6.31196e-41	4.41407e-39
FNDC5	-0.68255	7.55188	3.03587e-17	1.84734e-16
SLC2A3	-0.6828	4.92123	1.83934e-11	6.6978e-11
WNT11	-0.683468	3.19738	8.30051e-26	1.08684e-24
PLAC9	-0.684184	3.03918	9.23673e-12	3.47026e-11
EYA1	-0.684892	2.86666	3.4305e-17	2.07925e-16
PRICKLE1	-0.685501	2.20641	4.16792e-21	3.48182e-20
HDAC9	-0.686051	3.99361	1.13654e-25	1.46939e-24
BZW2	-0.686668	7.42991	1.55553e-43	1.51148e-41
DIXDC1	-0.6875	4.38526	4.96776e-44	5.33226e-42
NKAIN2	-0.687798	1.09817	7.98796e-22	7.15197e-21
MDH1	-0.688773	8.4241	1.63391e-40	1.04018e-38
PRKAR1B	-0.689936	2.72692	8.64569e-39	4.64002e-37
CDKN2C	-0.690814	3.38767	1.10223e-21	9.78332e-21
HMCN2	-0.691587	6.17504	2.9067e-32	7.33108e-31
ANK1	-0.692741	8.3007	6.28269e-30	1.28025e-28
LDLR	-0.693864	3.15329	5.68614e-16	3.08214e-15
MSS51	-0.695018	6.84756	2.72417e-16	1.5167e-15
IFIT3	-0.695384	3.32065	1.19466e-10	4.09504e-10
SLC41A1	-0.695386	6.86957	5.39716e-33	1.44829e-31
SLC25A34	-0.695877	5.70209	1.68689e-19	1.22515e-18
AMPD1	-0.698415	9.02794	3.38708e-23	3.49342e-22
ALDH5A1	-0.698509	6.0467	8.73072e-41	5.92598e-39
SEC14L5	-0.698986	2.87666	3.55397e-16	1.96212e-15
ACHE	-0.699086	6.45082	4.50781e-29	8.3057e-28
TSPOAP1	-0.699691	3.78535	1.30817e-42	1.16113e-40
NMRK2	-0.701108	7.68025	2.84513e-09	8.59966e-09
SMTNL1	-0.70115	8.21188	1.40825e-15	7.41983e-15
PSMB10	-0.701325	3.43499	3.79824e-27	5.70107e-26
ANGPT1	-0.701835	4.33691	4.0968e-27	6.08978e-26
PCOLCE	-0.702221	4.05496	2.20414e-12	8.75868e-12
ACADM	-0.703257	7.82649	7.45938e-30	1.50673e-28
KBTBD12	-0.706215	6.23532	5.48166e-36	2.11721e-34
EFR3B	-0.707048	3.36949	2.93898e-24	3.34935e-23
LAMA4	-0.707301	5.06257	5.95631e-18	3.83422e-17
DUSP26	-0.708023	7.934	2.03758e-26	2.82415e-25
RYR3	-0.708271	6.71289	2.67056e-18	1.7697e-17
APOBEC2	-0.709017	8.29138	1.43149e-27	2.23589e-26
TMEM143	-0.709335	6.04157	3.60824e-40	2.20581e-38
MYL12A	-0.710915	10.1607	2.04724e-22	1.94825e-21
NIPSNAP3B	-0.710973	4.75736	1.96333e-39	1.13984e-37
SEMA5A	-0.711288	2.87403	1.411e-28	2.46218e-27
ATP1B4	-0.711315	6.29542	3.82866e-21	3.21295e-20
JPH2	-0.71237	7.8876	1.21931e-32	3.17054e-31
PERM1	-0.7143	8.02499	7.26258e-14	3.30251e-13
HSPB6	-0.715804	9.54334	2.41766e-23	2.54184e-22
C2orf40	-0.71807	1.94493	5.45863e-11	1.9203e-10
PLXNC1	-0.720053	2.6777	2.48853e-25	3.11269e-24
EMC10	-0.720288	7.61146	2.30647e-38	1.1763e-36
CD248	-0.723096	4.64815	2.11185e-12	8.41369e-12
ACTA2	-0.724043	6.65052	5.06932e-13	2.15943e-12
MDFIC	-0.725735	4.65737	4.35502e-56	3.65465e-53
JUNB	-0.726572	6.35151	7.24457e-10	2.31721e-09
CACNA1S	-0.72811	9.12125	2.32917e-32	5.93938e-31
SH3KBP1	-0.730916	3.99909	8.25011e-34	2.41768e-32
TNNT1	-0.734046	12.7648	4.03656e-19	2.85748e-18
SOX9	-0.734295	2.47314	7.6898e-26	1.00974e-24
ACTN2	-0.735763	12.2936	4.37629e-27	6.47396e-26
VWA7	-0.73645	3.50196	3.11204e-32	7.78516e-31
SLC25A4	-0.736804	10.3031	1.04965e-26	1.49758e-25
TNNC2	-0.737474	11.9572	1.16224e-13	5.20557e-13
ISLR	-0.737747	4.72644	2.4759e-19	1.78555e-18
SSC5D	-0.737948	3.09591	1.73203e-15	9.05854e-15
TNXB	-0.738259	6.49687	6.26682e-21	5.14671e-20
MRC2	-0.739283	5.25161	5.50992e-22	5.0259e-21
ASPA	-0.739368	3.91183	1.27483e-40	8.3461e-39
KCND3	-0.73951	3.36624	4.85638e-31	1.0934e-29
GALNT16	-0.741645	3.38387	6.27491e-24	6.97876e-23
KLHL31	-0.742719	7.3086	4.82584e-28	7.92657e-27
GOT2	-0.743104	8.80403	4.36265e-30	9.07018e-29
NPHP1	-0.743338	5.13756	4.17809e-29	7.71359e-28
AIG1	-0.745327	3.61441	2.42523e-43	2.33201e-41
ADSSL1	-0.745801	9.04435	8.76269e-22	7.8153e-21
AGL	-0.745833	8.95505	2.31747e-24	2.66076e-23
PRSS23	-0.747877	5.20773	1.54353e-32	3.99113e-31
TMEM182	-0.750699	6.31469	3.3066e-31	7.53659e-30
LSP1	-0.750747	4.8486	3.52674e-23	3.62935e-22
PROX1	-0.751803	4.16543	8.44202e-28	1.35764e-26
MFAP4	-0.753051	5.40605	1.22677e-17	7.65674e-17
PLN	-0.754224	8.40616	5.02166e-29	9.19742e-28
IGF2	-0.757591	6.5763	3.85343e-14	1.80839e-13
RSPO3	-0.758603	4.74245	3.08659e-26	4.16555e-25
CFAP58	-0.759716	1.17656	1.67954e-27	2.61008e-26
PPP2R3A	-0.76082	7.29496	1.0371e-43	1.02941e-41
VGLL2	-0.764039	6.54569	1.26419e-22	1.24015e-21
ADAM19	-0.764378	3.6477	1.61954e-41	1.196e-39
NINL	-0.767892	2.30681	1.20838e-35	4.55288e-34
SCN4B	-0.772875	5.05388	2.53111e-29	4.78785e-28
CARNS1	-0.772905	6.54243	3.78284e-31	8.5797e-30
TMEM52	-0.773981	6.51635	6.90972e-26	9.11195e-25
CA3	-0.774265	11.8802	2.61018e-21	2.23927e-20
FADS2	-0.775033	3.77546	9.54702e-27	1.36846e-25
TNNC1	-0.775515	12.1374	3.3424e-23	3.45119e-22
TNNT3	-0.775671	11.8955	2.9054e-16	1.61467e-15
TMEM108	-0.777559	3.599	1.5543e-37	7.2099e-36
LUM	-0.778599	4.97845	3.23411e-11	1.15401e-10
CSRP3	-0.77881	9.18657	7.50631e-17	4.39662e-16
COQ10A	-0.779703	6.7747	1.14827e-31	2.71787e-30
OLFML1	-0.781437	2.42332	3.45978e-22	3.23251e-21
CKM	-0.782043	14.6154	1.98809e-20	1.55922e-19
MYL1	-0.782322	11.9046	2.05593e-24	2.37229e-23
APBA1	-0.783307	2.61513	3.0612e-56	2.82579e-53
CASQ1	-0.783713	10.6207	4.42485e-27	6.53533e-26
ESR1	-0.783905	3.23857	4.14813e-41	2.94549e-39
RASL12	-0.786144	3.98798	1.72108e-49	4.53923e-47
RCSD1	-0.786646	6.33746	1.79616e-51	5.92156e-49
TPPP3	-0.787258	5.35446	9.60815e-16	5.11788e-15
TNNI2	-0.787407	10.9694	7.49311e-15	3.72076e-14
MYLK2	-0.788088	9.07198	4.83885e-16	2.64304e-15
PKIA	-0.788351	8.89474	3.40561e-33	9.44059e-32
PYGM	-0.789444	12.3577	2.92926e-22	2.75918e-21
GAS2	-0.789594	2.45457	8.53887e-24	9.31706e-23
C10orf71	-0.791205	8.72547	9.62782e-30	1.91953e-28
SBK1	-0.791712	5.32746	2.4653e-37	1.11555e-35
LDB3	-0.792792	11.0582	8.19063e-39	4.44599e-37
ITGB1BP2	-0.793191	4.26205	1.53523e-38	7.91718e-37
FSD2	-0.795007	6.62837	4.64671e-31	1.04875e-29
F10	-0.797451	1.8892	6.4412e-21	5.28053e-20
OLFML2B	-0.798316	3.46473	3.89841e-17	2.35512e-16
MYOZ1	-0.803203	10.9778	2.66322e-36	1.06888e-34
NR4A3	-0.803299	6.45841	8.67972e-08	2.27686e-07
SEMA3B	-0.805099	3.66113	2.02791e-28	3.49899e-27
CAPN3	-0.80886	8.90071	1.03819e-35	3.92766e-34
TNNI1	-0.810528	12.1405	1.62716e-25	2.07463e-24
DBP	-0.81068	3.71006	4.36232e-39	2.4554e-37
CREB5	-0.810688	4.26303	3.64773e-26	4.90134e-25
THSD4	-0.812731	2.94515	2.29948e-32	5.87993e-31
MYOZ3	-0.813999	7.26595	3.88154e-33	1.06957e-31
TMEM159	-0.814989	6.17566	2.19773e-41	1.59742e-39
PDLIM2	-0.816608	5.38765	2.69577e-42	2.24186e-40
ABCB4	-0.816974	2.99614	2.82131e-36	1.12257e-34
TCAP	-0.817489	11.9828	2.42888e-28	4.14437e-27
MYH7	-0.818353	14.4223	1.39859e-19	1.02529e-18
CCND1	-0.8219	3.08386	8.58143e-21	6.93653e-20
FITM1	-0.823075	6.81454	7.82834e-37	3.45406e-35
SLC4A4	-0.823167	2.3825	2.41245e-44	2.78367e-42
ACTA1	-0.826631	15.1603	1.11933e-24	1.32299e-23
MYL3	-0.831134	10.2834	9.64016e-19	6.58685e-18
RPL3L	-0.831574	9.00827	1.58797e-29	3.07307e-28
SEMA6D	-0.832225	4.11021	2.50883e-39	1.44744e-37
THBD	-0.833197	6.19812	5.64951e-14	2.59844e-13
MYLPF	-0.83362	11.0968	8.37599e-18	5.30671e-17
ATP2A1	-0.83429	12.0792	2.63623e-13	1.14897e-12
LRRC39	-0.836498	7.2768	1.04753e-40	7.00705e-39
GPT2	-0.83714	7.4305	2.96712e-32	7.44279e-31
MYOT	-0.839666	10.2848	7.28677e-31	1.61693e-29
KCNA5	-0.839837	1.61841	6.86897e-24	7.60281e-23
FBXO40	-0.839979	7.96981	3.92628e-29	7.29246e-28
FBXL22	-0.840471	1.20231	2.1512e-29	4.09438e-28
TPM1	-0.842257	11.3279	1.02032e-19	7.53487e-19
TRIM7	-0.844227	6.85968	6.13247e-44	6.39772e-42
MYL2	-0.851066	12.9386	4.3404e-22	4.00262e-21
PPP1R3A	-0.854687	7.52003	1.25319e-27	1.9741e-26
ACE	-0.854842	3.53657	4.64141e-40	2.74647e-38
MYLK3	-0.855054	5.99518	9.95926e-20	7.3665e-19
LRRC20	-0.865735	7.90944	7.86349e-39	4.3207e-37
COL15A1	-0.865947	6.22346	2.7005e-38	1.36969e-36
MYADM	-0.866327	4.99578	3.58702e-35	1.26865e-33
ADAMTSL2	-0.867616	3.1583	4.17517e-29	7.71359e-28
ASB15	-0.868869	6.08932	1.62047e-24	1.89349e-23
PDP1	-0.869717	5.37931	5.81126e-39	3.25114e-37
LPL	-0.870807	7.44888	6.238e-18	4.00996e-17
NR4A1	-0.873255	7.70332	1.25081e-22	1.22832e-21
ASB14	-0.875368	3.98143	9.46114e-24	1.02869e-22
KLHL33	-0.875681	6.11799	1.50809e-37	7.03092e-36
AQP7	-0.877491	5.42003	8.65253e-31	1.90624e-29
DPT	-0.881368	5.18533	4.96476e-21	4.12138e-20
PI16	-0.886301	3.85996	3.51206e-19	2.49383e-18
CCDC80	-0.893626	5.43777	5.6275e-13	2.38182e-12
DHRS7C	-0.89689	5.87657	9.85841e-23	9.8488e-22
ASPN	-0.899916	3.52945	5.19522e-16	2.82932e-15
APLNR	-0.903031	3.87907	1.45666e-34	4.65276e-33
AAMDC	-0.907143	5.10198	1.67568e-49	4.53923e-47
P2RY1	-0.915306	3.22671	1.14326e-33	3.30829e-32
SCN2B	-0.920513	3.2978	4.89607e-35	1.7055e-33
IL17D	-0.923047	5.99313	1.10588e-29	2.18292e-28
RGS3	-0.923558	5.10153	3.04061e-56	2.82579e-53
PPM1J	-0.932898	4.90936	3.37655e-33	9.38824e-32
MYH2	-0.935613	13.1463	9.91567e-17	5.76758e-16
FRAS1	-0.935886	3.6807	9.16144e-41	6.17293e-39
AGMAT	-0.936103	4.32158	9.02292e-32	2.15221e-30
ZNF331	-0.939232	4.59399	1.57932e-53	7.28937e-51
NEK10	-0.940154	3.56284	5.77683e-25	7.00735e-24
XPO4	-0.942265	7.67023	3.15823e-39	1.79961e-37
PAIP2B	-0.946462	6.63268	4.55273e-32	1.12671e-30
C1orf127	-0.956004	3.54676	4.93555e-30	1.0147e-28
LAMB3	-0.968097	2.78114	4.2488e-33	1.16728e-31
CLCN1	-0.972921	5.43187	9.93649e-44	9.96997e-42
IFIT1	-0.973811	4.11384	7.21054e-39	3.98566e-37
CALML6	-0.982794	4.28345	1.19847e-15	6.33987e-15
FBP2	-0.991146	7.53139	2.43918e-21	2.09647e-20
ACOT11	-0.999106	3.73027	5.2011e-33	1.40605e-31
THY1	-1.00808	2.8577	8.55114e-14	3.87509e-13
ITGB6	-1.02475	6.03484	1.93925e-37	8.90608e-36
CLEC3B	-1.02635	3.30291	2.2877e-33	6.43833e-32
ACTN3	-1.03063	9.04156	1.48831e-10	5.06025e-10
EXTL1	-1.03999	4.36098	2.13924e-32	5.50064e-31
MASP1	-1.04025	3.30332	1.72815e-33	4.89342e-32
CCDC141	-1.05732	3.95083	1.44132e-41	1.0817e-39
NREP	-1.06353	4.87119	1.45088e-53	7.21681e-51
MYH7B	-1.08462	7.61908	6.80704e-38	3.30715e-36
WDR62	-1.08859	5.4857	1.85523e-35	6.87777e-34
PLXNA4	-1.11173	2.93343	3.56933e-29	6.65626e-28
ATP2B2	-1.11977	5.14863	4.09469e-29	7.58998e-28
SMCO1	-1.31916	5.33858	1.51098e-41	1.12483e-39

## Sheet: CDM
genes	logFC	logCPM	PValue	FDR
PRKCD	1.24786	3.24192	7.1087e-16	2.18735e-13
VSIG4	1.24213	2.87281	3.5149e-11	1.63869e-09
MGST1	1.22503	3.56259	3.19961e-06	2.48198e-05
LYVE1	1.19433	4.03234	4.27606e-10	1.25202e-08
CD163	1.17577	4.43271	4.57058e-09	9.17196e-08
KRT10	1.16395	4.42901	7.96053e-18	6.12364e-15
CHRNA1	1.15499	6.90782	5.35547e-08	7.49036e-07
AOX1	1.07339	4.67702	1.93154e-08	3.10779e-07
IGFBP3	1.04796	5.73584	1.78595e-09	4.1737e-08
C1QB	1.02201	3.38913	1.00576e-05	6.58454e-05
TKT	0.974245	4.66591	9.29138e-10	2.36278e-08
CNTFR	0.95484	6.18931	5.60233e-12	3.66774e-10
ADH1B	0.945105	6.56987	2.5696e-06	2.04659e-05
F13A1	0.941912	4.66188	1.6918e-05	0.000102676
FADS1	0.938449	4.75063	8.26496e-08	1.09147e-06
C1QC	0.924137	3.26521	3.60866e-05	0.000196644
MMP14	0.920789	5.14737	1.46684e-07	1.80058e-06
AKR1C2	0.901733	6.4277	2.23293e-08	3.48179e-07
OLFML2A	0.894219	5.07778	4.43086e-10	1.27971e-08
AKR1C1	0.892782	5.82068	1.48221e-07	1.81463e-06
TSKU	0.890889	3.67862	2.32839e-05	0.000135862
PPL	0.872351	5.2778	2.25964e-08	3.5175e-07
ZSWIM4	0.864522	2.44162	7.99804e-15	1.89308e-12
PEG10	0.860539	3.12883	4.31407e-05	0.000228082
AHNAK2	0.854373	3.66412	4.37867e-05	0.000231101
ODF2	0.849137	3.72481	2.13015e-17	1.22896e-14
HACD2	0.838005	3.69646	4.07874e-10	1.21064e-08
LONRF3	0.835687	3.60118	2.8882e-15	7.61742e-13
PLIN1	0.831463	4.53461	0.0156271	0.0354444
ANPEP	0.823963	2.49095	5.94782e-05	0.000302503
CPM	0.818456	3.94957	1.71171e-05	0.000103748
PCSK6	0.813969	3.95367	5.42774e-14	1.02252e-11
PRELP	0.807938	6.27653	4.04167e-05	0.000216157
LPAR1	0.793943	3.62637	2.08412e-06	1.70857e-05
RAB8B	0.792786	3.76547	4.12252e-13	4.34401e-11
REPS2	0.792044	1.90896	1.18235e-06	1.05758e-05
ANXA2	0.789667	7.44909	4.45389e-07	4.53295e-06
C1QA	0.786916	3.21185	0.000401094	0.00155627
GLRX	0.78395	7.14421	1.20224e-10	4.3521e-09
BCAT1	0.777863	2.20861	6.60468e-06	4.61178e-05
IGF1	0.771247	2.7388	1.47622e-06	1.28073e-05
SIRPA	0.766614	4.83238	1.16635e-11	6.72908e-10
AKR1C3	0.763018	5.39687	7.90003e-06	5.33859e-05
MEDAG	0.761457	4.03281	2.77566e-05	0.000157753
SLC38A1	0.75853	7.64033	4.58459e-06	3.39923e-05
CTSK	0.758012	3.94598	8.5698e-05	0.000413527
USP6NL	0.757811	2.45667	5.57136e-11	2.37036e-09
SOAT1	0.754723	3.49107	1.43146e-12	1.1104e-10
IL16	0.753527	3.06182	6.83807e-07	6.64444e-06
HK2	0.752517	6.73027	2.58944e-05	0.000148936
LGMN	0.751143	5.70122	1.77327e-12	1.33775e-10
MYLK4	0.74727	5.49102	0.00173956	0.00547623
TANC2	0.737669	3.54498	5.74166e-08	7.93432e-07
LDLRAD3	0.735715	3.16421	1.77028e-07	2.10858e-06
EMILIN2	0.730592	2.25241	0.000247787	0.00103405
ARNTL	0.721605	4.60227	1.18787e-08	2.05727e-07
LAPTM5	0.718396	3.36299	0.000351786	0.00139431
FASN	0.718274	6.83375	0.00417817	0.0115337
STK17B	0.716732	2.97242	5.46926e-06	3.93344e-05
PDE3B	0.714277	1.44616	0.0130169	0.0302896
NAGLU	0.712898	3.82077	1.87917e-12	1.39892e-10
AP5B1	0.71115	4.26196	4.32817e-23	3.99534e-19
HMOX1	0.709108	5.83624	0.000991961	0.00337142
SAMHD1	0.708356	5.75041	4.89541e-10	1.36614e-08
BASP1	0.706276	1.53996	0.00200447	0.00619047
SLC25A1	0.705261	4.04336	5.4254e-07	5.41426e-06
DCLRE1C	0.704007	1.92569	1.02977e-13	1.55833e-11
DOCK2	0.701856	1.75249	0.000389046	0.00151723
MBNL3	0.701475	1.90821	2.08158e-05	0.000123094
KIF3B	0.698469	3.74488	4.23333e-14	8.49519e-12
PNMA1	0.697294	3.93574	1.93714e-08	3.10986e-07
BCR	0.695403	4.16021	1.408e-07	1.73528e-06
PABPC1	0.695044	7.35873	1.14306e-10	4.18715e-09
MAN1A1	0.693074	4.55615	4.86472e-06	3.56956e-05
SLC37A2	0.688775	0.770715	0.000245562	0.00102662
TOP1MT	0.688575	2.65342	1.46649e-09	3.48895e-08
TIMP4	0.685816	3.6033	0.000215709	0.000918121
DNAJC1	0.683958	3.59869	2.87102e-16	1.10426e-13
BAZ1A	0.681995	4.64026	3.66836e-13	4.07983e-11
CELF2	0.681649	5.93248	2.71628e-13	3.17392e-11
TNKS1BP1	0.681516	7.43357	4.55306e-11	2.01097e-09
GALNT15	0.681323	5.78264	8.08628e-06	5.44056e-05
ZNF765	0.681289	2.38091	2.16717e-14	4.76313e-12
AIFM2	0.680988	3.97447	4.73986e-08	6.72099e-07
RNF157	0.676587	6.84359	7.78254e-06	5.27852e-05
MAN2B1	0.676319	4.53065	7.30502e-11	2.94466e-09
PIK3R5	0.675744	1.21444	0.000483805	0.00182435
TBC1D16	0.675409	4.66256	1.87834e-06	1.56772e-05
NCKAP1L	0.672707	2.08351	0.000411694	0.00158862
ITGB5	0.672009	5.73648	2.05709e-10	6.78179e-09
SLC38A10	0.67183	5.21605	2.5224e-11	1.25184e-09
DPP4	0.666087	2.27251	0.00171368	0.00541189
BMP1	0.664589	4.52538	5.44086e-08	7.57535e-07
RAB3IP	0.662144	3.58265	6.18268e-17	2.85362e-14
ATAD2	0.658781	4.04053	2.4508e-07	2.78612e-06
UNC93B1	0.655569	2.33037	1.3513e-05	8.46257e-05
TGFBR3	0.654768	5.52311	5.49363e-07	5.46463e-06
THSD7A	0.654745	1.2235	0.000180058	0.000785501
LACC1	0.650981	1.67595	7.3999e-07	7.08594e-06
ANTXR2	0.65048	4.84288	1.93099e-07	2.27047e-06
NID1	0.648831	6.14069	1.08351e-06	9.85204e-06
ITGAM	0.64497	2.31787	0.00019151	0.000828023
SOD2	0.642458	11.6749	3.8076e-07	3.98052e-06
SLC16A10	0.640929	6.17864	7.51416e-08	1.00091e-06
LCP1	0.639648	3.17358	0.00175348	0.00550745
IRAK4	0.637709	2.89671	1.09774e-10	4.13717e-09
DOCK11	0.637695	3.12423	0.000695324	0.0024936
SIRT7	0.635086	2.96825	3.24461e-14	6.80704e-12
CLCN5	0.63086	4.42374	1.64561e-07	1.9857e-06
IL6R	0.629849	7.21445	3.47215e-07	3.66721e-06
ACLY	0.628763	5.04646	8.08908e-09	1.49043e-07
PPARG	0.626994	2.61256	0.00297883	0.0087067
PLEKHH1	0.626701	2.7667	5.90449e-05	0.000300631
THBS2	0.626102	3.74459	0.0036645	0.0103734
OSBPL3	0.623587	3.66342	4.21812e-05	0.000223522
AIF1	0.622359	1.26747	0.00278041	0.00819997
PGD	0.618698	4.92226	3.17153e-09	6.77693e-08
CEP170B	0.616892	4.37384	8.81801e-08	1.15482e-06
FBXO32	0.613061	10.578	3.65253e-06	2.79573e-05
C1R	0.612821	6.32147	0.00117507	0.00390183
ENPP2	0.612569	3.83177	0.000419893	0.00161636
BIN3	0.611193	3.0324	1.04198e-11	6.23334e-10
MBOAT2	0.606738	2.56632	0.000269716	0.00111001
MOB3A	0.605459	4.40586	1.9695e-13	2.49047e-11
ITGA11	0.60514	3.50444	0.000280317	0.00114699
MS4A6A	0.604945	2.90988	0.00276753	0.00817246
RHOG	0.604291	4.51716	1.7577e-13	2.25352e-11
CDC25B	0.603998	4.14029	3.8821e-06	2.94459e-05
SLC47A1	0.602938	5.3879	1.31967e-05	8.29262e-05
KIF2A	0.602211	3.26898	2.38954e-09	5.31515e-08
TGIF1	0.601737	4.00421	2.62657e-07	2.94246e-06
THBS1	0.594993	5.56549	0.0186649	0.041316
KIAA0556	0.592359	3.41292	9.99689e-11	3.85778e-09
LPIN2	0.592229	3.25349	1.00475e-06	9.24707e-06
SLFN5	0.592095	6.19077	5.34928e-08	7.49036e-07
ANKRD13B	0.591768	3.46417	1.73805e-10	5.89851e-09
ANP32B	0.589592	5.94605	2.08594e-13	2.60207e-11
TUBA1B	0.589225	5.55723	1.91285e-06	1.58965e-05
SFT2D2	0.586724	4.6584	4.91845e-11	2.15177e-09
FGD2	0.586046	1.86612	0.000681486	0.00245255
HIST1H2BK	0.58524	0.908235	6.56642e-05	0.000329965
ZBTB7B	0.581854	5.73772	1.69767e-15	4.89724e-13
ITGB2	0.581706	2.8026	0.0038679	0.0108525
CD14	0.581667	3.34464	0.00465234	0.0126322
CYP4B1	0.579107	4.25778	0.00429339	0.0118038
AGPAT2	0.578223	4.70723	0.0008244	0.00288368
MLXIPL	0.576603	6.40542	0.000372611	0.00146677
HOXC10	0.575489	6.23227	1.0651e-05	6.91956e-05
MOB3B	0.57417	3.97427	8.88083e-07	8.28908e-06
FYN	0.574103	4.21718	1.64277e-05	0.000100227
RNF215	0.573857	3.00106	2.30165e-10	7.53424e-09
GALNT10	0.571957	4.17315	2.53697e-07	2.85247e-06
MMP2	0.571624	6.73527	0.00107475	0.00361159
MS4A7	0.567585	1.96811	0.00574553	0.0151016
C1S	0.564272	7.01729	0.000642202	0.00232477
HEXB	0.562456	4.91411	3.441e-14	7.05864e-12
SYK	0.562106	1.54184	0.00306224	0.00890596
NOVA1	0.560335	3.64622	0.000172429	0.000759396
IKZF1	0.55982	0.977162	0.00472338	0.0127864
CARMIL1	0.557684	1.36392	0.00345467	0.00988227
STX2	0.556939	3.50674	1.86071e-07	2.19926e-06
DRAM1	0.556407	2.66732	2.19425e-06	1.78932e-05
ZNF668	0.55393	1.99032	6.49054e-10	1.73664e-08
C17orf62	0.552547	3.89479	9.03509e-07	8.39367e-06
NABP1	0.549681	3.21722	0.000506789	0.00190222
TNFRSF1A	0.549352	6.36047	2.16842e-09	4.94239e-08
CYBRD1	0.547687	5.98446	0.000757831	0.00268131
PLCE1	0.541742	4.39821	0.000514754	0.00192143
FIBIN	0.541284	3.72631	0.00137592	0.00448011
PARVG	0.541138	1.06722	0.00462293	0.0125698
CPNE2	0.539834	3.99199	1.29628e-06	1.14507e-05
TRIM11	0.539413	2.66196	9.37471e-08	1.21884e-06
TFE3	0.536798	5.41383	3.84018e-13	4.22009e-11
ITPK1	0.536714	5.50416	6.01597e-11	2.51283e-09
STAT5A	0.536646	5.3384	3.70691e-08	5.40577e-07
PLTP	0.532502	4.47672	0.00637346	0.0164734
ARRB2	0.532081	3.55458	1.83131e-05	0.00010985
EGLN2	0.531998	4.64181	7.65395e-09	1.42447e-07
NLGN2	0.531045	4.50081	1.10547e-07	1.40559e-06
PLOD3	0.530069	4.15771	1.47571e-08	2.4589e-07
SERPING1	0.529598	6.98877	0.000340014	0.00135638
SNTB2	0.529302	5.00308	2.94637e-06	2.30491e-05
BNIP3L	0.528582	5.52426	5.3523e-06	3.86295e-05
MAPK7	0.526226	3.30751	1.4565e-09	3.4771e-08
ADAMTS5	0.526204	3.66255	0.00117734	0.00390655
SH3GL1	0.525419	4.47176	2.91895e-06	2.28539e-05
GDPD5	0.525376	4.02399	2.20156e-05	0.000129608
PHF14	0.524847	4.23337	1.91733e-11	9.9432e-10
GTF2E2	0.523566	3.38862	3.08752e-12	2.16997e-10
ZNF217	0.523334	3.38182	6.4255e-08	8.79132e-07
CDK9	0.522957	5.0835	1.77514e-14	3.99666e-12
PFKP	0.52246	5.83951	0.00199399	0.0061622
PPIA	0.522213	6.64393	1.01108e-05	6.61465e-05
ANKRD33B	0.522046	4.23895	0.00410665	0.0113669
MTA2	0.521452	4.92311	3.985e-13	4.28361e-11
MYO9B	0.51991	5.15776	1.60936e-07	1.9496e-06
FAM134A	0.519026	5.15753	3.76639e-16	1.28769e-13
ZNRF3	0.51876	3.54524	9.66302e-11	3.74787e-09
HIVEP1	0.517554	4.13077	1.9584e-11	1.00433e-09
KLF3	0.517251	5.06371	5.00662e-13	4.86486e-11
APMAP	0.515537	5.25822	2.23595e-05	0.000131131
MAN2B2	0.514722	3.82206	9.4349e-05	0.000449167
CHFR	0.514482	4.08713	7.69646e-09	1.42663e-07
SH3BP4	0.513729	4.47507	0.000130771	0.000601766
TLCD2	0.512066	2.45395	0.00529849	0.0140993
RAB29	0.511769	3.20807	1.16406e-07	1.46596e-06
TMEM214	0.511721	5.55483	1.45483e-15	4.33211e-13
RABGAP1L	0.51156	3.9056	4.50168e-06	3.34581e-05
TRIM26	0.510713	4.43916	1.21775e-16	5.35289e-14
CHPF	0.509791	4.32451	3.03981e-05	0.000169755
SLC37A3	0.509605	3.54494	4.43623e-10	1.27971e-08
CST3	0.5085	7.95835	0.000100997	0.000478106
TEPSIN	0.508271	3.04513	9.75944e-12	5.8882e-10
TLR4	0.507886	3.39527	9.09113e-06	6.0201e-05
SIGLEC1	0.507108	3.69438	0.00551958	0.0145783
TGFBR2	0.506864	6.34214	0.000141073	0.000642132
ERLIN1	0.506053	3.72181	4.4227e-12	3.00191e-10
AGTR1	0.505701	3.50697	7.28036e-05	0.000360349
SLC1A5	0.504937	3.15925	0.00781845	0.0195482
CBX6	0.503787	4.92138	7.16782e-07	6.89949e-06
CORO7	0.503556	2.99758	0.000146409	0.00066185
LAMB1	0.502697	6.32364	0.00053653	0.00199304
AMPH	0.501506	2.67477	0.000172027	0.000758042
ADPGK	0.500988	3.87513	1.17622e-08	2.04092e-07
ARHGEF1	0.500326	5.11474	6.13967e-07	6.02288e-06
HERC1	-0.5003	7.86624	6.22825e-08	8.54279e-07
FAXDC2	-0.500381	4.15961	7.79271e-05	0.000380651
ARVCF	-0.500556	4.70188	1.09054e-06	9.88877e-06
TUBG2	-0.50081	3.06116	4.15271e-05	0.000220562
DDO	-0.500813	2.8631	6.80584e-09	1.29523e-07
ATP5A1	-0.501056	10.12	1.95296e-07	2.28779e-06
SPOCK2	-0.501284	3.39779	0.000813356	0.00285045
ECH1	-0.501313	8.51622	6.72315e-07	6.53966e-06
HOXA7	-0.501349	2.36012	1.66027e-07	1.99817e-06
PRDX5	-0.50151	6.94112	9.98653e-10	2.50505e-08
MACROD1	-0.502143	7.18974	7.04773e-06	4.86793e-05
TNKS2	-0.502192	6.95931	6.08121e-08	8.36596e-07
KCNA2	-0.502194	1.75784	0.00157874	0.00503918
NOSIP	-0.502851	5.84526	9.26906e-13	7.84979e-11
ZNF575	-0.503029	0.906598	3.78257e-05	0.000204791
CLIC5	-0.503331	8.67408	5.8687e-05	0.000299304
PHACTR1	-0.503561	1.18683	0.00150141	0.00482742
CC2D2A	-0.503796	2.26842	0.000113447	0.000528638
GAPDH	-0.504012	12.7596	0.000233175	0.000982401
RFTN1	-0.504182	4.92094	2.15155e-05	0.00012707
IGSF9B	-0.504346	2.00156	0.00188083	0.00584972
ZSCAN31	-0.506858	2.53097	3.29289e-05	0.00018169
NTN4	-0.507044	3.93807	1.47173e-05	9.11363e-05
PIK3C2B	-0.50737	5.08328	3.86865e-08	5.60621e-07
COX7B	-0.507372	7.79847	1.75268e-06	1.47619e-05
VWA8	-0.507713	6.39354	5.85539e-06	4.15778e-05
KREMEN1	-0.508038	6.11756	1.1103e-06	1.0058e-05
OSBPL7	-0.508307	4.78905	0.00230166	0.0069684
SPAG7	-0.508808	6.80805	8.90453e-11	3.48295e-09
MAMLD1	-0.509096	3.04651	1.62507e-07	1.96441e-06
ESR1	-0.509232	3.23855	2.72989e-05	0.000155457
REEP2	-0.509472	2.47065	3.71666e-05	0.000201696
MAMSTR	-0.50967	5.71701	5.71108e-05	0.000293046
PTPA	-0.510654	7.01075	9.09716e-11	3.54329e-09
BHLHE40	-0.511769	8.21396	4.41974e-05	0.000233135
FAAH	-0.512962	3.6188	3.26902e-08	4.85932e-07
SCN4B	-0.513127	5.05389	0.000487091	0.00183524
GRIP2	-0.513693	6.28636	7.79373e-05	0.000380651
PDGFB	-0.513886	4.45018	4.28619e-06	3.21412e-05
CYC1	-0.51389	8.14628	2.6318e-07	2.94475e-06
ATP5G1	-0.514202	6.86492	8.07632e-06	5.43782e-05
LFNG	-0.514288	1.80793	0.00911949	0.0223249
UQCR11	-0.515272	7.02763	3.34151e-07	3.57253e-06
DLG3	-0.515696	1.92712	0.000112417	0.000525051
PPP1R3B	-0.516706	7.48651	3.96279e-05	0.000212925
PLK2	-0.517429	3.85893	0.00078874	0.00278108
ROGDI	-0.518366	4.74271	1.24085e-08	2.12509e-07
CDH13	-0.518481	6.10209	1.56242e-10	5.44254e-09
TRAK1	-0.518824	7.65263	1.14248e-10	4.18715e-09
UCKL1	-0.519057	5.94016	2.20818e-13	2.71783e-11
PLCB1	-0.519179	4.23262	2.88061e-07	3.18788e-06
HEPH	-0.519254	1.21018	0.0112808	0.0268523
TMC7	-0.519884	0.733568	0.00150863	0.0048439
SMOC2	-0.520636	5.93544	0.000143532	0.000651398
KIAA1671	-0.520748	6.52546	6.22659e-05	0.000315465
PPP1R3C	-0.521269	8.42608	0.00184364	0.00574565
GSTM2	-0.522475	5.46934	7.37458e-11	2.95977e-09
TRIM55	-0.522578	5.29707	1.4449e-05	8.96968e-05
PPFIA4	-0.523331	6.04211	0.00062467	0.00226753
LRRC38	-0.52337	5.1679	0.00356194	0.0101015
CLDN5	-0.523442	5.60355	0.00388059	0.0108649
ALDH1A1	-0.523505	5.9259	7.60004e-07	7.24752e-06
RBFOX2	-0.52445	7.40295	1.38335e-12	1.09143e-10
ALDH1A3	-0.525573	2.83267	0.00278253	0.00820121
USP2	-0.525675	7.42538	2.5352e-05	0.000146265
FREM1	-0.525695	1.91716	0.00172404	0.00543904
NDUFS8	-0.52613	6.89061	3.06326e-07	3.32042e-06
IL11RA	-0.52657	4.05742	2.23523e-09	5.03254e-08
ATPIF1	-0.526732	6.62778	5.74523e-10	1.56906e-08
HSPB7	-0.526845	10.8083	6.19854e-05	0.000314389
SH3BGR	-0.527	7.39869	0.000175595	0.0007704
PINK1	-0.527742	7.7113	2.75047e-06	2.17377e-05
IFI44L	-0.52907	3.50257	0.0118087	0.0279146
KLHDC3	-0.529241	7.3504	1.23799e-08	2.12509e-07
BCL6B	-0.529499	3.38607	0.000412808	0.00159174
NTPCR	-0.529574	5.49494	1.48901e-17	9.81792e-15
LGALS1	-0.530622	7.78987	0.000385385	0.00150567
DMTN	-0.531061	5.68012	6.20961e-06	4.37231e-05
SELENOW	-0.531531	8.76255	1.79638e-06	1.50476e-05
PKM	-0.531654	10.7681	4.08726e-05	0.000218216
DUSP28	-0.53215	4.10967	1.70321e-10	5.8231e-09
TRDN	-0.532243	10.8208	0.000326387	0.00130995
COX15	-0.532375	5.557	5.11005e-16	1.62658e-13
PRKAG3	-0.532862	5.88018	0.00275879	0.00814925
EXOC6	-0.532919	5.37914	5.96141e-09	1.15609e-07
SORCS2	-0.533115	1.67365	0.00395153	0.0110301
CECR1	-0.533123	2.91945	0.00387004	0.0108552
BPGM	-0.533358	4.19566	3.88108e-10	1.16698e-08
HMCN2	-0.533909	6.17504	1.67058e-05	0.000101789
SMTN	-0.534968	6.7987	7.17235e-10	1.90253e-08
MX1	-0.535751	3.66992	0.00754802	0.0189749
TSPOAP1	-0.535884	3.78533	2.63499e-07	2.94475e-06
PDLIM3	-0.53611	11.1838	2.84729e-05	0.000160853
DNAAF5	-0.536735	4.93423	7.82088e-18	6.12364e-15
FASTK	-0.537058	6.89926	9.8629e-14	1.53485e-11
VDAC3	-0.537273	8.30504	1.00214e-09	2.50697e-08
CXCL12	-0.537961	6.3509	6.2662e-05	0.000317123
ITIH5	-0.54012	5.33405	0.000549248	0.00203455
IGDCC4	-0.540475	5.01056	4.67598e-06	3.45311e-05
PDLIM7	-0.54076	7.51482	1.63122e-06	1.39553e-05
KCNAB1	-0.540867	2.16173	0.00641567	0.0165629
QDPR	-0.540904	5.42609	1.09182e-13	1.59978e-11
RASSF9	-0.541287	2.21579	0.000178475	0.000780066
NDUFS4	-0.541631	6.4245	1.44085e-13	1.90008e-11
SLC2A4RG	-0.541893	6.36074	2.73906e-11	1.33624e-09
PAPPA	-0.543047	1.12738	0.000790462	0.00278608
S100A1	-0.543721	6.32193	0.000421122	0.00162041
ZNF106	-0.544347	10.7889	1.79728e-05	0.000108153
FAM189A2	-0.54492	6.11815	4.30017e-07	4.39589e-06
RCAN2	-0.545225	6.84035	3.26023e-05	0.000179995
NDUFA3	-0.545549	6.02272	4.41031e-07	4.49355e-06
PRICKLE1	-0.546071	2.20641	0.00032481	0.00130418
CIART	-0.547101	4.26704	0.00142546	0.00462022
FOXP2	-0.547623	3.50731	2.83627e-06	2.23012e-05
TIMM8B	-0.548204	5.55636	6.40782e-09	1.22465e-07
PACSIN3	-0.548592	8.1929	1.79061e-07	2.1273e-06
COX8A	-0.548634	7.68175	3.3272e-07	3.57132e-06
BPHL	-0.548886	3.06053	1.003e-10	3.85778e-09
MYADM	-0.549063	4.99578	0.000169076	0.000747481
INPP4B	-0.549415	5.1528	1.32848e-06	1.16904e-05
IDH2	-0.549488	9.64534	4.0115e-05	0.000214917
SLC25A34	-0.549586	5.7021	0.000921906	0.00317542
EML1	-0.549904	4.94357	4.49054e-10	1.29029e-08
ANO5	-0.550092	7.1682	0.000275431	0.0011285
BTN3A1	-0.550922	3.42638	0.000308773	0.00124958
PPP1R16A	-0.55173	4.93745	4.39795e-09	8.90295e-08
MB	-0.552206	13.5059	0.000431345	0.00165424
SDHA	-0.552217	8.23273	8.75719e-11	3.4399e-09
MAGI1	-0.553255	4.35364	7.08774e-08	9.49593e-07
SLC16A7	-0.553905	3.58183	0.00772224	0.0193601
ACOX2	-0.554949	3.40417	3.23776e-06	2.50736e-05
NOTCH3	-0.556198	6.98504	4.11043e-05	0.000218946
SLC25A25	-0.558032	6.43833	0.000451582	0.00171687
FHL5	-0.558413	3.45098	0.000954958	0.00326611
SLC25A11	-0.558835	7.35539	2.40087e-08	3.70609e-07
GOT2	-0.559643	8.80404	6.19017e-05	0.000314136
HOOK2	-0.559811	5.48749	2.07983e-05	0.000123094
FRY	-0.560278	5.93726	2.76348e-08	4.17507e-07
MAOB	-0.560464	6.64746	2.27261e-06	1.83699e-05
PMEPA1	-0.560488	4.73934	0.000712266	0.00254645
C3orf18	-0.561355	4.66604	2.20909e-09	4.99741e-08
RHOBTB1	-0.561389	7.13087	0.00047192	0.00178537
KALRN	-0.56234	6.12412	6.53684e-08	8.88683e-07
RNF34	-0.563182	5.32772	1.63709e-10	5.6388e-09
TCEA3	-0.563577	8.49539	2.8921e-06	2.26822e-05
VIPR2	-0.563669	2.67836	0.000111412	0.000520994
COX7A1	-0.563803	8.71048	3.59811e-05	0.000196185
LONRF2	-0.565043	5.15851	2.46107e-05	0.000142523
LBH	-0.566027	4.48104	0.000204012	0.000877477
GPRASP2	-0.566087	3.14276	2.81525e-15	7.61742e-13
SEMA3C	-0.566859	5.21005	0.000177707	0.000778185
LMOD3	-0.567147	8.8718	3.5204e-05	0.000192403
ACSS3	-0.567315	3.81664	7.67336e-07	7.30235e-06
ARMCX1	-0.568217	4.84125	1.53949e-10	5.39747e-09
GPT	-0.568408	5.43776	8.48309e-06	5.67034e-05
PCYOX1	-0.569852	6.67526	4.10772e-09	8.47205e-08
ZNF710	-0.571573	3.89681	1.83244e-07	2.16863e-06
HBEGF	-0.572835	4.82363	0.000507781	0.00190464
PRRG1	-0.573091	4.3916	5.33366e-10	1.4697e-08
SAMD14	-0.573251	1.29842	5.74226e-07	5.67525e-06
SMPDL3A	-0.57343	5.09201	1.00702e-06	9.24955e-06
RTN4	-0.573731	8.94379	1.52706e-12	1.17469e-10
NOS1	-0.575719	6.44364	0.00606336	0.0158154
JUN	-0.575786	7.71342	2.6117e-06	2.07296e-05
OLFML2B	-0.576299	3.46472	0.00444467	0.0121495
DLL1	-0.576331	3.01543	7.65315e-05	0.000375778
SEMA3B	-0.576793	3.66112	0.000151711	0.000682476
IRX3	-0.576923	3.6742	0.0197815	0.0433428
FBXW7	-0.577406	5.76912	1.24755e-13	1.74487e-11
NDUFB10	-0.57746	7.98736	5.18742e-07	5.2049e-06
MPC1	-0.578498	6.33209	1.3728e-08	2.30826e-07
PNPLA4	-0.578892	4.79644	4.85406e-10	1.36609e-08
ACAT1	-0.579108	8.29022	1.29574e-06	1.14507e-05
DOK5	-0.579485	4.29666	3.51655e-07	3.70562e-06
FXYD1	-0.579517	6.68921	3.30211e-10	1.006e-08
DPT	-0.580079	5.18533	0.00333681	0.00958073
GYS1	-0.580501	8.73176	1.40781e-08	2.36282e-07
GYPC	-0.581029	6.08889	3.22445e-08	4.80078e-07
CEP112	-0.583055	4.06556	1.11957e-10	4.15049e-09
TRIM7	-0.583913	6.85968	3.44367e-06	2.64684e-05
SLC8A1	-0.584159	1.66452	0.000125993	0.000582105
GOLIM4	-0.58427	5.42889	1.45206e-10	5.13564e-09
TSPYL1	-0.584763	7.3968	8.37269e-10	2.16494e-08
RBPMS2	-0.586329	2.26079	0.000245978	0.0010279
PDE4DIP	-0.587405	11.115	1.19786e-06	1.06982e-05
TIAM2	-0.587839	3.35859	0.000634115	0.0022973
ENAH	-0.58842	6.88935	4.77305e-05	0.000249632
LDLR	-0.589563	3.15327	0.00101998	0.00345268
ASAH1	-0.589649	6.82943	1.93645e-11	9.98625e-10
SSPN	-0.589986	6.34295	4.07676e-10	1.21064e-08
SNTA1	-0.590514	7.98617	2.04049e-07	2.37226e-06
POLB	-0.590538	5.10044	3.25265e-09	6.92484e-08
GPT2	-0.591351	7.43051	8.78943e-05	0.000421701
MAGED1	-0.592256	6.0348	1.84498e-09	4.30075e-08
ALDOA	-0.592278	11.922	6.85678e-05	0.00034195
KCNA5	-0.592517	1.6184	0.000605239	0.00220828
PAWR	-0.592852	2.62919	0.000244685	0.00102435
COBLL1	-0.593188	3.86938	0.000373652	0.00146961
SGCD	-0.593798	7.07448	2.75649e-08	4.17134e-07
ALDH5A1	-0.594858	6.04671	8.94423e-08	1.16946e-06
TRABD2B	-0.59555	1.36357	0.00207942	0.00638136
NAT8L	-0.596447	3.9359	0.00287118	0.00842463
ACADM	-0.596987	7.82649	7.73933e-06	5.26081e-05
CCDC69	-0.597045	7.98274	1.93373e-05	0.000115461
FHOD1	-0.597537	7.50485	8.72067e-09	1.59622e-07
HLTF	-0.597683	4.26203	1.11628e-13	1.61005e-11
CACNA1C	-0.599816	2.96348	3.70918e-05	0.000201408
ABRA	-0.599924	7.3734	0.00654039	0.0168314
UQCR10	-0.6008	7.18671	4.8301e-10	1.36351e-08
LDHD	-0.601047	6.06121	8.51749e-08	1.12161e-06
FILIP1L	-0.601316	6.97861	9.25936e-09	1.66614e-07
CASQ2	-0.601872	8.06006	0.000178282	0.000779962
C7orf50	-0.602706	5.37352	1.28096e-13	1.76485e-11
TLN2	-0.604031	6.19113	4.06102e-08	5.85738e-07
NDUFS7	-0.605028	6.91793	2.19878e-09	4.98697e-08
NCAM1	-0.60529	5.502	0.00879612	0.0216255
SLC16A1	-0.605709	6.4369	3.29261e-08	4.88651e-07
EXOSC7	-0.605728	4.96672	2.58148e-08	3.94446e-07
PARM1	-0.606896	5.13407	1.57543e-06	1.35534e-05
ATP1B2	-0.607368	2.31811	2.24147e-05	0.000131236
SLC16A5	-0.608564	3.10454	2.10306e-07	2.4358e-06
NDUFB3	-0.609454	6.28776	1.35979e-09	3.27247e-08
CNTN4	-0.609632	0.986558	0.00540517	0.0143212
SEMA6C	-0.609882	8.52846	8.93184e-09	1.62944e-07
SMAD7	-0.610105	4.3034	2.31299e-08	3.58844e-07
NDUFA1	-0.610275	6.96135	2.83224e-09	6.19535e-08
BZW2	-0.610478	7.42992	5.13887e-09	1.01796e-07
ARHGEF4	-0.610943	3.30966	4.69087e-09	9.37261e-08
ASPA	-0.612897	3.91183	1.39488e-07	1.72371e-06
FADS2	-0.613859	3.77544	6.63581e-05	0.000333089
MIEF2	-0.614062	5.10635	1.50511e-11	8.12496e-10
NDUFA13	-0.614452	6.32692	5.82346e-10	1.58573e-08
LSP1	-0.614644	4.84859	0.000125542	0.00058031
MYLK2	-0.614769	9.07198	0.00312894	0.00906587
CAV3	-0.615753	6.03087	6.6094e-07	6.44457e-06
ADCY1	-0.617291	4.06525	3.71511e-07	3.89264e-06
SCUBE2	-0.620907	3.02541	0.000508395	0.00190475
KCNJ12	-0.622139	6.48018	9.66323e-05	0.000459327
BCAM	-0.622302	5.68713	7.97924e-07	7.54676e-06
RBM20	-0.62466	5.54071	9.24275e-08	1.20338e-06
ACE	-0.624709	3.53656	5.15606e-06	3.7451e-05
XK	-0.624805	3.26366	1.30302e-07	1.62543e-06
SYNE1	-0.625128	7.02088	4.29337e-11	1.92389e-09
FAM127A	-0.625929	6.77469	4.7718e-13	4.73577e-11
AKAP12	-0.627513	5.71025	0.000285674	0.0011673
MCAM	-0.627629	6.43333	0.00176032	0.00552328
ADAM19	-0.628538	3.64769	1.00476e-07	1.29538e-06
NIPSNAP3B	-0.629909	4.75737	4.44586e-08	6.3529e-07
ATP8B1	-0.630542	2.86974	6.42664e-06	4.50109e-05
PDE5A	-0.630927	4.84063	1.03138e-05	6.72838e-05
ACTN4	-0.631042	6.83342	1.58749e-07	1.92564e-06
RNF144B	-0.633746	6.28396	4.72354e-10	1.33752e-08
SLC25A12	-0.633953	7.56617	4.93586e-08	6.97747e-07
SORL1	-0.634322	2.43181	0.00108593	0.00364385
NDUFB7	-0.634704	6.9223	4.42139e-11	1.9622e-09
LAPTM4B	-0.635129	6.90485	2.9524e-10	9.11491e-09
GOT1	-0.635416	8.38463	1.14903e-05	7.38115e-05
F10	-0.63555	1.88919	0.000286174	0.00116836
MRVI1	-0.636095	4.47929	7.24448e-06	4.97573e-05
TMEM38A	-0.637002	8.75577	3.99672e-06	3.01986e-05
NKAIN2	-0.637314	1.09818	2.19416e-05	0.000129255
ADAM23	-0.639555	3.77588	1.9575e-08	3.13709e-07
TMEM143	-0.639589	6.04158	2.20736e-08	3.44774e-07
COL27A1	-0.640394	4.29273	2.59038e-05	0.000148936
IDI2	-0.640613	5.97309	0.00786605	0.0196566
RITA1	-0.641028	4.59651	4.27267e-13	4.41293e-11
MYLK	-0.641277	5.00057	0.00119275	0.00394916
CTNNA3	-0.641281	5.44804	4.87233e-06	3.56956e-05
PTGDS	-0.64303	4.83648	0.00025421	0.00105513
DUSP13	-0.644276	7.53212	2.78434e-06	2.1949e-05
INMT	-0.644575	3.04738	6.91445e-07	6.71159e-06
TMEM182	-0.644923	6.3147	3.52815e-06	2.70501e-05
FAM149A	-0.645569	2.59518	2.92987e-05	0.00016451
NIPAL3	-0.647393	3.29353	7.50773e-14	1.33277e-11
APBB2	-0.648012	5.09974	6.23404e-11	2.58056e-09
THBD	-0.648263	6.19812	0.00777057	0.0194443
DNAJB4	-0.649371	6.0918	1.16442e-06	1.04458e-05
APOLD1	-0.649703	5.60999	2.80674e-05	0.000158939
NDUFC1	-0.650109	6.4072	1.21216e-12	9.99061e-11
REEP1	-0.652667	4.78099	1.16142e-08	2.01904e-07
SEC14L5	-0.653335	2.87665	0.000396696	0.00154232
TOB1	-0.6539	6.90483	1.25293e-11	7.09558e-10
KLHL31	-0.6539	7.30861	9.57593e-06	6.31093e-05
MDFIC	-0.653927	4.65737	1.82055e-11	9.49465e-10
PDP1	-0.654082	5.37932	5.26639e-06	3.80988e-05
PRKCQ	-0.654716	6.85359	9.07624e-07	8.42038e-06
MICAL3	-0.658208	6.09222	1.49359e-11	8.12496e-10
COQ10A	-0.658942	6.77471	5.42649e-06	3.90733e-05
ADSSL1	-0.659156	9.04436	7.33836e-05	0.00036283
FBXO3	-0.659628	6.24212	5.1006e-16	1.62658e-13
ALDH1A2	-0.659716	3.55322	6.94333e-08	9.31597e-07
EDNRA	-0.659881	2.8833	3.2477e-05	0.00017941
MYH9	-0.661154	8.51013	9.56192e-07	8.83544e-06
MYPN	-0.661189	9.1913	7.06519e-07	6.82919e-06
MFAP4	-0.662685	5.40605	0.000339521	0.00135617
ARHGEF6	-0.662896	6.74103	4.29734e-09	8.7569e-08
NDUFS6	-0.663405	6.18516	2.89156e-10	8.95705e-09
SCN2B	-0.663625	3.2978	2.67544e-05	0.000152923
COL21A1	-0.663701	3.0621	0.00366456	0.0103734
PYGM	-0.663724	12.3577	0.000145504	0.000658731
ASB5	-0.663874	8.11608	3.19879e-05	0.00017692
LIMCH1	-0.664505	8.6558	4.82248e-13	4.73577e-11
CKMT2	-0.664522	9.28084	8.67775e-05	0.00041721
OLFM1	-0.664691	4.01392	0.000167452	0.000741368
TMEM178B	-0.664902	4.21507	0.000204316	0.000878047
CDNF	-0.666288	3.73729	8.16609e-12	5.02541e-10
KLF4	-0.667519	4.8835	0.000662154	0.00239043
RCSD1	-0.667544	6.33747	1.36132e-09	3.27247e-08
ATP5I	-0.667922	5.86651	4.36261e-11	1.94547e-09
FLRT2	-0.668611	5.31764	2.94523e-09	6.39704e-08
ARHGAP24	-0.669305	3.51494	1.39252e-06	1.21611e-05
THSD4	-0.6699	2.94513	2.44362e-06	1.95638e-05
TFRC	-0.67084	6.71551	0.00018148	0.000790953
NME4	-0.672167	4.36846	6.34594e-09	1.21534e-07
RTN2	-0.672863	7.36405	1.54504e-09	3.64764e-08
RGS6	-0.67297	1.56415	0.000664213	0.00239506
DDAH1	-0.673417	5.5716	1.05976e-05	6.89891e-05
SUSD2	-0.674661	2.16422	0.00190541	0.00592017
FKBP3	-0.675873	7.25699	2.75822e-11	1.33624e-09
MYOM3	-0.676433	9.55591	7.85485e-05	0.000383033
PI16	-0.676614	3.85995	0.00122478	0.00404217
PPDPF	-0.677312	7.32325	2.24603e-09	5.04455e-08
BCAR3	-0.677346	5.01415	1.87331e-09	4.34484e-08
TP53INP2	-0.677873	6.6318	2.51646e-07	2.84675e-06
CPTP	-0.677986	5.37077	1.1818e-09	2.90138e-08
ANK1	-0.681876	8.3007	3.02446e-07	3.29231e-06
CLEC3B	-0.683851	3.30292	0.000107296	0.000504301
ITGB1BP2	-0.684106	4.26206	1.93326e-07	2.27047e-06
MFAP3L	-0.684242	3.04699	0.00399154	0.0111182
CFL2	-0.684637	9.29496	3.37443e-09	7.128e-08
APLNR	-0.685075	3.87907	1.41409e-05	8.81969e-05
RBL1	-0.685801	3.88581	5.88287e-12	3.76286e-10
PLXNC1	-0.687067	2.67769	2.20117e-06	1.7918e-05
PRDM16	-0.687105	1.21385	0.000133347	0.000611487
KIAA0922	-0.68764	5.46572	9.23995e-13	7.84979e-11
KBTBD12	-0.689876	6.23533	1.28063e-08	2.18082e-07
FREM2	-0.690034	4.53964	1.38163e-06	1.21004e-05
PRSS23	-0.690567	5.20773	2.49845e-07	2.82984e-06
RASGRP3	-0.693753	4.91366	8.61248e-13	7.5716e-11
NPHP1	-0.694371	5.13757	1.39571e-06	1.21775e-05
DBI	-0.695038	5.61582	4.17266e-08	5.9946e-07
SUSD5	-0.695456	2.19559	0.00146084	0.00471669
SLC25A30	-0.696371	5.94327	1.15349e-05	7.40463e-05
KLF2	-0.697994	5.30137	4.97916e-05	0.000259383
SEMA5A	-0.698996	2.87401	2.22902e-07	2.55603e-06
PDZRN3	-0.699299	5.83795	3.40241e-07	3.61839e-06
WIPF3	-0.700156	6.00181	1.13918e-05	7.34341e-05
PERM1	-0.700829	8.02499	0.000765415	0.00270296
SLIT3	-0.701114	4.61184	0.0011817	0.00391538
EFR3B	-0.702641	3.36947	1.34312e-06	1.17967e-05
TXLNB	-0.705914	8.71051	7.37307e-07	7.06758e-06
RSAD2	-0.706932	2.59734	0.000353693	0.00140119
DIXDC1	-0.707968	4.38526	2.55058e-11	1.25906e-09
MURC	-0.708494	7.34472	8.70487e-07	8.1413e-06
TPM3	-0.708755	12.1882	1.24889e-05	7.90167e-05
CXCL14	-0.709396	6.31269	0.00143509	0.00464817
FHOD3	-0.710654	6.1062	2.16086e-08	3.40391e-07
CD36	-0.71079	7.9622	1.04542e-07	1.34032e-06
NR1D1	-0.711809	6.46667	7.96032e-06	5.3754e-05
KCND3	-0.712563	3.36622	1.56382e-07	1.89943e-06
NDUFA4L2	-0.713558	4.42363	1.11322e-08	1.95446e-07
MEF2C	-0.715403	8.71479	1.89776e-10	6.32428e-09
ITGAE	-0.717505	3.95087	5.64713e-12	3.67103e-10
FITM1	-0.719763	6.81455	2.02203e-07	2.35673e-06
CKB	-0.720199	6.38475	0.000473756	0.00179158
SGCG	-0.720957	6.12593	1.04666e-11	6.23334e-10
HSPA2	-0.721745	7.33039	6.81084e-06	4.73425e-05
CYP26B1	-0.722355	3.68088	0.00532737	0.0141639
TMEM52	-0.723363	6.51636	5.04379e-06	3.67476e-05
PPM1J	-0.724369	4.90937	1.27201e-05	8.02593e-05
CFAP46	-0.72596	4.09219	0.000736095	0.00261141
ACHE	-0.726639	6.45083	9.04955e-08	1.18156e-06
SLC9A1	-0.726916	3.82694	1.59658e-08	2.64122e-07
P2RY1	-0.727357	3.22672	7.39663e-06	5.0614e-05
MDH1	-0.72792	8.4241	5.9237e-11	2.49688e-09
AMOT	-0.728372	6.902	1.32812e-09	3.22606e-08
PKIA	-0.729063	8.89475	2.88637e-07	3.18788e-06
MYBPC1	-0.731996	13.6625	1.75433e-06	1.47622e-05
PDLIM5	-0.733282	9.62203	2.08966e-11	1.06573e-09
AOC3	-0.733815	5.06668	0.00162951	0.00518154
DUSP26	-0.73617	7.93401	2.8967e-07	3.19468e-06
NEB	-0.737304	14.1375	1.19941e-06	1.06982e-05
APBA1	-0.738214	2.61512	2.48487e-13	2.97894e-11
THY1	-0.738339	2.85763	0.0108622	0.0260034
SPON2	-0.739397	4.10126	1.20269e-05	7.64079e-05
PRKCDBP	-0.7404	3.6622	4.48922e-05	0.000236125
GLT1D1	-0.740617	3.33108	0.000882994	0.00305736
CKM	-0.742589	14.6154	5.4427e-05	0.00028115
CNNM4	-0.742749	5.58927	1.39635e-12	1.09235e-10
FHL1	-0.742843	12.8763	4.17082e-10	1.23006e-08
TNNC2	-0.743333	11.9572	0.000633512	0.00229602
CRYAB	-0.743808	10.9812	4.19946e-10	1.23456e-08
RASD2	-0.749374	4.15268	4.46736e-08	6.37376e-07
SMYD1	-0.750395	9.13126	7.72252e-09	1.42859e-07
FLNA	-0.753457	8.25625	5.61541e-05	0.00028894
AMPD1	-0.754182	9.02794	7.65433e-07	7.29176e-06
SLC20A2	-0.754942	7.30065	1.29702e-12	1.04455e-10
TPM2	-0.755075	13.232	1.14785e-08	2.00678e-07
CDK18	-0.756369	3.18062	4.92904e-05	0.000257207
PSTPIP2	-0.75689	4.67815	9.15909e-06	6.05208e-05
AURKA	-0.756991	2.98565	1.72553e-06	1.45731e-05
CX3CL1	-0.757663	4.40482	4.5195e-06	3.35636e-05
CASQ1	-0.758196	10.6207	1.65202e-06	1.40811e-05
SLC25A4	-0.760243	10.3031	4.26709e-07	4.36691e-06
LMOD1	-0.760712	6.49891	2.26434e-06	1.83348e-05
FIGN	-0.760787	2.41353	1.07708e-08	1.90835e-07
COL15A1	-0.762409	6.22346	1.01725e-07	1.30783e-06
ENDOD1	-0.763882	6.63626	4.73332e-17	2.5702e-14
TNNI2	-0.766604	10.9694	0.000514368	0.00192143
ACTA1	-0.767675	15.1603	1.19174e-05	7.59208e-05
LMOD2	-0.767756	9.75691	2.72751e-07	3.03711e-06
SYTL2	-0.768803	3.6221	8.72069e-06	5.80813e-05
AGL	-0.771375	8.95505	1.56331e-06	1.34742e-05
BHLHE41	-0.771508	6.10966	2.34937e-10	7.56084e-09
MYOM1	-0.771871	10.4857	7.09563e-09	1.33673e-07
HOMER2	-0.772655	6.83445	1.56026e-08	2.59042e-07
JPH2	-0.773845	7.8876	2.76845e-09	6.08466e-08
DUSP1	-0.775224	7.4986	4.63545e-06	3.42867e-05
SNCG	-0.776829	2.79003	0.000531295	0.00197439
LPL	-0.781139	7.44888	0.000310777	0.00125584
MGST3	-0.781769	6.99071	5.72432e-19	8.80687e-16
MYOM2	-0.782562	10.0737	9.96479e-07	9.18593e-06
SHISA2	-0.785505	2.99229	0.000341132	0.00135967
JAK2	-0.785554	5.18239	1.40817e-13	1.88389e-11
IFIT3	-0.786912	3.32066	0.000855653	0.00297473
EMC10	-0.78895	7.61146	2.76484e-11	1.33624e-09
CACNA1S	-0.79089	9.12126	1.73803e-09	4.07201e-08
FRAS1	-0.792767	3.68066	6.84572e-08	9.22524e-07
C9orf3	-0.796021	6.41745	3.24321e-18	3.27333e-15
PSMB10	-0.796291	3.43499	1.28963e-08	2.18834e-07
CPE	-0.796502	5.47985	3.64328e-08	5.32982e-07
TPI1	-0.797701	9.57916	7.70923e-13	6.89029e-11
CFAP58	-0.798819	1.17654	1.15869e-08	2.01808e-07
AIG1	-0.798847	3.61441	2.85564e-12	2.04344e-10
TMEM159	-0.799135	6.17567	6.46917e-10	1.73596e-08
ADAMTSL5	-0.80295	3.84007	2.79825e-12	2.03391e-10
MPPED2	-0.803389	2.48149	5.91774e-07	5.82374e-06
NREP	-0.803593	4.8712	3.66626e-08	5.35494e-07
RXRG	-0.804379	4.98395	3.1463e-09	6.7543e-08
MYLK3	-0.80455	5.99519	7.90996e-05	0.000384704
PCDH9	-0.804868	2.83487	3.68388e-07	3.87129e-06
TNNT3	-0.80575	11.8955	9.82094e-05	0.000465386
ZNF331	-0.805837	4.59399	3.95441e-10	1.18133e-08
HHATL	-0.806266	7.49772	3.94894e-10	1.18133e-08
EGR1	-0.807944	6.44429	0.0140475	0.0323453
IRS1	-0.808278	5.90802	5.08595e-11	2.19385e-09
CCND1	-0.809351	3.08384	1.84786e-05	0.000110764
CARNS1	-0.810124	6.54243	2.0439e-08	3.24738e-07
NINL	-0.810159	2.30679	2.65042e-10	8.37878e-09
PPP1R3A	-0.81288	7.52004	2.41179e-06	1.93257e-05
CEP85	-0.813957	6.81677	4.88177e-10	1.36614e-08
CAPN3	-0.817221	8.90071	3.09489e-09	6.65942e-08
RSPO3	-0.81767	4.74246	2.46848e-07	2.79962e-06
LDB3	-0.821836	11.0582	4.41144e-10	1.27971e-08
NPR3	-0.8221	4.03414	0.00667582	0.0171227
ZNF618	-0.82348	3.16805	2.57403e-13	3.04627e-11
SOX17	-0.824912	3.1448	2.20689e-06	1.79487e-05
MYOZ1	-0.829669	10.9778	1.18719e-09	2.90687e-08
IFIT1	-0.830239	4.11386	2.1704e-07	2.50751e-06
FEZ2	-0.830832	7.23881	3.58957e-07	3.77826e-06
GREB1L	-0.834608	4.44422	9.50053e-10	2.40932e-08
MYH2	-0.83504	13.1463	0.000732705	0.00260264
PLN	-0.83673	8.40616	1.88689e-08	3.06115e-07
MYL3	-0.83952	10.2834	5.41463e-05	0.000280014
MYBPC2	-0.839737	11.1636	0.000843265	0.00293743
AAMDC	-0.840657	5.102	1.92857e-10	6.40381e-09
TNNI1	-0.842144	12.1405	7.10071e-07	6.85354e-06
MSS51	-0.843253	6.84757	6.73933e-06	4.69161e-05
LMCD1	-0.844677	8.35685	9.71862e-08	1.25824e-06
NTRK3	-0.844967	2.6684	0.000405283	0.00156797
SMPX	-0.846056	8.03031	8.73245e-09	1.59622e-07
SYNPO2L	-0.85627	8.71137	2.36493e-10	7.58011e-09
MYL9	-0.859927	6.65897	3.58432e-05	0.000195665
C10orf71	-0.862352	8.72547	1.64928e-08	2.70898e-07
APOBEC2	-0.863862	8.29138	1.29694e-09	3.15885e-08
TWF2	-0.864634	7.11375	2.00959e-10	6.64893e-09
PPP1R14A	-0.865502	3.06591	2.08929e-06	1.71129e-05
SLC41A1	-0.867235	6.86958	1.77646e-11	9.38366e-10
RYR3	-0.868189	6.71289	1.00818e-06	9.25096e-06
SRGAP3	-0.868565	2.71478	5.91068e-12	3.76286e-10
LRRC20	-0.870688	7.90945	1.33152e-09	3.22606e-08
PDLIM2	-0.871474	5.38766	1.16026e-11	6.72908e-10
CSRP1	-0.873786	6.05546	1.72459e-06	1.45731e-05
MYLPF	-0.874489	11.0968	4.14349e-05	0.000220199
SLN	-0.875217	10.3525	9.02749e-09	1.64041e-07
TPM1	-0.876238	11.3279	1.57743e-05	9.67526e-05
ACTN2	-0.876537	12.2936	3.4205e-09	7.19239e-08
CLCN1	-0.877536	5.43188	5.18326e-09	1.02352e-07
FSD2	-0.879459	6.62838	5.88039e-09	1.14694e-07
ENO3	-0.879632	11.9861	2.58879e-06	2.0601e-05
EMX2	-0.880062	1.72236	3.41004e-06	2.6242e-05
PPP2R3A	-0.883248	7.29496	8.95121e-14	1.47537e-11
CACNA1A	-0.884424	0.66233	8.27769e-05	0.000400899
SRPK3	-0.885108	6.89191	1.0752e-14	2.48129e-12
TPPP3	-0.886152	5.35446	2.56597e-05	0.000147948
SLCO5A1	-0.886927	5.25177	3.70298e-11	1.70061e-09
ALDOC	-0.888285	1.73993	3.93538e-05	0.000212069
FHL2	-0.889141	5.36895	6.35021e-12	3.98767e-10
KCNMB1	-0.890806	1.00087	0.000839715	0.00292948
DBP	-0.891647	3.71006	5.57218e-11	2.37036e-09
KLHL33	-0.894283	6.118	1.47087e-09	3.49039e-08
PATJ	-0.896215	6.11986	3.25162e-11	1.53926e-09
BICD1	-0.904032	3.66237	8.52463e-09	1.56443e-07
WDR62	-0.90545	5.48571	2.01509e-06	1.66159e-05
MYH10	-0.906668	4.73412	2.53636e-07	2.85247e-06
LRRC39	-0.914992	7.27681	3.02992e-11	1.45113e-09
GPAM	-0.915255	5.20835	0.000379221	0.00148645
CDH6	-0.919713	2.2828	3.45529e-08	5.08704e-07
ATP1B4	-0.920478	6.29543	3.92505e-08	5.67784e-07
SEMA6D	-0.92383	4.11022	2.32007e-11	1.16395e-09
DHRS7C	-0.924117	5.87658	4.47452e-06	3.32831e-05
FBXL22	-0.925968	1.20231	4.06077e-09	8.40471e-08
SLC2A3	-0.92632	4.92122	2.99129e-05	0.000167279
ASB14	-0.927859	3.98145	1.63656e-06	1.3988e-05
ACOT11	-0.928535	3.73027	3.29692e-07	3.54707e-06
RPL3L	-0.929989	9.00827	6.83326e-09	1.29523e-07
NRAP	-0.943491	12.2973	1.15022e-08	2.00713e-07
C2orf40	-0.943601	1.94491	6.54515e-05	0.000329075
ESRRG	-0.944193	4.02275	5.23956e-08	7.36171e-07
VWA7	-0.95797	3.50197	4.3025e-13	4.41293e-11
TNNT1	-0.959881	12.7648	1.79999e-07	2.13295e-06
MYL1	-0.960291	11.9046	1.63685e-08	2.69434e-07
SMTNL1	-0.960376	8.21189	7.13245e-07	6.87261e-06
IL17D	-0.960986	5.99314	7.18768e-08	9.60194e-07
TCAP	-0.96183	11.9828	3.33221e-09	7.07117e-08
DNAJA4	-0.964682	7.21939	1.25657e-08	2.14804e-07
ABCB4	-0.967321	2.99614	2.85184e-12	2.04344e-10
PRKAR1B	-0.972767	2.72692	2.44122e-18	2.81687e-15
TMEM108	-0.984712	3.59899	9.90911e-14	1.53485e-11
MYH7	-0.987494	14.4223	1.04965e-06	9.59335e-06
HCFC1R1	-0.994812	6.79969	8.88938e-14	1.47537e-11
ASB15	-0.994982	6.08934	1.35085e-07	1.68282e-06
C11orf96	-0.996016	5.11251	0.000398829	0.00154884
PAIP2B	-0.996954	6.63269	1.63214e-08	2.69434e-07
C1orf127	-0.998885	3.54676	7.17918e-08	9.60194e-07
AGMAT	-1.00231	4.3216	1.32095e-08	2.23641e-07
ATP2A1	-1.00554	12.0792	7.92943e-05	0.000385448
MYOZ3	-1.00743	7.26596	1.81271e-11	9.49465e-10
CYP4X1	-1.01029	2.66218	1.05068e-13	1.56433e-11
ZFP36	-1.01036	7.32092	4.78327e-05	0.000249956
RASL12	-1.01459	3.98799	3.52174e-19	6.50185e-16
CAMK2A	-1.02652	7.31987	6.16184e-17	2.85362e-14
TGFB2	-1.0283	3.63953	2.17231e-08	3.4103e-07
FBXO40	-1.03262	7.96982	5.99447e-10	1.62273e-08
ITGB6	-1.03294	6.03485	4.61507e-09	9.24115e-08
RERGL	-1.03807	1.81182	0.000143084	0.000649685
MYBPH	-1.03879	6.44449	0.0106316	0.025564
MYH1	-1.03985	12.8283	0.00371421	0.0104786
NEK10	-1.03986	3.56286	2.83405e-07	3.14815e-06
MYL6B	-1.04219	8.51979	2.18267e-06	1.78145e-05
TAGLN	-1.05209	6.8344	5.02852e-06	3.66653e-05
IGF2	-1.05804	6.57627	1.50013e-06	1.29903e-05
HDAC9	-1.05809	3.99361	2.30758e-13	2.8028e-11
BTG2	-1.06552	7.91057	1.15636e-07	1.45824e-06
CREB5	-1.0657	4.26303	1.09991e-10	4.13717e-09
COLGALT2	-1.06981	4.07454	2.63045e-16	1.05572e-13
EYA1	-1.07232	2.86666	2.61697e-09	5.80703e-08
MYL2	-1.07483	12.9386	5.33542e-08	7.485e-07
CSRP3	-1.07657	9.18657	2.58743e-07	2.90214e-06
HSPB6	-1.08857	9.54335	1.21935e-11	6.94805e-10
TNNC1	-1.09155	12.1374	4.90795e-10	1.36614e-08
PROX1	-1.09661	4.16543	9.07238e-13	7.82683e-11
AQP7	-1.10034	5.42003	5.08449e-11	2.19385e-09
FBP2	-1.10538	7.5314	1.95851e-06	1.62289e-05
XIRP2	-1.10824	11.8384	1.06186e-07	1.35762e-06
CYR61	-1.11104	6.48838	7.36988e-06	5.04684e-05
RGS3	-1.11686	5.10153	3.54602e-18	3.27333e-15
MASP1	-1.11847	3.30332	3.34623e-09	7.08465e-08
SH3KBP1	-1.13372	3.99909	1.60118e-17	9.85364e-15
ACTC1	-1.15502	8.65232	0.00283212	0.00832058
MYOZ2	-1.15533	8.28079	4.33425e-09	8.8024e-08
GAS2	-1.16135	2.45456	1.29999e-11	7.3172e-10
LAMB3	-1.17434	2.78115	5.96129e-11	2.5013e-09
NR4A1	-1.20569	7.70332	6.40701e-10	1.72429e-08
ADAMTSL2	-1.22225	3.15829	7.04627e-13	6.44001e-11
MYOT	-1.22508	10.2848	7.75614e-14	1.35089e-11
VGLL2	-1.22964	6.5457	1.6178e-12	1.23421e-10
ACTA2	-1.23534	6.65052	3.49627e-08	5.13918e-07
SLC4A4	-1.23602	2.38248	3.3158e-22	1.53041e-18
MYH11	-1.25272	7.26224	9.00718e-07	8.38158e-06
ATP2B2	-1.26789	5.14864	1.69442e-08	2.76836e-07
PLXNA4	-1.28302	2.93339	3.16038e-09	6.76879e-08
SOX9	-1.30351	2.47314	5.07934e-17	2.60486e-14
MYL12A	-1.31157	10.1607	3.47293e-16	1.23302e-13
SMCO1	-1.32998	5.3386	5.55584e-10	1.52637e-08
NR4A3	-1.35873	6.45842	7.15726e-05	0.000355208
CA3	-1.36532	11.8802	1.24206e-13	1.74487e-11
XPO4	-1.37248	7.67023	9.11421e-18	6.47179e-15
EXTL1	-1.39251	4.36099	2.24331e-12	1.64349e-10
XIRP1	-1.3982	9.67219	1.20239e-08	2.07852e-07
JUNB	-1.44902	6.3515	6.45724e-08	8.81757e-07
ANKRD2	-1.48413	8.8779	2.18047e-07	2.516e-06
MYH7B	-1.48547	7.61908	5.60966e-15	1.39953e-12
CALML6	-1.49286	4.28347	1.35683e-07	1.688e-06
CNN1	-1.60525	4.05939	2.43823e-07	2.77868e-06
ANKRD1	-1.68641	8.75954	7.32006e-06	5.02017e-05
CCDC141	-1.73115	3.95083	1.19014e-21	3.66206e-18
ACTN3	-1.74899	9.04156	5.66156e-06	4.0576e-05
OTUD1	-1.75317	5.85296	1.65621e-11	8.83725e-10

## Sheet: DM1
genes	logFC	logCPM	PValue	FDR
PRUNE2	1.77118	6.00993	2.73245e-15	8.21605e-14
ERRFI1	1.66593	7.31825	1.25029e-30	8.24386e-28
CHRNA1	1.61477	6.90782	3.15399e-17	1.49305e-15
PHLDA1	1.5533	3.72503	9.42333e-23	1.55333e-20
FASN	1.52213	6.83375	5.70799e-12	8.69479e-11
MYH6	1.47173	8.78406	7.70383e-16	2.65351e-14
CDKN1A	1.46836	7.09116	1.28669e-11	1.82169e-10
AOX1	1.43675	4.67702	1.00793e-16	4.30751e-15
SLITRK4	1.36998	4.73695	1.36558e-18	8.34811e-17
MGST1	1.35861	3.56259	2.06825e-08	1.43645e-07
RUNX1	1.31256	5.51069	4.59832e-11	5.81467e-10
PDE3B	1.2326	1.44616	1.96656e-06	8.66507e-06
FADS1	1.22708	4.75063	1.19534e-14	3.04812e-13
GADD45A	1.18198	6.48441	5.60648e-11	6.92817e-10
F13A1	1.15581	4.66188	7.52986e-09	5.78752e-08
CSPG4	1.15191	6.96113	2.18257e-15	6.69345e-14
MYBPH	1.13647	6.44449	0.000169143	0.000488076
TPRG1	1.09038	2.47709	4.0948e-10	4.15832e-09
AEN	1.07698	4.0202	2.09436e-24	5.08763e-22
CYP4B1	1.07271	4.25778	3.57612e-09	2.98203e-08
PRKCD	1.0706	3.24192	2.01299e-13	4.03077e-12
MSR1	1.06821	1.46957	4.86766e-08	3.11173e-07
GPX3	1.06039	8.66949	1.12865e-20	1.1449e-18
ABCC2	1.05525	1.88974	1.94653e-16	7.81234e-15
GBP2	1.03597	6.03138	3.36476e-19	2.52521e-17
TGFB3	1.01257	5.64809	4.34606e-14	9.71392e-13
SLC7A6	1.00226	6.46817	9.35694e-27	3.75539e-24
ABHD2	1.00156	6.3141	1.2354e-18	7.70542e-17
CYLD	0.992098	6.56317	2.45311e-34	3.77412e-31
SOD2	0.985425	11.6749	5.33798e-18	2.84826e-16
DSC2	0.980259	0.66861	1.08439e-10	1.26229e-09
SLC16A10	0.977836	6.17864	8.84817e-20	7.63341e-18
PROSER3	0.968367	2.32037	1.01822e-19	8.70298e-18
SELENOM	0.956819	4.72911	1.95219e-13	3.92607e-12
LRRC8B	0.956628	3.99148	3.94105e-17	1.81899e-15
TENM1	0.952829	2.96757	5.06984e-11	6.33284e-10
MYLK4	0.948703	5.49102	1.36649e-05	5.04159e-05
TSKU	0.947669	3.67862	1.07879e-06	5.00416e-06
ABLIM1	0.946158	8.09713	1.82138e-15	5.73827e-14
SATB2	0.942638	2.71026	3.32102e-19	2.51281e-17
OSBPL8	0.932418	5.3437	2.36481e-28	1.21275e-25
SESN2	0.920671	3.52804	5.27789e-20	4.77649e-18
PANX1	0.911619	4.95439	1.62738e-10	1.81014e-09
MAST4	0.908611	5.73915	1.42375e-16	5.89356e-15
RELB	0.8878	3.49457	3.56331e-16	1.35362e-14
AKR1C3	0.886473	5.39687	1.49476e-08	1.0728e-07
CD163	0.886211	4.43271	2.95901e-06	1.26106e-05
MDM2	0.87957	6.23761	1.17516e-21	1.52787e-19
SSX2IP	0.878969	3.02667	6.36185e-20	5.70158e-18
CYR61	0.863368	6.48838	6.0816e-06	2.41875e-05
PFKFB2	0.860056	6.7536	8.12157e-10	7.76894e-09
PLIN1	0.853613	4.53461	0.00743254	0.0146665
APOD	0.841088	8.80213	4.8991e-09	3.94966e-08
ATP1A1	0.839545	7.39766	1.18856e-14	3.03922e-13
PLEKHM1	0.838906	5.13368	1.38165e-34	2.55081e-31
RPGR	0.82901	3.56056	7.92779e-15	2.1212e-13
STK17B	0.82164	2.97242	1.45634e-08	1.04945e-07
NEDD4	0.819729	7.56338	9.22309e-16	3.05155e-14
BID	0.819402	3.97296	1.70749e-12	2.83997e-11
LONRF3	0.817488	3.60118	9.67309e-17	4.15313e-15
IRF6	0.815321	0.566918	6.31672e-05	0.000201485
ZSWIM4	0.812443	2.44162	6.52914e-15	1.77266e-13
CEP170B	0.810561	4.37384	1.25921e-14	3.19335e-13
RRP12	0.804698	6.2611	5.04507e-15	1.42419e-13
KLF5	0.79682	4.7603	1.1553e-08	8.48412e-08
PFKP	0.795603	5.83951	2.11228e-07	1.16201e-06
CERS6	0.792199	3.76941	4.2875e-16	1.57055e-14
AKR1C1	0.789508	5.82068	6.05779e-07	2.96655e-06
DIAPH1	0.788604	8.08647	3.72451e-34	4.91156e-31
ARNTL	0.784144	4.60227	1.71198e-11	2.3587e-10
SLC36A1	0.782101	4.27226	2.04266e-11	2.76072e-10
PLEKHA1	0.779877	5.72111	5.94861e-30	3.66078e-27
DYNC1I1	0.778411	3.46372	1.24161e-09	1.13703e-08
SLC3A2	0.774019	6.30784	6.5653e-35	2.02014e-31
EGLN1	0.773725	8.64203	1.51986e-16	6.2633e-15
ADPRHL1	0.773207	9.29738	4.91497e-09	3.959e-08
SMAD9	0.7684	4.30066	1.63305e-07	9.19748e-07
CLEC2B	0.767171	3.74878	6.52942e-11	7.98319e-10
TUBA1C	0.766429	4.22298	8.19583e-09	6.26289e-08
SLC25A1	0.765975	4.04336	3.51955e-09	2.94284e-08
ANXA2	0.765039	7.44909	1.25694e-07	7.29277e-07
ANP32B	0.764974	5.94605	1.45993e-25	4.21145e-23
DAPK3	0.762602	6.17284	6.49935e-18	3.38796e-16
GALNT15	0.761104	5.78264	5.77068e-08	3.61883e-07
NPR3	0.758574	4.03414	0.00141062	0.00329657
ZBTB42	0.758199	3.32829	9.96288e-28	4.59836e-25
CDC42EP3	0.757275	6.45018	4.62895e-13	8.5803e-12
LIMK1	0.756355	4.96926	1.05946e-10	1.2364e-09
GLIS3	0.754519	2.13502	2.2889e-09	1.98953e-08
TKT	0.752516	4.66591	4.93957e-07	2.47542e-06
FBXO30	0.750392	5.69401	8.10547e-16	2.75079e-14
C1orf198	0.749259	6.99719	4.96617e-19	3.5537e-17
CYP26B1	0.746234	3.68088	0.000298831	0.000812761
OSTM1	0.739622	4.76584	1.52518e-40	1.40789e-36
EIF4A1	0.737986	6.1864	6.82006e-12	1.02367e-10
CASP3	0.735583	4.14496	5.47652e-15	1.53659e-13
BIN3	0.729009	3.0324	1.79507e-18	1.0622e-16
MAP3K14	0.727626	5.68283	1.82093e-18	1.07064e-16
AAK1	0.726725	5.75298	1.02474e-26	3.94141e-24
MTHFD2	0.724088	5.55234	3.26372e-11	4.2613e-10
KIF2A	0.717753	3.26898	1.0606e-14	2.76565e-13
HMOX1	0.716853	5.83624	0.000316133	0.000853782
EIF2AK3	0.716339	4.06484	7.14947e-08	4.39393e-07
SYN2	0.710857	1.88503	5.14524e-05	0.000167533
PTPRJ	0.710097	3.3118	7.39435e-08	4.5084e-07
EIF5B	0.709887	7.85418	6.65967e-22	9.01862e-20
FKBP5	0.70891	9.74972	7.37844e-07	3.54742e-06
STK17A	0.707554	3.96834	4.96252e-15	1.40951e-13
CLIP1	0.707027	9.29698	5.5286e-17	2.50169e-15
TRPV3	0.705143	3.52754	0.000472484	0.00122825
THOC6	0.701136	3.81659	1.23377e-21	1.58179e-19
BLOC1S2	0.698924	5.17556	4.71084e-34	5.43572e-31
BNIP3L	0.694824	5.52426	5.49265e-11	6.79697e-10
TMEM43	0.691053	6.40907	2.31311e-18	1.32623e-16
PKP2	0.689374	3.67724	8.66166e-07	4.0919e-06
NAGLU	0.685297	3.82077	3.09062e-13	5.94365e-12
PLEKHO1	0.685285	5.48488	1.97135e-10	2.15866e-09
CBFB	0.681527	5.34283	5.3408e-36	2.46504e-32
TFPI	0.681309	5.10113	8.19129e-12	1.21371e-10
UCK2	0.680533	3.63701	2.80235e-09	2.4019e-08
LACC1	0.679267	1.67595	2.99671e-08	1.99586e-07
ICMT	0.677792	7.09742	5.94895e-10	5.80494e-09
IRAK1	0.677408	6.61768	2.08266e-24	5.08763e-22
LDLRAD3	0.674271	3.16421	2.7124e-07	1.45065e-06
DLG5	0.673177	6.08561	1.43261e-19	1.18075e-17
SLC38A1	0.672494	7.64033	1.22455e-05	4.56166e-05
PCSK6	0.670284	3.95367	3.76016e-11	4.84777e-10
NFKBIB	0.67012	4.58853	4.90431e-24	1.0779e-21
IL6R	0.6698	7.21445	3.88873e-09	3.21657e-08
GLRX	0.669278	7.14421	3.54469e-09	2.96118e-08
CNTN4	0.668149	0.986558	0.000188697	0.000536917
SNX7	0.668029	2.81194	0.000835559	0.00205533
CPM	0.667828	3.94957	0.000173825	0.000499869
BAZ1A	0.665378	4.64026	2.00369e-14	4.81669e-13
TRIM38	0.664663	4.78752	3.04335e-07	1.60441e-06
DPY19L1	0.663751	2.8641	9.38852e-11	1.10684e-09
MYC	0.662013	5.13054	0.000176778	0.000507412
ITGAV	0.655709	6.07478	8.86555e-13	1.57988e-11
IER5	0.654027	5.93865	3.65048e-07	1.88045e-06
USB1	0.653281	4.02283	2.69206e-22	4.00813e-20
PPM1L	0.651817	6.43826	3.61544e-22	5.29748e-20
FYB	0.647727	1.24916	0.000892315	0.00218024
ANKRD1	0.647504	8.75954	0.01894	0.0337519
SMAP2	0.645534	4.89664	1.04766e-08	7.79916e-08
HACD2	0.645285	3.69646	2.92469e-07	1.5516e-06
TLCD2	0.644637	2.45395	0.00013339	0.000393519
ZNF385A	0.644278	4.53227	1.38584e-05	5.10484e-05
RPS27L	0.643596	5.57352	5.2405e-17	2.39481e-15
BZW1	0.643521	6.07579	3.86211e-18	2.12209e-16
PYGL	0.642971	3.19546	0.000477676	0.00124069
PHC2	0.641635	7.63152	2.01945e-15	6.25554e-14
SEC61A1	0.641445	6.86686	5.44239e-28	2.64414e-25
DOCK3	0.638422	3.10077	6.42377e-08	3.99312e-07
SDC4	0.636978	6.67431	1.12801e-11	1.62191e-10
RAB3IP	0.636978	3.58265	6.53295e-18	3.38796e-16
EEF2KMT	0.636136	2.55713	4.7982e-23	8.68475e-21
NME1	0.636114	3.49519	1.84376e-08	1.29922e-07
MAP1B	0.635544	5.68508	2.49387e-05	8.70027e-05
PDK4	0.632129	10.9889	0.0132823	0.0246897
MLIP	0.631286	8.01339	2.00326e-14	4.81669e-13
CSF3R	0.630344	2.67213	0.0027595	0.00603711
CD151	0.63026	6.32224	5.70346e-09	4.54259e-08
WISP2	0.62759	5.06144	0.00401268	0.00844143
USP6NL	0.6258	2.45667	8.55364e-09	6.49331e-08
BMP2K	0.62509	2.70023	6.45642e-14	1.40233e-12
SLC7A1	0.624946	3.15749	3.73262e-05	0.000125889
TNKS1BP1	0.624655	7.43357	7.31748e-11	8.8529e-10
CHPF2	0.622747	4.03723	2.63834e-11	3.52453e-10
DNAJC2	0.621267	4.91787	2.09765e-21	2.54781e-19
ADORA1	0.621263	1.39971	0.000321237	0.000866045
MIEN1	0.619798	4.02091	2.63819e-21	3.12219e-19
STRN	0.619704	5.45055	5.07354e-23	8.83657e-21
UHRF1BP1L	0.619384	5.34908	1.80942e-21	2.28804e-19
RECQL	0.618316	3.90698	2.26306e-16	8.88949e-15
DHCR24	0.616909	7.88995	1.04444e-06	4.85706e-06
ADH1B	0.614855	6.56987	0.00120375	0.00285725
SFT2D2	0.614342	4.6584	8.65388e-14	1.85346e-12
ARID5B	0.611169	7.64985	3.308e-07	1.72716e-06
SSH2	0.608449	8.03239	1.166e-25	3.58778e-23
MYOG	0.607345	6.27095	1.7637e-05	6.34727e-05
ATOH8	0.60443	6.18239	2.08073e-10	2.265e-09
APMAP	0.604238	5.25822	6.01452e-08	3.75897e-07
DCUN1D3	0.601378	3.36904	4.34475e-09	3.5447e-08
FAM214B	0.598978	4.28421	5.92176e-13	1.07606e-11
PREPL	0.598618	6.15607	1.0608e-09	9.88116e-09
SOCS4	0.597884	4.08931	2.23339e-26	8.24655e-24
ATP9A	0.597871	6.1254	7.76414e-08	4.7214e-07
AMOTL1	0.597097	8.59935	5.17309e-14	1.13697e-12
WEE1	0.596179	4.03961	2.26691e-07	1.23602e-06
ODF2	0.596126	3.72481	3.13982e-10	3.26393e-09
ZMAT3	0.595716	4.04025	1.06363e-12	1.85954e-11
CDC37L1	0.595329	6.49591	6.05392e-15	1.66321e-13
AP5B1	0.59511	4.26196	8.99588e-19	5.97417e-17
CD82	0.594573	4.4166	2.99434e-07	1.58218e-06
SLC5A6	0.593367	4.71404	2.61283e-19	2.00992e-17
NIFK	0.593036	4.32773	3.39683e-23	6.39922e-21
SIRT7	0.592729	2.96825	4.01756e-14	9.02338e-13
PRPF38B	0.5918	5.62792	3.55939e-19	2.64973e-17
DPP9	0.590703	7.01396	1.37312e-08	9.93361e-08
HIP1R	0.590299	4.09966	1.50191e-10	1.68663e-09
TMEM183A	0.590123	3.97157	5.5449e-32	5.68722e-29
MRAS	0.588395	6.46802	2.11009e-11	2.84353e-10
RPL3	0.587064	8.31514	4.85371e-06	1.97377e-05
FBXO32	0.587034	10.578	1.60497e-06	7.19199e-06
BACH1	0.586913	5.86297	4.88849e-21	5.24719e-19
KCNMA1	0.586886	6.62999	1.76302e-12	2.91657e-11
ZNF580	0.585593	3.44284	3.3772e-10	3.48713e-09
MAP7D3	0.584607	4.56399	1.79583e-11	2.45954e-10
USP54	0.58446	8.39628	1.54716e-07	8.75112e-07
SLC45A4	0.58391	3.69866	2.84113e-18	1.59917e-16
DNAJB11	0.580921	4.1757	1.30923e-18	8.11105e-17
AGPAT2	0.579947	4.70723	0.000281326	0.000771287
CORO6	0.57956	9.32124	1.14161e-12	1.98087e-11
ZNF385B	0.579494	4.56261	2.7175e-05	9.42699e-05
KIF21A	0.579453	5.37874	3.3849e-11	4.40085e-10
RIN1	0.579407	3.14301	0.000102909	0.000312381
NOP16	0.579132	4.59112	2.67294e-15	8.06338e-14
POMT2	0.578531	5.16614	4.54863e-15	1.32039e-13
UPF3B	0.578504	3.84295	1.53776e-14	3.80566e-13
REPS2	0.576811	1.90896	0.000177405	0.000508738
ADM	0.575516	5.01637	0.000360478	0.000961449
S100A6	0.574958	7.02336	0.00110915	0.00265454
TBC1D15	0.57489	5.8929	4.71664e-23	8.68475e-21
TP53	0.574824	3.80293	3.6749e-09	3.05613e-08
ADAM17	0.574615	3.96936	8.16196e-20	7.17553e-18
PRKAR1A	0.573502	8.40322	1.43387e-12	2.44261e-11
RCAN1	0.573411	5.17653	5.94804e-07	2.91926e-06
HSPB8	0.573406	9.56617	8.72753e-10	8.29699e-09
GLTSCR1	0.571865	4.51996	1.23695e-16	5.16664e-15
NUP88	0.571163	5.72722	1.31313e-34	2.55081e-31
NABP1	0.570274	3.21722	9.38024e-05	0.000288342
PQLC2	0.569997	3.40831	4.55269e-21	5.06336e-19
TRIM63	0.569581	9.69663	2.61842e-05	9.10381e-05
GGT5	0.569313	4.20863	0.000337559	0.000906344
S100A13	0.567382	5.7773	3.43137e-05	0.000116538
LRP12	0.564825	4.17375	2.51589e-11	3.37071e-10
ERICH1	0.563998	3.67704	1.16276e-11	1.6641e-10
OSBPL6	0.563539	6.47736	9.14531e-07	4.30716e-06
PHLDA3	0.562172	5.67442	2.66511e-06	1.14479e-05
RAB8B	0.56206	3.76547	4.78839e-08	3.0653e-07
IRAK4	0.561895	2.89671	1.15651e-09	1.06544e-08
MYF6	0.561417	8.10702	7.01297e-06	2.74192e-05
CPAMD8	0.561268	3.31275	0.00294774	0.00639304
KLHL40	0.560963	8.74062	4.30815e-05	0.000143084
CCDC137	0.560938	3.35859	9.17652e-16	3.04707e-14
CTSD	0.560886	8.38478	5.46941e-12	8.35896e-11
SMARCC1	0.559506	5.94554	2.95735e-24	6.82481e-22
CAPZA1	0.558834	5.32727	1.2257e-15	3.99803e-14
TLE3	0.558381	4.47309	1.26449e-05	4.68587e-05
SCN3A	0.557684	1.1176	3.27189e-05	0.000111697
AIFM2	0.555601	3.97447	1.82266e-06	8.08117e-06
RRS1	0.55556	4.69091	8.83206e-17	3.86392e-15
SOAT1	0.555284	3.49107	2.9769e-08	1.9841e-07
SH3D19	0.555216	5.92877	2.33751e-12	3.80557e-11
TICAM1	0.554676	4.21356	7.25508e-15	1.95253e-13
MBNL3	0.553488	1.90821	0.000334642	0.000898773
MYO18B	0.553151	9.37345	3.19315e-07	1.67287e-06
KIAA1217	0.553008	8.00853	7.56351e-14	1.62748e-12
ZMPSTE24	0.552738	4.72069	2.06284e-19	1.60017e-17
BAG3	0.552296	8.89518	7.03256e-11	8.54179e-10
AKR1C2	0.55173	6.4277	0.000299329	0.000813635
ANKRD12	0.551465	6.24401	2.9647e-12	4.71848e-11
FAM222B	0.551428	5.62785	5.10841e-19	3.5724e-17
SPIRE1	0.548038	5.18694	3.46406e-13	6.57958e-12
ZNF385D	0.547747	2.89027	0.000111318	0.0003357
ZNRF2	0.546103	3.54432	5.11533e-14	1.12696e-12
CELF2	0.545556	5.93248	3.57173e-10	3.67157e-09
IRS2	0.543861	6.06205	1.67163e-05	6.05129e-05
DDX39A	0.543764	4.23065	6.16755e-12	9.31794e-11
CHMP1B	0.543238	7.85331	9.35432e-06	3.54619e-05
FLNC	0.542913	12.4378	1.3644e-06	6.22269e-06
TIAM2	0.541289	3.35859	0.000142687	0.00041814
IMPAD1	0.539887	6.97336	5.46082e-27	2.40042e-24
C15orf41	0.539748	3.72984	5.15128e-08	3.2659e-07
TMEM165	0.539701	4.38212	9.96202e-10	9.37405e-09
FAM134B	0.539421	7.78308	4.1951e-08	2.71373e-07
CRIM1	0.537857	7.16508	6.31273e-09	4.96362e-08
CHD4	0.535477	6.73906	1.62359e-24	4.16315e-22
PABPC1	0.534789	7.35873	1.07386e-07	6.35027e-07
C1QB	0.534596	3.38913	0.0154986	0.028227
RNF215	0.533397	3.00106	2.73103e-10	2.87787e-09
QSOX2	0.532446	3.5466	5.59718e-15	1.56049e-13
IP6K3	0.530835	7.90138	6.50874e-06	2.56776e-05
GOLGA7B	0.530607	3.56241	0.000176729	0.000507412
TAF4B	0.529575	2.91757	4.10994e-09	3.38438e-08
PLA2G15	0.529497	5.54249	2.63805e-14	6.18066e-13
NIP7	0.528619	3.27969	8.06401e-16	2.74682e-14
PUM3	0.528591	3.81416	1.44814e-11	2.03158e-10
KIAA0513	0.527976	4.94776	4.94142e-10	4.90476e-09
RCBTB1	0.527651	4.09091	3.95904e-13	7.39795e-12
RTN3	0.527568	6.42669	6.18168e-08	3.8515e-07
RUNX2	0.526346	1.51305	0.000398083	0.00105232
TRAF3	0.525375	3.9553	9.38169e-11	1.10684e-09
ARSA	0.525275	3.71929	8.40975e-10	8.01967e-09
VMP1	0.524082	5.07856	1.3043e-07	7.52031e-07
SLC38A10	0.523646	5.21605	2.54874e-08	1.72489e-07
TRAFD1	0.523355	4.1861	2.82333e-06	1.2077e-05
PTEN	0.523078	6.07257	1.03341e-12	1.8205e-11
IQGAP1	0.522177	6.82369	3.86835e-10	3.94572e-09
PLB1	0.521158	2.44374	1.69377e-06	7.55322e-06
ARMC5	0.520011	4.52031	3.78932e-10	3.87367e-09
PPL	0.519932	5.2778	0.000433222	0.00113675
DDR1	0.51899	5.96145	1.14384e-09	1.05588e-08
NACA	0.518376	9.85788	5.0848e-19	3.5724e-17
XPR1	0.517318	4.60318	2.04091e-21	2.54589e-19
BAHD1	0.51693	4.39203	1.60155e-19	1.29373e-17
CFAP61	0.513748	5.02984	0.00312915	0.00673001
ATP11B	0.513602	5.00439	5.68118e-15	1.57486e-13
SPOCK1	0.51358	4.99035	3.19268e-05	0.000109276
ZNF598	0.513274	5.20089	1.45027e-19	1.18473e-17
ZNF800	0.513123	3.86179	3.92597e-18	2.14441e-16
CMSS1	0.512005	4.68744	7.3635e-09	5.67857e-08
LRRC59	0.511042	5.04314	1.71121e-15	5.40964e-14
ZBTB7B	0.511019	5.73772	5.0001e-14	1.10952e-12
UGGT1	0.510855	6.30851	8.57588e-18	4.398e-16
PNPLA8	0.508195	5.80591	2.94296e-13	5.6715e-12
ATOX1	0.508077	3.28431	4.27218e-08	2.75973e-07
DCLRE1C	0.507683	1.92569	1.87988e-08	1.32366e-07
ID3	0.507261	4.77144	8.23041e-06	3.15904e-05
STAM	0.50699	5.0431	5.45435e-17	2.48025e-15
ARHGEF12	0.506767	7.49977	4.91208e-15	1.39949e-13
ADAMTS1	0.506551	6.79326	2.34661e-05	8.23006e-05
SACM1L	0.506527	4.38514	1.63667e-18	9.81048e-17
SPPL2A	0.503941	7.40349	6.56747e-16	2.3317e-14
CNTFR	0.503563	6.18931	0.000139465	0.00040948
CHPF	0.502516	4.32451	8.68028e-06	3.30969e-05
TMX1	0.502164	3.94313	3.15213e-15	9.38623e-14
TRIM56	0.500265	5.33556	2.19704e-08	1.51012e-07
TMEM144	-0.500116	1.36492	6.36758e-05	0.000203037
CDH13	-0.500524	6.10209	1.45332e-11	2.03575e-10
N4BP3	-0.500832	3.1272	1.9872e-08	1.39122e-07
TMEM176A	-0.501003	2.21328	0.0161632	0.0293071
DUSP10	-0.50104	4.25252	4.89992e-06	1.98906e-05
CYB5D2	-0.501172	3.43398	3.08459e-09	2.62138e-08
TLE2	-0.501443	5.90409	3.02237e-07	1.59426e-06
LGALS1	-0.502255	7.78987	0.000230358	0.000643205
TNNC1	-0.502849	12.1374	0.0010295	0.00248388
ANKS1A	-0.503226	5.30003	8.95223e-11	1.06355e-09
MICA	-0.50368	3.09625	7.04154e-05	0.000222757
THBS3	-0.503708	3.50598	8.39039e-05	0.000260692
RGL1	-0.503989	3.22344	0.00545576	0.011115
ITGB4	-0.504429	3.7679	0.0118921	0.0223759
NDUFV1	-0.504576	8.21255	2.51145e-10	2.68324e-09
NID2	-0.504868	3.14377	0.000682924	0.00171477
OLFM1	-0.506093	4.01392	0.00153444	0.00355585
DUSP28	-0.506209	4.10967	3.15062e-11	4.15476e-10
REEP1	-0.506372	4.78099	9.91598e-07	4.62763e-06
ETS1	-0.506477	5.51543	3.64929e-06	1.53121e-05
HLA-DRA	-0.506526	5.88685	0.0062583	0.0125451
SLC2A12	-0.506684	2.74039	2.98652e-05	0.000102753
DGCR6L	-0.507185	5.24039	5.37679e-12	8.25843e-11
TUB	-0.507186	3.02987	2.14186e-05	7.58111e-05
SMARCA2	-0.507329	7.08817	4.88851e-21	5.24719e-19
GM2A	-0.507358	3.72545	2.74737e-06	1.17739e-05
PLGRKT	-0.507608	4.11905	3.19544e-14	7.30127e-13
CAMK2A	-0.508342	7.31987	2.35371e-06	1.02053e-05
CARS2	-0.508515	5.50625	1.32003e-20	1.32448e-18
PDLIM4	-0.509149	2.30282	0.00297794	0.00644383
TJP2	-0.509557	4.44008	1.40526e-05	5.16604e-05
LOXL1	-0.509567	2.8497	0.00529062	0.0108048
CADM2	-0.510614	3.0633	4.40952e-05	0.000145946
SPTBN1	-0.511139	8.2716	6.98302e-06	2.73137e-05
SAMM50	-0.511692	6.80862	3.25127e-12	5.12158e-11
TXN2	-0.511725	6.51367	6.26172e-17	2.80592e-15
GIMAP4	-0.511979	3.97137	2.2594e-05	7.95442e-05
UBAP1L	-0.512647	2.17003	2.42844e-10	2.60057e-09
UQCRC2	-0.513233	8.92165	1.03035e-09	9.6462e-09
CNN2	-0.513505	3.08354	0.0083659	0.0162923
APBB2	-0.513602	5.09974	1.05271e-08	7.82179e-08
FCGRT	-0.513814	5.68978	8.11671e-07	3.86543e-06
MYOT	-0.513911	10.2848	0.00028541	0.000781787
ARRB1	-0.51462	3.36683	9.28834e-05	0.000286148
ZNF76	-0.51533	5.65237	1.67119e-18	9.95273e-17
TAGLN	-0.515557	6.8344	0.0108836	0.0206891
FAT1	-0.51556	4.18195	0.00615626	0.0123782
RNF144A	-0.515802	4.21826	4.61773e-07	2.32883e-06
SLC9A3R2	-0.516446	6.01965	6.62437e-07	3.22859e-06
GSTK1	-0.517194	6.52205	2.07297e-21	2.54781e-19
ETFDH	-0.517912	6.71905	5.77593e-09	4.58657e-08
GAS8	-0.517942	3.75068	1.19267e-11	1.70163e-10
RIN3	-0.517985	3.1924	9.81248e-05	0.000300445
DTX4	-0.51849	2.07868	0.000479146	0.00124416
NUBPL	-0.519236	3.79467	9.60029e-14	2.03725e-12
MYH11	-0.519419	7.26224	0.0186142	0.0332099
RGS5	-0.519536	8.14413	2.32857e-06	1.01248e-05
NDUFS1	-0.519937	8.63913	8.67925e-08	5.22623e-07
MICAL3	-0.520569	6.09222	3.82637e-09	3.17352e-08
ZNF521	-0.520575	3.16457	0.000576157	0.0014692
ACAA1	-0.520712	5.20434	9.39536e-19	6.1949e-17
EYA2	-0.521539	1.49525	0.00764285	0.0150397
LIAS	-0.52167	4.29513	1.09254e-14	2.8409e-13
BMP5	-0.521701	3.03195	9.81764e-05	0.000300486
NDUFA4	-0.521798	8.84737	6.10899e-08	3.81285e-07
IL33	-0.522922	2.91392	0.00195134	0.00440305
ENTPD5	-0.523382	4.43658	2.40886e-17	1.1891e-15
SLC35E4	-0.524441	3.56681	1.04188e-07	6.1889e-07
ITPKB	-0.524709	4.60137	1.37939e-07	7.90877e-07
AIG1	-0.525131	3.61441	2.9188e-07	1.54936e-06
ALKBH7	-0.525593	5.76465	3.46766e-09	2.90735e-08
PTPA	-0.525978	7.01075	3.33793e-13	6.37938e-12
ECI1	-0.526004	6.47587	5.85967e-10	5.72994e-09
HLA-A	-0.52672	7.43094	0.000286517	0.000784585
ASS1	-0.526994	5.66394	8.77192e-05	0.0002716
TSPYL1	-0.527335	7.3968	1.23147e-09	1.12886e-08
PPP1R16B	-0.52759	2.4463	0.000261121	0.00072103
EMC10	-0.527648	7.61146	6.65511e-07	3.24015e-06
PLN	-0.528096	8.40616	7.00742e-05	0.000221906
FAHD2A	-0.528244	4.81214	2.38637e-24	5.64836e-22
HLA-DRB1	-0.528775	5.39563	0.00326115	0.00697653
HEPH	-0.529467	1.21018	0.00479667	0.00989676
FKBP8	-0.530098	7.21096	2.91675e-14	6.74782e-13
METRN	-0.531063	3.59341	2.71748e-09	2.34003e-08
SCP2	-0.531564	6.53338	3.25516e-17	1.53308e-15
MPP1	-0.531879	4.44822	7.5076e-20	6.66372e-18
PPP2R3A	-0.532006	7.29496	4.39309e-07	2.22328e-06
ATP5G3	-0.532254	8.00484	6.65469e-08	4.11174e-07
WARS	-0.533373	6.42932	2.10856e-09	1.84845e-08
CYP4V2	-0.533689	3.50035	6.29742e-06	2.49277e-05
COL5A3	-0.534114	5.47347	0.000564725	0.00144284
MX2	-0.534368	2.69281	0.00164739	0.00378756
TMEM9	-0.534437	4.95146	1.8109e-07	1.01006e-06
TNFAIP2	-0.534879	5.99512	5.0745e-05	0.000165463
IGFBP4	-0.534974	6.84002	0.00207849	0.00466811
ANXA3	-0.535401	3.79656	2.40445e-05	8.41694e-05
CARD10	-0.535662	3.67522	8.46247e-06	3.23466e-05
PTGER4	-0.537307	2.80417	2.52586e-05	8.80522e-05
FXYD1	-0.53773	6.68921	1.65037e-10	1.83328e-09
HCFC1R1	-0.538174	6.79969	4.72388e-06	1.92948e-05
ELF4	-0.538486	2.34975	0.00034131	0.000914819
CDK6	-0.539821	3.07953	1.96159e-05	7.0021e-05
SLC17A7	-0.54002	1.68415	0.000423818	0.00111429
ARHGAP29	-0.540223	5.68827	1.115e-10	1.28979e-09
CS	-0.540418	8.97315	1.48053e-12	2.50767e-11
CACNA1C	-0.540977	2.96348	4.74075e-05	0.000155847
ITGA6	-0.541229	5.64706	7.57429e-07	3.62835e-06
GPI	-0.541408	8.59186	1.18581e-14	3.03922e-13
TTC3	-0.541618	6.76763	8.82898e-17	3.86392e-15
NMNAT2	-0.541643	0.997048	0.00828066	0.0161365
ARHGAP31	-0.541953	4.00786	3.65646e-06	1.53352e-05
MCEE	-0.542535	3.69342	1.25324e-19	1.0517e-17
DLL1	-0.542698	3.01543	4.8512e-05	0.000159025
ATPAF1	-0.543656	7.25135	7.00733e-11	8.52235e-10
RGS11	-0.544414	1.98369	0.00144523	0.00337147
DUSP6	-0.544802	3.46416	9.86978e-05	0.000301782
ROBO1	-0.545408	3.89528	0.000264184	0.000728617
D2HGDH	-0.545696	5.15652	2.765e-17	1.32936e-15
PRKCDBP	-0.545858	3.6622	0.000851116	0.00208954
ABHD17A	-0.545955	5.36616	5.88433e-18	3.1039e-16
ZFP64	-0.546334	2.7077	3.58951e-12	5.61607e-11
DAAM1	-0.546514	3.86449	5.17225e-06	2.08676e-05
8-Sep	-0.547227	4.15664	3.75963e-07	1.93344e-06
FRMD4B	-0.547635	2.73514	0.000706962	0.00177047
PDE3A	-0.547952	3.3694	0.000389323	0.00103153
MDH2	-0.548294	9.19223	5.1571e-08	3.26735e-07
COQ6	-0.548437	3.89614	1.2148e-17	6.16143e-16
FRMD4A	-0.548753	3.61775	3.1375e-05	0.000107467
ACHE	-0.548797	6.45083	7.57553e-06	2.92961e-05
TNFSF12	-0.549264	3.66868	7.07736e-07	3.42227e-06
GBP3	-0.550539	2.01553	0.0027879	0.00608827
DNMT3A	-0.55089	5.7974	1.4596e-15	4.71104e-14
OSBPL7	-0.551185	4.78905	0.000314357	0.000850227
FBXO44	-0.551536	3.14864	1.39012e-10	1.56681e-09
CALM3	-0.551552	7.60716	7.91839e-21	8.30621e-19
BST2	-0.552527	4.32961	3.93054e-05	0.000131937
TSPAN33	-0.552908	3.72403	1.46689e-08	1.05541e-07
TRIB1	-0.553013	5.81319	5.2715e-07	2.62892e-06
CACNG1	-0.553138	7.3101	6.64631e-06	2.60962e-05
ARHGAP25	-0.553275	2.01717	0.000151716	0.000441795
NUCB1	-0.553513	7.16661	1.23744e-15	4.02213e-14
MYCT1	-0.55404	3.65344	5.78799e-07	2.85106e-06
MMRN2	-0.554113	5.19177	1.5804e-06	7.0991e-06
HEG1	-0.554352	5.34568	3.03119e-09	2.58126e-08
LRRC8C	-0.554648	3.48808	1.3575e-06	6.19433e-06
HLA-DMA	-0.554671	3.54004	0.00046391	0.00120766
NDUFA9	-0.554883	6.79527	1.09629e-10	1.27294e-09
FAM26E	-0.556739	2.49627	7.06386e-07	3.41932e-06
HFE	-0.557198	1.5766	1.51951e-06	6.85897e-06
PHLDB1	-0.557251	6.25768	2.87653e-07	1.52957e-06
STIM2	-0.557275	3.95042	3.13782e-11	4.14381e-10
EXOC6	-0.557722	5.37914	3.25644e-11	4.25782e-10
TRAK1	-0.558749	7.65263	3.99341e-14	8.99102e-13
C15orf39	-0.559526	3.04272	7.22231e-05	0.000227851
SEMA6C	-0.56058	8.52846	6.59662e-09	5.14215e-08
ITPRIP	-0.56084	4.17028	1.81392e-06	8.04629e-06
ANKRD29	-0.560882	2.24856	0.000561293	0.00143685
ATP5G2	-0.56159	8.17862	6.40089e-15	1.74812e-13
TLN2	-0.562292	6.19113	2.15416e-08	1.48285e-07
RPH3AL	-0.563491	3.36096	1.67354e-05	6.05346e-05
SLC36A2	-0.563583	6.54151	2.35593e-05	8.25964e-05
SERPINB9	-0.56459	2.37972	4.94211e-06	2.00354e-05
PTPRN2	-0.565485	1.40572	5.82326e-05	0.000187494
NIPAL3	-0.565591	3.29353	1.006e-12	1.779e-11
AFF3	-0.566444	2.14872	0.000750132	0.00186442
FAM171A1	-0.567043	3.35489	1.87379e-05	6.70423e-05
SGCG	-0.567168	6.12593	3.17154e-09	2.68838e-08
ANKRD9	-0.567778	7.14862	3.15705e-07	1.65584e-06
SORCS2	-0.567864	1.67365	0.000879656	0.00215387
SAMD14	-0.568019	1.29842	8.1316e-08	4.92745e-07
GPRASP1	-0.568032	4.03266	1.18823e-12	2.0579e-11
SERPINE2	-0.569004	2.93144	0.00198479	0.00447196
DDAH2	-0.569344	3.77222	0.000801439	0.00197651
APOL1	-0.569665	3.69641	0.000652561	0.00164584
RXRG	-0.570314	4.98395	2.84855e-06	1.21736e-05
GATA3	-0.570823	1.30267	0.000124692	0.000370463
GPT	-0.571851	5.43776	9.79612e-07	4.58095e-06
ADHFE1	-0.572489	5.65258	5.49295e-11	6.79697e-10
PRDM8	-0.572847	1.94654	1.73975e-05	6.27574e-05
NHSL2	-0.572924	3.01751	7.26278e-05	0.000228893
MN1	-0.572947	7.4795	5.66169e-05	0.000182674
PDGFB	-0.573502	4.45018	2.53969e-08	1.72002e-07
AR	-0.573649	5.37755	1.23656e-11	1.7534e-10
AEBP1	-0.57377	5.86858	0.0134623	0.0249539
NTN4	-0.574265	3.93807	9.86515e-08	5.87517e-07
NOTCH3	-0.574376	6.98504	3.75202e-06	1.57003e-05
ABI3BP	-0.574509	4.50053	0.00295278	0.0063999
CCDC102A	-0.574738	1.4178	0.000100542	0.000306702
SDHA	-0.574916	8.23273	1.74047e-13	3.53105e-12
SOX7	-0.575584	3.79501	2.9482e-06	1.25704e-05
FASTK	-0.575874	6.89926	3.85875e-18	2.12209e-16
TIMP2	-0.575997	6.58324	0.000686661	0.00172244
RCN3	-0.576743	3.19338	0.000172144	0.000495653
ADAMTSL2	-0.576994	3.15829	9.41624e-05	0.000289352
SLC4A4	-0.577043	2.38248	1.82591e-07	1.0172e-06
DCUN1D2	-0.577527	6.20098	1.37384e-10	1.55226e-09
SLC46A1	-0.577531	1.67929	2.92262e-08	1.95074e-07
CETN3	-0.577532	2.54952	2.32954e-14	5.54226e-13
PTRF	-0.57828	7.93982	3.87164e-07	1.9844e-06
ABR	-0.578327	5.29961	6.09483e-10	5.94101e-09
C3orf18	-0.580544	4.66604	1.51176e-11	2.10166e-10
CAMK2G	-0.580595	7.12755	9.13753e-17	3.96312e-15
GNG11	-0.580645	4.54877	7.23284e-06	2.81477e-05
VEGFB	-0.581142	6.39099	6.31654e-10	6.13769e-09
PLEKHG1	-0.581415	3.68413	8.3955e-06	3.21572e-05
ELK3	-0.581723	3.987	5.28475e-06	2.12842e-05
SELENOW	-0.581744	8.76255	1.25763e-08	9.17e-08
CHDH	-0.581972	3.3281	2.10458e-06	9.23796e-06
RFX2	-0.582295	2.02283	0.00045107	0.00117822
ST3GAL3	-0.582541	5.8147	1.15046e-11	1.64905e-10
RAPGEF5	-0.58258	3.7333	7.2482e-06	2.81841e-05
MSRB3	-0.582823	6.77694	1.62804e-12	2.72748e-11
NNT	-0.583269	8.61143	5.61488e-07	2.78063e-06
METTL26	-0.583554	4.79333	2.29534e-12	3.74352e-11
SLC37A4	-0.58366	5.49413	4.10433e-07	2.08975e-06
DPF3	-0.584101	5.44665	3.87604e-08	2.5286e-07
AKR7A2	-0.584509	5.02041	7.07703e-25	1.86652e-22
HSD3B7	-0.584818	2.15038	0.0014858	0.00345739
STAU2	-0.584921	6.34765	1.98076e-15	6.15637e-14
ZNF423	-0.585036	5.22212	3.16654e-11	4.16523e-10
MAOB	-0.585118	6.64746	7.22467e-08	4.43424e-07
THBS4	-0.585695	7.55159	0.0145196	0.0266939
CKMT2	-0.585778	9.28084	0.00013931	0.000409152
GUCY1A2	-0.585823	4.25985	4.87378e-07	2.4451e-06
XXYLT1	-0.585868	1.79921	1.2235e-05	4.55961e-05
IRS1	-0.585906	5.90802	1.18797e-07	6.9406e-07
L2HGDH	-0.587102	4.46699	1.47964e-11	2.06379e-10
CLYBL	-0.588032	4.14832	9.0391e-11	1.07249e-09
SYNGR1	-0.588151	4.38176	6.80303e-16	2.38778e-14
PTER	-0.588186	3.45492	3.89353e-12	6.07114e-11
PROCR	-0.58819	2.43434	0.00159528	0.00368059
MXRA8	-0.588413	5.26877	0.000226442	0.000633805
AQP7	-0.588891	5.42003	6.19386e-05	0.000198251
CAMK1D	-0.589206	2.76063	0.000369917	0.000984065
BANF1	-0.589511	6.80301	5.06223e-14	1.11925e-12
DOCK6	-0.590269	5.08708	2.98786e-07	1.57966e-06
EMP1	-0.590344	5.99544	0.000928055	0.0022592
PMVK	-0.590374	4.65847	1.05715e-18	6.92096e-17
PSTPIP2	-0.590543	4.67815	0.000126061	0.000374048
IDI2	-0.590578	5.97309	0.00703277	0.0139342
HMGCL	-0.590623	5.3133	5.48534e-24	1.17756e-21
TRABD2B	-0.590951	1.36357	0.000865803	0.00212164
MYOZ3	-0.591826	7.26596	8.03639e-06	3.09099e-05
GRIP2	-0.592075	6.28636	7.52952e-07	3.61065e-06
4-Sep	-0.592159	3.23835	8.92257e-06	3.39367e-05
EVL	-0.592537	5.06223	2.11677e-10	2.30152e-09
ST8SIA4	-0.593038	1.47871	6.13901e-05	0.000196631
ANKH	-0.593195	6.86452	1.20682e-18	7.63027e-17
FAM117A	-0.593266	2.38791	7.88559e-06	3.03925e-05
NLRX1	-0.594488	5.15251	4.05735e-19	2.97249e-17
NR3C2	-0.595577	4.55695	2.68587e-13	5.26396e-12
ZNF415	-0.595717	2.21726	8.70713e-08	5.2396e-07
NDUFB3	-0.596297	6.28776	8.69166e-11	1.03526e-09
IDH1	-0.596424	4.34859	1.16211e-06	5.35835e-06
FABP5	-0.596959	3.75439	2.34422e-06	1.01785e-05
QDPR	-0.597132	5.42609	5.98771e-19	4.14096e-17
HELZ2	-0.598358	3.27313	0.000118902	0.00035532
PHYH	-0.59869	7.82441	2.73896e-09	2.35413e-08
MYOC	-0.599251	5.34382	0.00660691	0.0131696
PALM	-0.599293	3.9216	0.000421008	0.00110722
HLA-E	-0.599365	7.93868	4.40303e-06	1.81044e-05
DDX58	-0.599542	3.46126	5.91444e-07	2.90715e-06
AQP1	-0.599542	7.22751	6.14867e-06	2.44227e-05
RUNX1T1	-0.59972	3.56066	4.74533e-08	3.04195e-07
ANXA6	-0.600077	8.05817	2.47573e-31	2.07758e-28
LRRC75B	-0.60038	1.79216	3.57657e-07	1.84856e-06
LAPTM4B	-0.600739	6.90485	6.45556e-11	7.90335e-10
SERINC5	-0.601095	2.80712	1.8591e-07	1.03318e-06
TBC1D9	-0.601413	2.82941	3.2823e-06	1.38986e-05
1-Mar	-0.601455	3.06368	0.00110913	0.00265454
GOT1	-0.601985	8.38463	5.1346e-06	2.07429e-05
TMEM110	-0.60263	4.10702	5.6662e-08	3.55837e-07
C7orf50	-0.602724	5.37352	5.79539e-16	2.09793e-14
LMOD3	-0.604933	8.8718	1.48162e-06	6.71419e-06
MYH7B	-0.60505	7.61908	0.000188381	0.000536286
CYB5RL	-0.60556	2.86253	6.29274e-17	2.8062e-15
CUBN	-0.605699	1.33814	3.18257e-06	1.3501e-05
ALDH5A1	-0.606449	6.04671	2.64623e-09	2.28678e-08
PHACTR1	-0.606819	1.18683	3.86328e-05	0.000129822
SLC16A1	-0.606834	6.4369	1.44796e-09	1.31041e-08
PRDM5	-0.607408	2.13196	1.09292e-10	1.27062e-09
STXBP6	-0.607465	2.4331	1.46504e-10	1.64724e-09
LHX6	-0.607616	2.24681	0.000143949	0.000421305
ARHGEF15	-0.608197	4.30328	5.87511e-07	2.89089e-06
MGMT	-0.609816	3.84711	5.93224e-15	1.63954e-13
ARHGAP22	-0.610586	1.79201	9.70988e-06	3.67194e-05
FBLN1	-0.610697	5.90306	0.00258664	0.00569456
CFAP46	-0.611465	4.09219	0.00170362	0.00390711
ATP2B4	-0.61265	5.88042	4.6291e-08	2.97364e-07
EMILIN2	-0.612938	2.25241	0.00370803	0.00786138
IGFBP7	-0.613464	6.77884	3.98749e-05	0.000133621
RASGRP3	-0.613649	4.91366	3.78872e-12	5.91771e-11
GPRASP2	-0.613676	3.14276	1.69603e-20	1.648e-18
EDNRA	-0.613721	2.8833	2.42425e-05	8.47982e-05
HLA-DPA1	-0.613751	4.95857	0.000471116	0.00122503
TEK	-0.614366	3.86794	1.20973e-07	7.05432e-07
PLCD3	-0.614994	6.99931	4.04287e-11	5.17611e-10
RASSF3	-0.616047	4.34794	3.6647e-06	1.53558e-05
EPHX2	-0.616551	3.91342	1.21379e-12	2.09822e-11
FAM198B	-0.616887	3.96676	1.8531e-05	6.63792e-05
EFR3B	-0.617088	3.36947	3.10039e-06	1.31646e-05
ZNF710	-0.617314	3.89681	9.47309e-10	8.95047e-09
ENPP1	-0.617496	3.16718	9.83182e-07	4.59067e-06
EXTL1	-0.617723	4.36099	0.000291878	0.000797374
MYL3	-0.617979	10.2834	0.000937934	0.00228204
GABBR1	-0.618322	4.42714	8.50705e-07	4.02298e-06
RYR3	-0.618631	6.71289	0.000101135	0.000308111
IRF1	-0.618694	3.67563	0.000208576	0.000588617
EPDR1	-0.619138	6.35217	1.15613e-14	2.98106e-13
TPPP	-0.61918	4.8055	1.26126e-06	5.78377e-06
HTRA1	-0.61919	4.77193	0.00052368	0.00134955
CYC1	-0.620004	8.14628	1.65685e-11	2.28958e-10
FXYD5	-0.620699	3.38398	7.57707e-05	0.000237743
OSR1	-0.621036	1.89113	0.000563685	0.00144138
MPEG1	-0.62163	2.60162	0.00321911	0.00689458
TPM2	-0.62169	13.232	2.03971e-07	1.12544e-06
GAL3ST4	-0.622167	0.985539	0.000192253	0.000546225
ITGA11	-0.622713	3.50444	0.000302903	0.000821898
DLC1	-0.623413	4.94534	4.61189e-08	2.96465e-07
MYLK3	-0.623759	5.99519	0.000682556	0.00171447
CREB3L1	-0.623984	1.89258	0.000110928	0.000334632
SATB1	-0.624368	6.82415	2.02953e-10	2.21449e-09
CECR1	-0.625186	2.91945	0.000245354	0.000681983
CD93	-0.625357	5.95747	1.08767e-07	6.4237e-07
HIBCH	-0.625502	4.90011	3.17698e-15	9.4298e-14
FLT4	-0.626299	3.36593	1.16113e-06	5.3565e-06
EMP3	-0.626484	2.90216	0.000552734	0.00141691
CD36	-0.627502	7.9622	2.33878e-07	1.26996e-06
TMEM37	-0.627852	1.09686	0.0102326	0.0195441
ARHGEF6	-0.628198	6.74103	1.03877e-09	9.71522e-09
KDELC2	-0.628478	3.54043	8.89835e-09	6.74389e-08
GLIS2	-0.629466	2.44465	6.10722e-05	0.000195749
DOPEY2	-0.629967	5.16941	1.70945e-10	1.89435e-09
MZT2A	-0.630172	3.35237	2.99935e-11	3.97802e-10
MARVELD1	-0.630255	3.53259	0.000109141	0.000329672
DPYSL3	-0.63052	7.33159	7.27639e-11	8.81474e-10
MYH7	-0.630607	14.4223	0.000451365	0.00117866
CDH6	-0.631379	2.2828	2.40385e-05	8.41694e-05
BGN	-0.63361	5.36975	0.00893221	0.0172894
NYNRIN	-0.633831	3.49386	2.42433e-07	1.31101e-06
NDUFS7	-0.635385	6.91793	7.34787e-12	1.09754e-10
VAV2	-0.635762	2.61574	8.83368e-06	3.3654e-05
SEC14L5	-0.635773	2.87665	0.00016501	0.000477494
NDNF	-0.636652	2.44026	2.95726e-07	1.56528e-06
NOVA2	-0.637234	2.60831	5.53357e-07	2.74331e-06
VDAC1	-0.637326	9.27247	1.46572e-09	1.32129e-08
TGFB1I1	-0.637329	3.72661	4.84047e-06	1.97004e-05
MAGI1	-0.637684	4.35364	1.74185e-11	2.38915e-10
SPRY4	-0.638269	3.84737	9.93926e-09	7.45323e-08
CEP112	-0.638326	4.06556	1.80837e-14	4.41615e-13
MLKL	-0.638648	2.12399	2.78667e-05	9.6452e-05
ERG	-0.639155	3.93256	4.02627e-07	2.05567e-06
CYGB	-0.640047	3.94791	1.60571e-07	9.06563e-07
CAV2	-0.640295	4.72932	1.24736e-05	4.63193e-05
TNNI1	-0.640447	12.1405	2.75423e-05	9.54365e-05
NDUFC1	-0.640727	6.4072	1.88055e-14	4.56826e-13
PLCG2	-0.640788	2.63017	7.90739e-06	3.04391e-05
GNG2	-0.64083	2.45708	0.000260841	0.000720473
INMT	-0.64084	3.04738	8.0052e-08	4.86158e-07
SOX17	-0.641465	3.1448	4.88894e-05	0.000159998
THNSL1	-0.641636	2.47074	1.3723e-13	2.8403e-12
NEK6	-0.64171	3.01376	2.86266e-08	1.91487e-07
NFASC	-0.642034	3.99967	1.01959e-08	7.6209e-08
TPI1	-0.642082	9.57916	1.66782e-10	1.85043e-09
PLD2	-0.642241	3.24362	2.36064e-07	1.28108e-06
IL11RA	-0.642785	4.05742	3.80383e-15	1.1147e-13
NR4A1	-0.642996	7.70332	0.000162854	0.000471698
HIBADH	-0.643303	6.37831	4.27198e-19	3.10509e-17
ALDH7A1	-0.643308	4.22379	4.7427e-13	8.77353e-12
SIRT3	-0.644758	4.87485	5.90799e-27	2.47894e-24
TPST1	-0.645231	1.88615	1.22182e-05	4.55516e-05
TMEM108	-0.64578	3.59899	3.87492e-08	2.5286e-07
REEP2	-0.646098	2.47065	1.8964e-08	1.33427e-07
ANKRD6	-0.64641	2.56141	1.97567e-13	3.96466e-12
PTPRB	-0.646552	5.5353	4.49499e-09	3.64616e-08
WSCD1	-0.646573	4.47178	2.52255e-10	2.69198e-09
RASD2	-0.646912	4.15268	1.95721e-07	1.08315e-06
ARHGAP18	-0.647135	3.80979	1.52339e-11	2.11465e-10
NUDT6	-0.647316	1.50398	1.78326e-16	7.25166e-15
SLC25A30	-0.647502	5.94327	7.50851e-06	2.90734e-05
BHLHE41	-0.647656	6.10966	4.22976e-09	3.47374e-08
TRIM21	-0.647742	2.36815	1.93396e-07	1.07157e-06
CLDN5	-0.64786	5.60355	0.000107082	0.000324304
ST3GAL4	-0.647936	2.47598	1.59302e-06	7.14536e-06
SH2D3C	-0.64845	3.96538	2.15905e-08	1.48511e-07
B2M	-0.649439	8.82817	6.21007e-06	2.46348e-05
PRICKLE1	-0.650633	2.20641	3.38782e-06	1.43126e-05
NUDT8	-0.651816	3.57828	1.05483e-07	6.24905e-07
PFKFB1	-0.652423	5.46579	6.00468e-06	2.39125e-05
PRKAR1B	-0.652627	2.72692	5.0042e-11	6.26781e-10
SMTNL1	-0.652944	8.21189	0.000157382	0.00045714
PDGFD	-0.65303	2.33359	0.000932355	0.00226907
VDAC3	-0.653077	8.30504	8.80963e-16	2.95715e-14
HMGCLL1	-0.653161	0.66546	2.00255e-05	7.13178e-05
NPHP1	-0.65394	5.13757	6.21247e-07	3.03586e-06
FLT1	-0.653977	6.01556	8.99036e-09	6.80804e-08
BCL2	-0.654668	5.39643	2.67426e-09	2.30495e-08
PLAT	-0.654792	3.79596	8.59714e-05	0.000266757
TRIM22	-0.655225	4.25202	5.3468e-06	2.1506e-05
GAPDH	-0.655589	12.7596	2.24405e-07	1.22617e-06
NLRC5	-0.655811	3.79305	4.66792e-05	0.000153507
CD9	-0.656024	5.30336	5.68203e-07	2.80936e-06
CTSO	-0.656443	3.30814	8.71421e-08	5.24045e-07
NDUFB10	-0.656706	7.98736	5.5065e-10	5.39602e-09
VSTM4	-0.65833	3.89928	9.5217e-07	4.46393e-06
STAMBPL1	-0.658937	1.07873	1.84758e-05	6.62073e-05
KCNMB1	-0.659332	1.00087	0.0060448	0.0121807
PODXL	-0.659827	5.72896	4.94026e-10	4.90476e-09
ASAP2	-0.659956	2.85689	1.35736e-06	6.19433e-06
HLTF	-0.660196	4.26203	6.3055e-19	4.27986e-17
NAV1	-0.661414	4.75036	1.1398e-09	1.05531e-08
FKBP9	-0.661847	5.46927	1.76028e-12	2.91657e-11
SH3KBP1	-0.661956	3.99909	1.52078e-08	1.08909e-07
SYPL2	-0.662017	8.46979	9.26113e-09	7.00189e-08
ROGDI	-0.662417	4.74271	4.10178e-15	1.19821e-13
MCC	-0.66247	4.27061	3.33222e-10	3.4484e-09
ABCA8	-0.662901	5.52121	2.93488e-08	1.95751e-07
ADAM22	-0.663112	2.1664	1.4509e-05	5.32066e-05
SERPINB1	-0.665479	6.00005	0.000891377	0.00217853
GALM	-0.66559	3.44954	8.27026e-19	5.53209e-17
BAIAP3	-0.666621	2.07121	2.23619e-10	2.41713e-09
VSIR	-0.666856	4.71497	1.122e-07	6.59276e-07
MLLT3	-0.666873	2.85279	3.73129e-17	1.73957e-15
CTSC	-0.668006	3.98797	4.48561e-05	0.000147987
FAM124A	-0.668608	1.20225	1.34024e-06	6.12461e-06
GIMAP7	-0.669596	3.37705	6.95431e-07	3.37337e-06
PREX2	-0.669952	3.89706	5.16072e-08	3.26739e-07
FAAH	-0.669969	3.6188	1.00366e-14	2.63717e-13
ANO1	-0.670103	3.81826	3.98822e-08	2.59628e-07
RNASET2	-0.670629	2.51508	1.37116e-06	6.25047e-06
FAP	-0.670751	2.31593	1.78136e-05	6.40084e-05
EHD2	-0.671253	6.16846	8.32737e-07	3.94812e-06
RTN2	-0.672207	7.36405	4.16295e-11	5.30044e-10
KCNA2	-0.672357	1.75784	6.35655e-06	2.5151e-05
GPNMB	-0.673066	4.95852	9.07703e-05	0.000280328
MACROD1	-0.67407	7.18974	7.76813e-11	9.34911e-10
AZIN2	-0.675209	1.91784	3.83741e-07	1.96905e-06
KCNA7	-0.67531	5.98626	2.43857e-06	1.05485e-05
CCDC69	-0.675862	7.98274	1.44013e-07	8.20753e-07
HSDL2	-0.675952	7.55507	1.36908e-13	2.84e-12
NDUFS8	-0.677616	6.89061	1.05801e-12	1.85674e-11
FBXO40	-0.677616	7.96982	4.79652e-06	1.95482e-05
AGPAT4	-0.6777	2.08988	2.41623e-06	1.04616e-05
LCP2	-0.680444	2.30824	0.000147938	0.000431528
VASH1	-0.680562	3.08276	2.35407e-08	1.60609e-07
ADAMTS10	-0.680696	3.29381	9.31838e-07	4.38197e-06
MPC1	-0.680839	6.33209	4.43412e-13	8.23568e-12
AGAP2	-0.680943	4.04176	7.44809e-08	4.53817e-07
ZNF519	-0.681336	1.94979	2.32202e-15	7.05084e-14
FAM217B	-0.683481	4.45957	3.02502e-14	6.96357e-13
ACTN2	-0.683622	12.2936	3.01376e-07	1.59153e-06
APOBEC3C	-0.683949	2.15349	0.000127443	0.000377907
DCHS1	-0.685144	3.99952	3.43145e-08	2.26417e-07
HOXB3	-0.685637	2.7724	2.45018e-08	1.66673e-07
CMBL	-0.685729	7.20558	2.77766e-06	1.18982e-05
STMN3	-0.686501	2.38303	2.84129e-05	9.8232e-05
SLC2A11	-0.687816	3.89613	1.59035e-15	5.04484e-14
KITLG	-0.689146	3.42132	7.57865e-09	5.82018e-08
MCAM	-0.689584	6.43333	0.000177997	0.000509959
FLI1	-0.689918	3.73517	1.72535e-08	1.22137e-07
COL14A1	-0.690505	4.69803	0.00668983	0.0133262
PPP1R16A	-0.690625	4.93745	2.09722e-15	6.47472e-14
CDR2L	-0.691845	2.16502	4.08346e-08	2.65267e-07
KIF26A	-0.692529	2.75466	7.59412e-07	3.63596e-06
KLF2	-0.693094	5.30137	1.03948e-05	3.9133e-05
ITGA1	-0.693882	5.41593	1.41835e-08	1.02447e-07
AK1	-0.694183	7.93094	1.48719e-09	1.33803e-08
ATP5D	-0.69458	7.91932	2.59667e-09	2.24858e-08
SDPR	-0.69464	5.1614	6.34482e-08	3.94936e-07
AGRN	-0.695424	3.9875	2.08306e-06	9.14783e-06
BPHL	-0.695575	3.06053	2.63457e-18	1.50122e-16
PLCD4	-0.695973	7.05681	2.33442e-08	1.59386e-07
PDZRN3	-0.6969	5.83795	2.74062e-08	1.84124e-07
G0S2	-0.697304	6.88337	0.00177363	0.00405257
SEC31B	-0.697696	4.9776	1.6385e-14	4.03334e-13
STARD9	-0.698183	5.08294	6.35678e-07	3.10473e-06
APOBEC2	-0.698427	8.29138	5.32763e-08	3.36614e-07
ACADM	-0.698903	7.82649	1.31948e-08	9.57558e-08
AOC3	-0.699526	5.06668	0.000968974	0.00235013
ADAMTS2	-0.699868	3.33506	0.00522931	0.0107033
SERPINH1	-0.700127	4.82833	4.8869e-06	1.98464e-05
EXT1	-0.700577	3.4337	1.12619e-10	1.29948e-09
CPXM2	-0.700742	3.24172	0.00119043	0.00283071
GYPC	-0.701067	6.08889	5.05896e-13	9.28414e-12
FYCO1	-0.70129	8.95562	6.86629e-10	6.64389e-09
CAV3	-0.70209	6.03087	7.34091e-10	7.0514e-09
C8orf22	-0.702178	8.06243	0.00211536	0.00474528
SEL1L3	-0.70601	2.07817	1.85828e-06	8.22722e-06
COLEC12	-0.707056	3.50863	2.46532e-05	8.61367e-05
LFNG	-0.707186	1.80793	0.000124279	0.000369357
FBXL22	-0.70761	1.20231	7.75344e-07	3.70575e-06
ANKRD36B	-0.707979	0.746573	1.83763e-05	6.59019e-05
LHFP	-0.708001	5.13155	1.06642e-06	4.95426e-06
PNPLA4	-0.708118	4.79644	1.93871e-16	7.81234e-15
ETFB	-0.708694	6.15965	3.32591e-16	1.27923e-14
SPARC	-0.709244	8.50501	9.15703e-05	0.00028261
FSTL1	-0.709467	6.65878	0.000267751	0.000737498
MPP7	-0.70993	4.20697	1.16507e-08	8.54228e-08
SLN	-0.710002	10.3525	2.3242e-07	1.26353e-06
PLEKHG2	-0.7112	3.97487	4.2112e-07	2.14298e-06
VEGFC	-0.711826	1.8728	4.011e-08	2.60743e-07
PDE4B	-0.712012	6.07587	9.71532e-06	3.67249e-05
NIPSNAP3B	-0.712356	4.75737	1.93379e-11	2.62899e-10
AMPD1	-0.714667	9.02794	2.68502e-07	1.43684e-06
TM4SF1	-0.716449	5.40383	1.00328e-08	7.51729e-08
CARNS1	-0.716586	6.54243	4.5425e-08	2.92207e-07
LSP1	-0.716745	4.84859	1.1965e-06	5.50594e-06
RHOJ	-0.716802	3.46136	8.10866e-11	9.72091e-10
CRIP2	-0.717338	5.25937	4.98178e-08	3.16932e-07
CCDC141	-0.718138	3.95083	2.40694e-06	1.04312e-05
USP6	-0.718447	6.50053	8.6554e-06	3.30157e-05
GSTA4	-0.71852	3.86108	4.40606e-31	3.12864e-28
PLBD1	-0.719451	3.14281	2.3111e-14	5.5126e-13
CFAP58	-0.719683	1.17654	2.06963e-08	1.43645e-07
DOCK10	-0.720685	1.78103	5.54373e-05	0.000179244
FGD5	-0.721136	3.91938	1.85005e-07	1.02878e-06
JPH2	-0.721809	7.8876	1.11478e-09	1.03527e-08
TNFSF10	-0.722142	4.05865	1.37844e-07	7.90825e-07
PODN	-0.722168	5.02103	2.5829e-05	8.98708e-05
KLHL31	-0.723936	7.30861	9.6167e-08	5.73832e-07
HLA-C	-0.725116	7.36621	5.18357e-06	2.09041e-05
SLC2A4RG	-0.725304	6.36074	8.3411e-22	1.09995e-19
FAM78A	-0.725488	5.28262	5.762e-11	7.10134e-10
IFI6	-0.726554	3.41939	0.00250644	0.00553648
DBNDD1	-0.726929	5.18016	1.57101e-05	5.71844e-05
VSIG10	-0.72733	4.52954	5.32402e-15	1.49836e-13
HID1	-0.727556	3.07064	3.78788e-07	1.94579e-06
CEP85	-0.728036	6.81677	8.69211e-10	8.27184e-09
ECHDC2	-0.728798	6.09929	2.91469e-26	1.03483e-23
NOS1	-0.730469	6.44364	0.000160539	0.000465578
ARAP3	-0.731359	4.14046	2.3449e-10	2.51988e-09
CLEC14A	-0.732798	5.04255	3.0281e-12	4.81108e-11
EHHADH	-0.734563	1.5939	2.79713e-08	1.87784e-07
ADAM33	-0.734617	4.53862	6.64008e-07	3.23454e-06
CDK18	-0.73474	3.18062	1.52925e-05	5.58187e-05
TPM4	-0.73536	6.16416	3.04605e-07	1.60491e-06
IL17D	-0.73593	5.99314	4.28741e-06	1.77158e-05
PERM1	-0.736222	8.02499	0.000111742	0.000336648
LDLRAD4	-0.737182	4.15117	1.74502e-10	1.93145e-09
SLC24A3	-0.738818	5.35654	1.0043e-11	1.46225e-10
PCYOX1	-0.73919	6.67526	2.01399e-16	8.04812e-15
LAMB3	-0.739894	2.78115	3.01614e-06	1.28422e-05
TUBA1A	-0.742022	4.88639	1.47707e-05	5.40423e-05
MAMSTR	-0.743613	5.71701	2.88056e-10	3.02508e-09
GPD1	-0.743715	8.51772	2.13417e-08	1.47129e-07
KCNJ12	-0.743886	6.48018	4.33229e-07	2.19589e-06
UCKL1	-0.744248	5.94016	1.86818e-29	1.01442e-26
NOS3	-0.744738	3.03133	6.18341e-08	3.8515e-07
MYBPC1	-0.745546	13.6625	1.01468e-07	6.03514e-07
SEMA6A	-0.746091	3.62249	2.00594e-11	2.71906e-10
IFT27	-0.746235	3.19236	4.32643e-21	4.87602e-19
KAZALD1	-0.746299	3.18254	4.8268e-05	0.000158281
ACTA2	-0.746889	6.65052	0.000148396	0.000432536
SLC25A12	-0.747486	7.56617	3.15296e-12	4.98373e-11
PLAGL1	-0.748091	4.27987	8.09936e-08	4.91553e-07
SIRT2	-0.749824	8.05114	1.58837e-16	6.51656e-15
HLA-B	-0.750326	7.71304	2.24145e-06	9.77828e-06
PRKCQ	-0.750376	6.85359	9.79837e-10	9.23889e-09
PRSS23	-0.750398	5.20773	1.05283e-09	9.82677e-09
COQ10A	-0.75112	6.77471	1.76976e-08	1.25089e-07
CYB5A	-0.751302	3.60315	3.49499e-07	1.80952e-06
IGFBP6	-0.751572	4.8673	0.000652319	0.00164584
NDRG1	-0.751732	6.0337	1.48585e-08	1.06821e-07
CACNA1S	-0.751774	9.12126	3.32153e-10	3.44119e-09
MB	-0.752132	13.5059	2.33357e-07	1.26788e-06
EVC	-0.752853	2.67684	1.17601e-06	5.41973e-06
SLC29A1	-0.753394	6.78997	1.03788e-19	8.78964e-18
KCND3	-0.753537	3.36622	1.62147e-09	1.44896e-08
LDB3	-0.753857	11.0582	3.02092e-10	3.15098e-09
ACSM5	-0.753876	3.64206	1.78535e-08	1.26094e-07
NRN1	-0.755544	3.39602	3.13927e-09	2.66348e-08
MMP15	-0.757206	3.51712	2.58183e-12	4.15931e-11
BCAM	-0.757238	5.68713	8.27982e-11	9.91324e-10
CD74	-0.758007	7.67717	7.11247e-06	2.77377e-05
FREM1	-0.75814	1.91716	1.27639e-06	5.84731e-06
PSMB10	-0.759242	3.43499	3.181e-09	2.69393e-08
MDFIC	-0.76063	4.65737	2.85355e-17	1.36483e-15
PIK3C2B	-0.761402	5.08328	1.21788e-18	7.64777e-17
BTN3A2	-0.761949	3.46338	4.55606e-06	1.86837e-05
COX7A1	-0.762336	8.71048	1.74334e-09	1.54739e-08
FAM114A1	-0.764529	4.29287	7.05601e-14	1.52182e-12
MFAP5	-0.766189	5.18208	0.000253332	0.000701832
MBP	-0.76701	6.65977	5.42352e-16	1.97104e-14
CXCL12	-0.767568	6.3509	8.48342e-10	8.08157e-09
ALDOC	-0.768829	1.73993	8.54911e-05	0.000265356
CPQ	-0.768839	3.60532	8.54077e-09	6.48887e-08
PPP1R3B	-0.771371	7.48651	4.72864e-11	5.95634e-10
PLXNA4	-0.772221	2.93339	4.81755e-05	0.000158034
NTRK2	-0.773016	3.92509	0.00225772	0.00503406
P3H3	-0.773279	2.32117	9.70863e-06	3.67194e-05
PLXDC1	-0.775357	4.08594	4.66633e-10	4.68322e-09
SSC5D	-0.777096	3.0959	1.66621e-05	6.03403e-05
IFI27	-0.777721	4.61919	3.72485e-06	1.56008e-05
CAPN5	-0.777777	2.24911	1.07738e-07	6.36704e-07
IGF2	-0.778253	6.57627	7.43344e-05	0.000233792
LY6E	-0.779721	4.36347	4.92881e-06	1.9999e-05
CORO2B	-0.780032	2.40339	2.65856e-09	2.29357e-08
HLA-F	-0.780549	4.13327	4.30449e-06	1.77784e-05
BTN3A3	-0.781729	2.72653	3.28811e-07	1.71775e-06
TNFRSF25	-0.781961	1.9011	3.42452e-07	1.78195e-06
MYL9	-0.782389	6.65897	3.40302e-05	0.00011566
RARG	-0.783552	3.19408	3.35497e-09	2.83087e-08
GATM	-0.784033	5.52756	1.76272e-09	1.56308e-08
CYB561	-0.78454	2.42669	2.45536e-07	1.32624e-06
ITGB1BP2	-0.785253	4.26206	9.46681e-11	1.11322e-09
FHOD1	-0.785719	7.50485	3.64899e-16	1.37485e-14
IFIH1	-0.785947	2.06156	2.68141e-07	1.43574e-06
GFPT2	-0.786774	3.09284	5.04817e-05	0.000164721
SH3BGRL3	-0.787879	4.18749	1.50911e-07	8.55162e-07
ARHGDIB	-0.788341	4.81636	1.24984e-09	1.14344e-08
EFNB2	-0.788748	4.07075	7.93865e-18	4.09395e-16
PSIP1	-0.788847	5.1411	1.26595e-25	3.76968e-23
SLC25A25	-0.789131	6.43833	9.49978e-08	5.68325e-07
SOD3	-0.791766	4.02074	0.000419112	0.00110284
TCAP	-0.795028	11.9828	5.80483e-08	3.63777e-07
RGS3	-0.798131	5.10153	2.96023e-12	4.71848e-11
KLHL13	-0.798839	2.13328	1.61173e-19	1.29373e-17
LOXL2	-0.799967	3.10879	6.79798e-06	2.66463e-05
SHMT1	-0.800289	4.3294	3.53947e-16	1.35012e-14
KCNS3	-0.800888	5.35147	6.44006e-09	5.04839e-08
CA4	-0.801032	2.51153	3.54794e-06	1.4948e-05
DOCK4	-0.801473	4.4392	6.97508e-16	2.4389e-14
DOK5	-0.802794	4.29666	3.87338e-14	8.7421e-13
EML1	-0.803799	4.94357	1.97511e-22	2.98889e-20
ECH1	-0.80416	8.51622	1.7327e-17	8.59922e-16
SNCG	-0.805728	2.79003	8.29243e-05	0.000258229
FILIP1L	-0.806413	6.97861	1.15473e-16	4.86728e-15
IQSEC3	-0.80666	0.855903	4.80182e-06	1.95525e-05
DNM1	-0.80772	3.41924	1.07999e-05	4.05756e-05
CLIC5	-0.808778	8.67408	5.2743e-12	8.11451e-11
C19orf66	-0.80918	2.38919	1.25516e-08	9.1592e-08
GNG7	-0.809299	2.74017	3.74942e-13	7.04906e-12
MEOX2	-0.809465	3.87656	1.04341e-07	6.19402e-07
SLIT3	-0.809828	4.61184	4.64364e-05	0.000152818
PDGFRL	-0.81011	3.66768	4.96351e-08	3.15987e-07
NT5E	-0.81134	2.4197	0.000107308	0.00032488
PAK1	-0.811485	6.13888	1.03278e-10	1.20832e-09
TMEM182	-0.811717	6.3147	2.9203e-10	3.06333e-09
PGM1	-0.812355	9.94043	6.58997e-09	5.14215e-08
UBE2L6	-0.812474	3.35708	2.05166e-06	9.01852e-06
ZNF575	-0.813076	0.906598	5.70707e-12	8.69479e-11
HIC1	-0.81328	4.16547	7.26434e-10	6.98512e-09
C1orf115	-0.813338	3.82169	1.13746e-08	8.37433e-08
SAMD9L	-0.813875	3.35662	8.45511e-09	6.43439e-08
C10orf71	-0.81441	8.72547	4.62771e-09	3.74067e-08
MAN1C1	-0.815207	3.25382	1.0843e-11	1.56638e-10
AVPR1A	-0.8155	2.65379	1.41364e-06	6.42505e-06
NXPH3	-0.817364	1.51175	6.18344e-08	3.8515e-07
CSRP1	-0.817473	6.05546	8.4873e-07	4.0157e-06
FSD2	-0.817507	6.62838	2.64821e-09	2.28678e-08
PLEKHG5	-0.819224	3.46445	1.51729e-08	1.08743e-07
KIAA1755	-0.819559	1.45765	0.000201177	0.000569303
HLA-DPB1	-0.819715	4.3044	1.08232e-05	4.06463e-05
NMRK2	-0.819888	7.68025	0.000640376	0.00161865
CAV1	-0.820016	6.72511	5.14062e-08	3.26138e-07
CLU	-0.820696	5.82176	0.000165254	0.000478052
ABI3	-0.82091	1.40738	2.08192e-08	1.44173e-07
PTP4A3	-0.821277	8.83555	2.83293e-13	5.51705e-12
ESAM	-0.822024	5.02671	1.60939e-12	2.70115e-11
TAGLN2	-0.8235	6.02633	4.61195e-10	4.64263e-09
PLCL1	-0.824751	5.33844	8.45368e-11	1.00952e-09
SELENBP1	-0.826119	6.15525	1.40356e-12	2.40376e-11
PDLIM7	-0.826401	7.51482	4.7005e-15	1.3602e-13
PDK2	-0.826982	7.02027	6.51253e-15	1.77266e-13
SLC2A5	-0.829425	6.01827	4.08964e-11	5.22151e-10
SLC25A4	-0.830644	10.3031	1.78781e-09	1.5838e-08
ANK1	-0.830648	8.3007	1.48004e-11	2.06379e-10
AGL	-0.83081	8.95505	1.7157e-08	1.21548e-07
SCARA5	-0.83171	5.21644	1.04744e-06	4.86854e-06
GNAO1	-0.834738	2.17408	1.75308e-10	1.93805e-09
GLT8D2	-0.835482	1.71066	2.50792e-07	1.35305e-06
GBP4	-0.838176	3.86409	1.81297e-07	1.0106e-06
SBK1	-0.838737	5.32747	1.40405e-11	1.97272e-10
FLNB	-0.838763	5.57773	8.88829e-11	1.05732e-09
PKD1L1	-0.839634	1.98039	1.0545e-12	1.85411e-11
PMEPA1	-0.840204	4.73934	5.42286e-08	3.42397e-07
SHISA2	-0.843083	2.99229	2.91416e-05	0.000100638
BZW2	-0.843582	7.42992	4.46193e-18	2.39465e-16
LGALS9	-0.843981	2.46464	2.22862e-07	1.21875e-06
2-Mar	-0.845659	4.09888	1.32581e-29	7.64912e-27
PHKG1	-0.845982	7.18626	1.25659e-10	1.42852e-09
DLL4	-0.846811	3.98074	7.63559e-10	7.31922e-09
VIPR2	-0.847141	2.67836	5.46728e-10	5.36328e-09
CC2D2A	-0.848144	2.26842	5.97047e-12	9.04982e-11
ITM2A	-0.850033	4.55346	2.23108e-09	1.94845e-08
MYL2	-0.850236	12.9386	1.59694e-06	7.15948e-06
GPAM	-0.851411	5.20835	0.000270522	0.000743655
LRRC39	-0.851927	7.27681	9.8269e-12	1.43759e-10
IGSF3	-0.853869	1.94063	1.05622e-09	9.84849e-09
ITM2C	-0.854743	4.06996	6.28187e-13	1.13702e-11
PPP1R1A	-0.855674	9.00969	2.86519e-09	2.44668e-08
FAXDC2	-0.856043	4.15961	6.83078e-13	1.23154e-11
ECM2	-0.857427	3.59332	1.61759e-05	5.87874e-05
PDE9A	-0.857553	1.6991	2.98331e-09	2.54519e-08
JAM2	-0.859015	3.90263	1.78068e-10	1.96386e-09
COL6A1	-0.860106	7.79162	1.11939e-08	8.25324e-08
PLAC9	-0.86033	3.03916	1.56896e-05	5.71325e-05
PYROXD2	-0.862299	2.9679	4.37963e-12	6.79468e-11
GPER1	-0.862554	1.53013	2.23031e-06	9.7435e-06
ANGPT1	-0.863237	4.33691	3.16758e-11	4.16523e-10
ATP8B1	-0.863392	2.86974	4.04177e-11	5.17611e-10
DYRK1B	-0.866367	7.20438	2.86661e-14	6.6654e-13
NME4	-0.86641	4.36846	7.56129e-16	2.61417e-14
RASIP1	-0.867471	3.77156	1.2318e-12	2.12538e-11
DENND2A	-0.86765	3.14409	1.3531e-15	4.38263e-14
EFEMP2	-0.867777	4.66909	1.85054e-12	3.04498e-11
DIXDC1	-0.869626	4.38526	1.11092e-18	7.17125e-17
PTGFRN	-0.871468	3.46565	2.41454e-07	1.30648e-06
CHRDL1	-0.873743	4.01443	0.00018704	0.000533509
LUM	-0.874232	4.97844	0.000203603	0.000575111
MYOM1	-0.87442	10.4857	1.07206e-12	1.87074e-11
FAM149A	-0.874569	2.59518	1.20059e-09	1.10165e-08
MYL1	-0.876658	11.9046	1.31433e-08	9.54573e-08
ADCY1	-0.877157	4.06525	1.29634e-14	3.25564e-13
TMEM52	-0.878717	6.51636	2.01952e-09	1.77375e-08
IDH2	-0.878817	9.64534	2.43885e-12	3.9566e-11
CDNF	-0.87929	3.73729	6.10645e-22	8.41322e-20
DUSP26	-0.879323	7.93401	3.28576e-11	4.28402e-10
TSPAN18	-0.879899	3.54576	2.92319e-13	5.65702e-12
KLHDC3	-0.880838	7.3504	7.34238e-24	1.47342e-21
PSD3	-0.881407	2.49791	1.18084e-09	1.08569e-08
ASB14	-0.887213	3.98145	4.82754e-07	2.42454e-06
ZNF618	-0.887233	3.16805	1.48712e-17	7.46064e-16
HSPA12B	-0.890983	3.7333	2.48456e-14	5.85076e-13
TRERF1	-0.891501	1.86156	1.04097e-08	7.76184e-08
TMEM38A	-0.891615	8.75577	4.33587e-12	6.73812e-11
CDH5	-0.892547	5.97198	8.58499e-16	2.90286e-14
WNT11	-0.894043	3.19738	1.43474e-12	2.44261e-11
EPB41L1	-0.897665	4.08195	1.70064e-12	2.83368e-11
MATN2	-0.897819	3.30752	1.62154e-05	5.89076e-05
FBLN2	-0.900831	6.6552	1.90452e-10	2.09045e-09
C2orf40	-0.902394	1.94491	2.91717e-05	0.000100704
IL32	-0.903384	5.81937	2.6231e-05	9.11665e-05
XAF1	-0.903877	3.42718	3.3408e-10	3.45341e-09
PLCB1	-0.904204	4.23262	4.01828e-21	4.63659e-19
CTNNBIP1	-0.908715	4.15097	2.83529e-25	7.93108e-23
ADAMTSL4	-0.909188	6.47312	5.67237e-11	7.00022e-10
IFI44L	-0.910893	3.50257	3.81052e-06	1.59234e-05
EMCN	-0.911149	4.23698	5.66429e-14	1.23903e-12
LTBP4	-0.91197	7.05285	1.58695e-10	1.77565e-09
TCEA3	-0.915017	8.49539	6.26054e-16	2.23996e-14
HYAL1	-0.916972	3.42508	6.86164e-14	1.48685e-12
ADAM19	-0.917025	3.64769	1.22237e-16	5.12895e-15
PKIA	-0.917192	8.89475	3.33729e-12	5.23921e-11
GOT2	-0.917964	8.80404	2.66876e-12	4.29187e-11
6-Sep	-0.920517	2.81574	2.78229e-13	5.44137e-12
ALDH1A1	-0.924209	5.9259	2.39651e-20	2.3044e-18
PTGDS	-0.924708	4.83648	1.76304e-08	1.2471e-07
SCN2B	-0.924781	3.2978	3.60985e-10	3.70662e-09
NRP2	-0.925782	3.20398	1.48975e-07	8.45752e-07
MRC2	-0.926258	5.25161	1.01819e-09	9.55175e-09
FNDC5	-0.926304	7.55189	1.54958e-08	1.10885e-07
ASPA	-0.928655	3.91183	2.48936e-17	1.2223e-15
ESR1	-0.929376	3.23855	8.84859e-16	2.95947e-14
RHOBTB1	-0.930148	7.13087	7.0131e-10	6.76468e-09
LMOD1	-0.930286	6.49891	4.15892e-10	4.21028e-09
GLIPR2	-0.931371	2.94183	4.10787e-08	2.6629e-07
PPP1R3C	-0.931492	8.42608	3.42172e-09	2.87415e-08
SLC25A34	-0.93242	5.7021	2.28651e-09	1.98933e-08
CYBA	-0.933225	3.44887	9.26151e-09	7.00189e-08
COL6A2	-0.934238	8.0918	1.25171e-08	9.14128e-08
SLC2A3	-0.934515	4.92122	4.0082e-06	1.66665e-05
RNF150	-0.936114	5.09296	4.13676e-12	6.43953e-11
RGS14	-0.940064	2.55146	3.97623e-13	7.41507e-12
CCND1	-0.940097	3.08384	7.2474e-08	4.43933e-07
OAF	-0.940424	4.04698	3.55897e-08	2.33828e-07
ASB15	-0.941333	6.08934	4.09495e-08	2.65699e-07
CITED4	-0.946241	3.92438	7.04673e-14	1.52182e-12
ARHGEF16	-0.946725	1.22729	9.45291e-06	3.58209e-05
NHSL1	-0.947145	1.58807	2.92665e-07	1.55174e-06
HTRA3	-0.947896	5.11897	5.90489e-11	7.25806e-10
TSPOAP1	-0.953032	3.78533	6.74125e-22	9.01862e-20
SEMA6D	-0.953311	4.11022	5.7095e-14	1.24597e-12
SEMA5A	-0.953744	2.87401	5.06823e-14	1.11925e-12
RAMP2	-0.957737	3.53738	3.19461e-11	4.19305e-10
SCARA3	-0.958125	2.55317	1.45135e-05	5.32066e-05
PKM	-0.958483	10.7681	4.9058e-15	1.39949e-13
TRIM7	-0.962965	6.85968	4.35262e-16	1.5881e-14
ADGRA2	-0.963077	3.96489	2.69241e-10	2.84366e-09
DBP	-0.964689	3.71006	1.43206e-14	3.5728e-13
ARHGEF4	-0.964837	3.30966	1.24195e-22	1.97664e-20
HMCN2	-0.965703	6.17504	1.84725e-16	7.47891e-15
CTSH	-0.96591	4.07968	3.14784e-12	4.98373e-11
PLXNC1	-0.966616	2.67769	1.2787e-12	2.19808e-11
ADAMTSL3	-0.970942	3.00004	3.40317e-13	6.47724e-12
TMEM143	-0.971584	6.04158	1.4293e-19	1.18075e-17
GBP1	-0.97183	3.52623	1.63626e-06	7.32154e-06
SH3BGR	-0.972301	7.39869	2.50426e-13	4.92897e-12
FGL2	-0.974142	3.81053	7.16649e-08	4.40146e-07
FMOD	-0.974449	4.6795	4.65094e-05	0.000153004
NRP1	-0.974704	6.19466	4.33142e-21	4.87602e-19
EPB41L2	-0.975115	5.61945	1.03553e-16	4.40507e-15
IL17RD	-0.975857	1.78935	8.39146e-09	6.39122e-08
ACOT11	-0.978108	3.73027	4.44564e-09	3.61247e-08
KLF4	-0.978248	4.8835	9.40754e-08	5.63171e-07
PAIP2B	-0.979551	6.63269	1.14329e-09	1.05588e-08
KBTBD12	-0.987891	6.23533	3.37387e-18	1.87616e-16
MEOX1	-0.991165	3.49285	4.59491e-12	7.11672e-11
RFTN1	-0.99399	4.92094	1.37848e-18	8.37156e-17
CERCAM	-0.997518	3.31681	1.63205e-08	1.16246e-07
LDLR	-0.997592	3.15327	4.13048e-09	3.39523e-08
UBA7	-1.00075	3.97035	3.73369e-14	8.44748e-13
PDP1	-1.00225	5.37932	1.11622e-13	2.34712e-12
COL11A2	-1.0023	2.47068	1.20628e-11	1.7184e-10
BCL6B	-1.006	3.38607	1.82233e-12	3.00392e-11
ITGB6	-1.00805	6.03485	3.42434e-10	3.52791e-09
KLHL33	-1.00926	6.118	1.33869e-13	2.78321e-12
ENO3	-1.01004	11.9861	4.73783e-09	3.82632e-08
PCDH12	-1.01031	3.04526	6.23377e-16	2.23906e-14
RASL12	-1.012	3.98799	1.89345e-22	2.91308e-20
MEST	-1.01345	2.48222	5.51945e-05	0.000178584
ITIH5	-1.01959	5.33405	5.95303e-12	9.03823e-11
PLK2	-1.02317	3.85893	2.95402e-12	4.71774e-11
LGALS3BP	-1.02436	5.05059	6.11567e-09	4.82511e-08
FITM1	-1.02691	6.81455	2.31349e-15	7.04812e-14
ZDHHC11B	-1.03146	3.42294	1.84305e-11	2.52048e-10
ALDOA	-1.0323	11.922	2.09324e-13	4.17338e-12
OAS2	-1.03989	2.59339	1.05444e-08	7.82442e-08
KCNT1	-1.04673	5.13915	4.73238e-10	4.73289e-09
DOC2B	-1.04869	3.1651	1.18698e-09	1.09025e-08
TET1	-1.04922	1.44494	1.39707e-13	2.88396e-12
ICAM1	-1.05036	3.87511	1.00834e-08	7.54909e-08
FN1	-1.05077	7.36665	2.79595e-09	2.39864e-08
TMEM159	-1.05636	6.17567	2.04022e-18	1.19198e-16
FBN1	-1.05758	6.17504	5.04247e-08	3.20351e-07
C1orf127	-1.05871	3.54676	5.19408e-10	5.11158e-09
CASQ1	-1.06051	10.6207	7.50211e-13	1.3447e-11
GALNT16	-1.06147	3.38385	2.93085e-13	5.65997e-12
ACOX2	-1.06516	3.40417	8.12125e-21	8.42329e-19
PPM1J	-1.06599	4.90937	7.46766e-12	1.11363e-10
ZNF331	-1.06968	4.59399	6.2004e-19	4.2397e-17
MASP1	-1.07111	3.30332	4.72619e-10	4.73183e-09
FADS2	-1.07313	3.77544	2.03546e-13	4.06696e-12
BTN3A1	-1.07623	3.42638	1.76486e-13	3.57268e-12
AGMAT	-1.08282	4.3216	2.4385e-11	3.27177e-10
OLFML2B	-1.08342	3.46472	1.70042e-08	1.2065e-07
CDON	-1.08378	2.2362	3.03673e-10	3.16388e-09
ACKR3	-1.08837	5.03472	8.59248e-13	1.53418e-11
TPPP3	-1.08871	5.35446	2.38112e-08	1.62335e-07
GAS7	-1.08957	4.32354	2.44437e-14	5.80052e-13
RPL3L	-1.09571	9.00827	1.54334e-13	3.17296e-12
THSD4	-1.09796	2.94513	4.15577e-16	1.53448e-14
PDLIM2	-1.09904	5.38766	3.66314e-20	3.38145e-18
NEK10	-1.09967	3.56286	3.42183e-09	2.87415e-08
MFAP4	-1.10099	5.40605	2.85152e-10	2.99799e-09
CFD	-1.10389	6.83744	6.43909e-08	3.99995e-07
FXYD6	-1.11323	3.49955	6.5423e-24	1.34204e-21
PCOLCE	-1.11534	4.05494	3.3181e-08	2.19566e-07
APBA1	-1.11836	2.61512	2.31943e-31	2.07758e-28
AKAP12	-1.12288	5.71025	7.62751e-12	1.13381e-10
SEMA3B	-1.12597	3.66112	9.71905e-15	2.56485e-13
SULF1	-1.1265	3.37736	4.46192e-09	3.62251e-08
GAREM2	-1.1279	2.35902	9.46364e-21	9.70654e-19
CDH23	-1.13114	2.80783	2.7834e-14	6.5047e-13
CD34	-1.13608	6.45931	2.4075e-16	9.37707e-15
DPT	-1.13822	5.18533	1.43749e-09	1.30221e-08
GPT2	-1.1395	7.43051	2.21073e-15	6.75736e-14
PPP1R3A	-1.14361	7.52004	1.41067e-12	2.41147e-11
LAMA4	-1.14579	5.06256	3.42423e-12	5.36657e-11
CADM3	-1.15302	1.28601	1.73446e-06	7.71978e-06
THBD	-1.1591	6.19812	4.87264e-07	2.4451e-06
CAPN3	-1.16722	8.90071	1.94268e-19	1.53272e-17
MYOZ1	-1.17618	10.9778	4.04769e-20	3.69943e-18
EN1	-1.18144	3.50994	6.67456e-17	2.96216e-15
P2RY1	-1.18284	3.22672	1.7989e-14	4.40468e-13
ISLR	-1.18535	4.72643	7.42811e-13	1.33663e-11
FRAS1	-1.1862	3.68066	1.24616e-17	6.28598e-16
DMRT2	-1.18913	1.75832	1.98012e-14	4.7975e-13
OAS3	-1.18918	3.22413	1.13504e-10	1.30318e-09
SCN4B	-1.19038	5.05389	4.7644e-17	2.18807e-15
CD248	-1.19611	4.64814	1.70763e-08	1.21069e-07
NINL	-1.215	2.30679	2.88657e-23	5.55124e-21
AAMDC	-1.21684	5.102	1.27887e-22	2.00088e-20
CLCN1	-1.21833	5.43188	5.654e-18	2.99954e-16
RCSD1	-1.22267	6.33747	3.62029e-31	2.7849e-28
F10	-1.22641	1.88919	4.02689e-13	7.4944e-12
FAM166B	-1.23771	6.01737	7.50595e-07	3.60122e-06
MX1	-1.2382	3.66992	1.38103e-10	1.55847e-09
IFIT2	-1.23866	1.87546	4.92085e-10	4.89486e-09
PSMB9	-1.24579	2.39225	6.89906e-11	8.40174e-10
NKAIN1	-1.25303	3.71884	8.34209e-11	9.97485e-10
MYH2	-1.25996	13.1463	6.08528e-08	3.80062e-07
MYADM	-1.26541	4.99578	3.00267e-19	2.29072e-17
ACTA1	-1.26818	15.1603	2.45149e-14	5.80249e-13
CDKN2C	-1.27153	3.38767	1.04125e-17	5.31036e-16
SCUBE2	-1.2737	3.02541	1.31019e-13	2.73629e-12
COL15A1	-1.27567	6.22346	7.85665e-21	8.30621e-19
LRRC20	-1.28005	7.90945	3.33313e-21	3.89469e-19
ASPN	-1.28347	3.52945	2.12311e-08	1.46476e-07
WDR62	-1.28665	5.48571	6.72642e-13	1.2151e-11
TNXB	-1.28709	6.49687	6.17942e-16	2.22821e-14
CCDC80	-1.28964	5.43777	4.72152e-07	2.37776e-06
PHGDH	-1.29475	1.90798	3.76282e-07	1.934e-06
TNNC2	-1.30624	11.9572	2.79492e-10	2.94183e-09
OLFML1	-1.31709	2.42332	1.06955e-15	3.50108e-14
ADSSL1	-1.32826	9.04436	9.61841e-17	4.14895e-15
RSAD2	-1.33148	2.59734	2.5506e-12	4.11618e-11
ACE	-1.35182	3.53656	3.60201e-24	8.1098e-22
PYGM	-1.35628	12.3577	7.53357e-16	2.61417e-14
APLNR	-1.36245	3.87907	3.94568e-19	2.9138e-17
CKM	-1.36859	14.6154	8.09341e-15	2.15303e-13
KCNA5	-1.37889	1.6184	3.90222e-16	1.44664e-14
LPL	-1.4014	7.44888	1.32006e-11	1.86322e-10
FBP2	-1.42673	7.5314	4.94719e-11	6.20483e-10
THY1	-1.43789	2.85763	2.24485e-07	1.22617e-06
MYLK2	-1.46271	9.07198	4.81358e-13	8.88683e-12
NREP	-1.47626	4.8712	8.8359e-26	2.81256e-23
IFIT3	-1.4922	3.32066	5.17488e-11	6.45027e-10
DHRS7C	-1.50466	5.87658	5.04197e-15	1.42419e-13
PI16	-1.50967	3.85995	1.20863e-13	2.5299e-12
IFIT1	-1.51629	4.11386	9.94516e-23	1.61059e-20
MYBPC2	-1.54129	11.1636	1.79089e-10	1.97276e-09
ATP2A1	-1.57822	12.0792	7.57161e-11	9.1364e-10
TPM1	-1.59662	11.3279	3.38452e-16	1.29637e-14
MYLPF	-1.59759	11.0968	7.95857e-15	2.12328e-13
ACTN3	-1.60069	9.04156	3.81478e-06	1.5934e-05
TNNI2	-1.64589	10.9694	2.04118e-14	4.89406e-13
TNNT3	-1.6477	11.8955	2.71111e-16	1.04712e-14
ATP2B2	-1.68913	5.14864	1.51583e-15	4.84174e-14
MYH1	-1.79828	12.8283	1.75412e-07	9.81351e-07
SMCO1	-1.80747	5.3386	5.02402e-19	3.56744e-17
CLEC3B	-1.87751	3.30292	3.80338e-26	1.25389e-23

## Sheet: FSHD
genes	logFC	logCPM	PValue	FDR
HSPA1B	2.23026	6.14433	8.79336e-65	8.11715e-61
MGST1	1.99282	3.56259	3.33643e-21	3.42206e-19
HSPA1A	1.64453	6.70337	6.05564e-36	1.86332e-32
FASN	1.55002	6.83375	4.48215e-15	1.00914e-13
AOX1	1.45111	4.67702	5.50712e-21	5.18737e-19
CD163	1.36154	4.43271	1.03082e-16	3.38631e-15
ADH1B	1.35792	6.56987	4.542e-17	1.65068e-15
PRKCD	1.3281	3.24192	1.572e-25	5.37449e-23
CHRNA1	1.31002	6.90782	4.95892e-14	8.9058e-13
PRKAR2B	1.2956	2.57143	1.14788e-09	8.40959e-09
PDE3B	1.27299	1.44616	3.3189e-08	1.86128e-07
FADS1	1.24045	4.75063	1.73485e-18	8.9466e-17
CYP4B1	1.17755	4.25778	2.19799e-13	3.4565e-12
GLRX	1.11574	7.14421	3.05652e-30	7.05367e-27
HMOX1	1.09454	5.83624	2.39441e-10	2.00207e-09
CDKN1A	1.08994	7.09116	3.44509e-08	1.92737e-07
VSIG4	1.08299	2.87281	4.11138e-12	4.91608e-11
F13A1	1.0595	4.66188	3.13804e-09	2.11594e-08
IGFBP3	1.04975	5.73584	2.31824e-13	3.61481e-12
PDK4	1.04918	10.9889	2.30171e-06	9.32706e-06
TSKU	1.01905	3.67862	2.92544e-09	1.98857e-08
TIMP4	1.01862	3.6033	7.56798e-12	8.52992e-11
TKT	0.996009	4.66591	2.27151e-14	4.39586e-13
SLC25A1	0.975607	4.04336	6.39672e-18	2.81182e-16
PHLDA1	0.966679	3.72503	3.23595e-11	3.21194e-10
C1QB	0.96495	3.38913	4.43482e-07	2.05718e-06
SOD2	0.960005	11.6749	2.47508e-21	2.62615e-19
GALNT15	0.9594	5.78264	5.20747e-15	1.16393e-13
ERRFI1	0.957988	7.31825	1.02453e-12	1.35882e-11
AKR1C1	0.954253	5.82068	6.17713e-12	7.09218e-11
SLC38A1	0.950761	7.64033	1.23716e-12	1.61531e-11
LYVE1	0.940989	4.03234	4.04324e-09	2.66024e-08
HACD2	0.912615	3.69646	6.39375e-17	2.26133e-15
TRIM63	0.909923	9.69663	8.83906e-15	1.89752e-13
PFKP	0.894746	5.83951	3.32936e-11	3.29403e-10
CSPG4	0.889458	6.96113	1.11666e-11	1.21492e-10
ODF2	0.870567	3.72481	1.53825e-26	7.47345e-24
PRUNE2	0.864879	6.00993	3.84074e-05	0.000121918
IL6R	0.861286	7.21445	4.29946e-18	1.99439e-16
ARNTL	0.854143	4.60227	7.71281e-17	2.63692e-15
GPX3	0.852053	8.66949	7.29809e-17	2.51712e-15
AGPAT2	0.841473	4.70723	1.39865e-09	1.01056e-08
AKR1C2	0.835518	6.4277	2.9562e-10	2.44085e-09
LDLRAD3	0.83414	3.16421	2.98121e-13	4.51139e-12
ZSWIM4	0.828637	2.44162	1.0011e-19	6.89636e-18
NUPR1	0.824458	5.78265	5.84302e-10	4.51733e-09
REPS2	0.814738	1.90896	9.33684e-10	6.9339e-09
CPAMD8	0.814107	3.31275	7.24221e-07	3.24528e-06
AEN	0.808928	4.0202	1.62136e-17	6.59329e-16
BID	0.80872	3.97296	3.08553e-15	7.34085e-14
BCAT1	0.805058	2.20861	1.11483e-08	6.74817e-08
PPL	0.797395	5.2778	5.11666e-10	3.98918e-09
CPM	0.795375	3.94957	3.46497e-07	1.63607e-06
PPARG	0.7908	2.61256	3.80346e-06	1.4877e-05
NAGLU	0.777814	3.82077	2.84578e-21	2.98516e-19
SIRPA	0.772652	4.83238	5.22939e-17	1.88564e-15
GADD45A	0.766836	6.48441	2.94081e-06	1.17163e-05
C1QC	0.764529	3.26521	3.69008e-05	0.000117784
PIK3R5	0.764346	1.21444	1.20608e-06	5.15432e-06
LAPTM5	0.763129	3.36299	3.28378e-06	1.29985e-05
LCP1	0.762261	3.17358	4.38665e-06	1.7014e-05
SLITRK4	0.760993	4.73695	1.10271e-07	5.63002e-07
STK17B	0.751159	2.97242	5.0068e-09	3.24563e-08
BCR	0.750711	4.16021	2.70766e-12	3.35496e-11
SLC7A6	0.748191	6.46817	6.14284e-19	3.61175e-17
ITGB2	0.745475	2.8026	4.81824e-06	1.85941e-05
MMP14	0.743359	5.14737	2.96857e-07	1.40961e-06
TNKS1BP1	0.740146	7.43357	1.26785e-18	6.76504e-17
FYB	0.738115	1.24916	1.50956e-05	5.25246e-05
RELB	0.736014	3.49457	3.0806e-14	5.77071e-13
SOAT1	0.734358	3.49107	3.25603e-17	1.22679e-15
ANPEP	0.731793	2.49095	1.48367e-05	5.17211e-05
GGT5	0.730265	4.20863	1.45492e-07	7.27537e-07
AKR1C3	0.729222	5.39687	1.85206e-07	9.04092e-07
ANXA2	0.728943	7.44909	1.33854e-08	7.94093e-08
EZR	0.720786	5.94045	3.55578e-15	8.28874e-14
NNMT	0.719107	7.04758	0.000189408	0.000520054
BIN3	0.716011	3.0324	5.84459e-23	8.56372e-21
TGIF1	0.714061	4.00421	4.06407e-14	7.37042e-13
LONRF3	0.713189	3.60118	2.77782e-16	8.24504e-15
OLFML2A	0.709181	5.07778	2.2358e-09	1.54945e-08
SIRT7	0.706986	2.96825	1.5651e-25	5.37449e-23
UCP3	0.705589	8.03208	3.41283e-06	1.34747e-05
SELENOM	0.705307	4.72911	1.5933e-09	1.13137e-08
USP6NL	0.704594	2.45667	9.15001e-14	1.52737e-12
RHOG	0.703935	4.51716	2.35393e-26	9.87688e-24
FABP4	0.699659	6.138	0.00015724	0.000439309
ACLY	0.69761	5.04646	2.93246e-15	7.03106e-14
PNMA1	0.697529	3.93574	5.39743e-12	6.29087e-11
C1QA	0.696887	3.21185	0.000140724	0.000397133
TUBA1C	0.696048	4.22298	3.48408e-09	2.32718e-08
RUNX1	0.696012	5.51069	0.000148362	0.000416778
RAB8B	0.694787	3.76547	9.91045e-15	2.09344e-13
PYGL	0.690599	3.19546	2.0148e-05	6.79278e-05
LACC1	0.684475	1.67595	1.45369e-10	1.26954e-09
RPGR	0.683964	3.56056	5.34175e-13	7.62129e-12
AIFM2	0.68124	3.97447	2.00801e-11	2.0992e-10
PABPC1	0.679592	7.35873	1.0922e-14	2.27074e-13
BAZ1A	0.678592	4.64026	6.83943e-19	3.97074e-17
ITPK1	0.677288	5.50416	1.08323e-24	2.6314e-22
MYH6	0.676237	8.78406	6.92521e-05	0.000208777
PCSK6	0.675065	3.95367	3.58641e-14	6.63462e-13
HCLS1	0.67366	3.553	1.31218e-07	6.61535e-07
C1orf198	0.670593	6.99719	2.4303e-19	1.54718e-17
CELF2	0.66988	5.93248	1.22329e-18	6.60364e-17
MT1X	0.66975	8.57039	6.51769e-07	2.94637e-06
TOP1MT	0.666155	2.65342	7.27355e-13	1.00063e-11
OSBPL3	0.665496	3.66342	7.70012e-08	4.01128e-07
CDC25B	0.664754	4.14029	3.72541e-10	2.98259e-09
ATP1A1	0.664553	7.39766	8.17812e-12	9.17281e-11
GBP2	0.655882	6.03138	3.91143e-10	3.12069e-09
DNAJC1	0.647208	3.59869	2.28955e-21	2.45754e-19
FBXO32	0.646485	10.578	1.88594e-09	1.33097e-08
SLC16A10	0.645136	6.17864	2.96799e-11	2.97476e-10
TGFBR3	0.644525	5.52311	1.47511e-09	1.05967e-08
SMAP2	0.638663	4.89664	1.35702e-10	1.18962e-09
SYN2	0.638246	1.88503	3.76319e-05	0.000119827
NID1	0.635231	6.14069	4.79461e-09	3.12785e-08
RNF215	0.633919	3.00106	4.86677e-18	2.18083e-16
ARID5B	0.632751	7.64985	2.01798e-09	1.4155e-08
SLC38A10	0.632616	5.21605	1.38428e-14	2.81461e-13
TSPYL2	0.630702	6.36074	2.78637e-13	4.2655e-12
AKNA	0.630157	3.17312	2.2518e-06	9.14488e-06
IKZF1	0.629358	0.977162	9.26831e-05	0.000271692
PROSER3	0.628938	2.32037	4.6167e-11	4.46249e-10
PARVG	0.628839	1.06722	4.98546e-05	0.000154952
WDR34	0.627316	3.11099	2.2321e-09	1.54805e-08
KIF3B	0.627066	3.74488	1.09357e-16	3.55448e-15
ANP32B	0.626247	5.94605	6.62576e-22	7.84133e-20
DPP9	0.625473	7.01396	8.51507e-12	9.50455e-11
MAP3K14	0.621438	5.68283	3.2982e-17	1.23763e-15
CNTFR	0.620763	6.18931	8.23013e-08	4.26626e-07
TUBA1B	0.616941	5.55723	8.33908e-10	6.24315e-09
BNIP3L	0.616798	5.52426	5.08684e-11	4.8559e-10
CTSD	0.616408	8.38478	6.4766e-18	2.83344e-16
CSF3R	0.615731	2.67213	0.000932165	0.00223851
LIMK1	0.614974	4.96926	3.64699e-09	2.42197e-08
IRAK1	0.612172	6.61768	2.17527e-25	6.6933e-23
RRP12	0.611908	6.2611	2.80105e-11	2.82276e-10
PGD	0.611735	4.92226	6.2257e-13	8.68118e-12
PLEKHM1	0.611681	5.13368	1.40472e-23	2.50558e-21
DCLRE1C	0.611451	1.92569	2.96111e-15	7.08135e-14
DOCK2	0.611297	1.75249	0.00016922	0.000470362
FKBP5	0.610869	9.74972	1.58988e-06	6.65586e-06
KLF5	0.610667	4.7603	9.86329e-07	4.29472e-06
RNF157	0.605322	6.84359	1.04071e-06	4.51445e-06
MAP3K6	0.605172	5.15064	7.21967e-12	8.17728e-11
TGFB3	0.602316	5.64809	7.44003e-07	3.32746e-06
ADAMTS17	0.600207	3.73887	2.95845e-05	9.62162e-05
ATAD2	0.599693	4.04053	9.00032e-09	5.58722e-08
C17orf62	0.599075	3.89479	5.01641e-11	4.80357e-10
BRMS1	0.598901	4.40004	7.2888e-25	1.86897e-22
KIAA0556	0.598053	3.41292	9.12041e-16	2.41233e-14
SLFN5	0.596926	6.19077	1.53696e-11	1.6383e-10
TP53	0.596638	3.80293	2.8685e-12	3.52116e-11
MYH14	0.59614	8.53216	1.28172e-11	1.37737e-10
CFAP61	0.596121	5.02984	9.60894e-05	0.000280253
PRELP	0.595087	6.27653	0.000260996	0.000698335
CEP170B	0.590751	4.37384	3.24489e-10	2.65546e-09
STAT5A	0.589715	5.3384	7.92184e-14	1.34177e-12
DDX39A	0.589294	4.23065	1.57388e-17	6.42852e-16
IRF7	0.588925	3.81137	7.39994e-07	3.31114e-06
IRAK4	0.586038	2.89671	3.56207e-13	5.28641e-12
SAMHD1	0.585644	5.75041	3.70491e-10	2.96876e-09
ERICH1	0.584049	3.67704	8.45459e-16	2.26873e-14
APMAP	0.582537	5.25822	3.23601e-09	2.17564e-08
RCAN1	0.577642	5.17653	1.14162e-08	6.8788e-08
RHOB	0.577284	8.06922	9.03034e-08	4.65433e-07
ZNF765	0.574988	2.38091	3.3218e-15	7.80243e-14
ITGB5	0.573599	5.73648	3.47466e-11	3.42312e-10
MAN2B1	0.570268	4.53065	2.05192e-11	2.14268e-10
IP6K3	0.57026	7.90138	3.66896e-08	2.04394e-07
FAM134A	0.568503	5.15753	2.5677e-28	2.76437e-25
PPIA	0.567609	6.64393	3.20635e-09	2.15885e-08
TEPSIN	0.567359	3.04513	4.70567e-21	4.5668e-19
EIF4A1	0.565723	6.1864	3.7346e-09	2.47659e-08
TRIM56	0.564929	5.33556	5.55991e-13	7.87171e-12
RPL3	0.563462	8.31514	6.88234e-07	3.09907e-06
CCDC137	0.562213	3.35859	2.05017e-20	1.61753e-18
ARHGAP1	0.561793	5.55732	2.34703e-10	1.96959e-09
TMEM43	0.560989	6.40907	1.41998e-15	3.61099e-14
ZNF598	0.560918	5.20089	1.09683e-29	2.02497e-26
RAPGEF3	0.559209	5.2283	3.90969e-07	1.83107e-06
PLXNB1	0.558329	3.63921	3.70557e-05	0.000118206
ARHGAP9	0.557453	1.28952	0.000352471	0.000922502
BIN2	0.557323	0.701098	0.000387259	0.00100387
PES1	0.555426	5.34905	7.03871e-21	6.37003e-19
ANTXR2	0.55428	4.84288	6.0789e-08	3.22763e-07
SLC39A11	0.553959	2.22264	6.19103e-13	8.64591e-12
EML3	0.553671	4.23445	1.37418e-07	6.90802e-07
MBNL3	0.552669	1.90821	4.55775e-05	0.000142566
GRK3	0.552406	2.63257	0.000795473	0.00194003
AP5B1	0.551216	4.26196	1.09857e-20	9.30354e-19
MYO9B	0.550787	5.15776	7.45182e-12	8.40927e-11
DENND3	0.550769	4.87544	1.17042e-09	8.5341e-09
NABP1	0.550761	3.21722	1.87478e-05	6.37894e-05
CD63	0.549475	8.30391	1.61901e-14	3.24188e-13
RAB5C	0.54886	4.67057	1.24085e-12	1.61783e-11
MSR1	0.547098	1.46957	0.00214066	0.00477075
CCND3	0.546934	4.07702	3.12989e-11	3.11672e-10
PHC2	0.546544	7.63152	2.44671e-14	4.69554e-13
NQO1	0.544995	4.06138	9.9134e-05	0.000288164
FGD2	0.544863	1.86612	0.000110479	0.000317508
SLC1A5	0.544438	3.15925	0.000420926	0.00108143
TFPI	0.544388	5.10113	7.96076e-10	5.99395e-09
LTBR	0.544194	4.75688	1.59454e-12	2.0415e-11
MOB3A	0.544035	4.40586	5.61042e-16	1.55525e-14
DHCR24	0.54397	7.88995	1.18701e-06	5.08695e-06
LGMN	0.542625	5.70122	6.88801e-10	5.25047e-09
ELMOD3	0.541598	4.79407	4.82019e-12	5.68265e-11
CARD6	0.541589	2.41164	7.42913e-08	3.88106e-07
TMEM214	0.540899	5.55483	1.99876e-25	6.39133e-23
CDK9	0.539175	5.0835	1.81225e-22	2.46013e-20
TCOF1	0.538799	5.44743	4.30271e-28	3.97183e-25
NCKAP1L	0.538775	2.08351	0.000584045	0.00146067
C1R	0.537736	6.32147	0.000511353	0.00129678
SH3BP4	0.536896	4.47507	8.50039e-07	3.74187e-06
TRIM11	0.536893	2.66196	5.83963e-11	5.51747e-10
ARRDC2	0.536381	7.3552	3.45714e-06	1.36322e-05
EGLN2	0.53614	4.64181	7.41347e-13	1.01836e-11
RAB3IP	0.535952	3.58265	1.72335e-16	5.32048e-15
MED15	0.534946	6.29501	1.20945e-25	4.46578e-23
TSC22D3	0.533012	8.53936	2.88652e-09	1.96937e-08
ANKRD13B	0.532178	3.46417	1.95839e-12	2.48323e-11
EIF4EBP1	0.531857	5.1183	3.53117e-08	1.97314e-07
PFN1	0.530664	7.00617	3.05098e-12	3.72534e-11
BMP1	0.529868	4.52538	1.29479e-07	6.53842e-07
TFE3	0.52912	5.41383	1.1965e-18	6.49697e-17
HGS	0.528654	5.95193	1.95915e-26	9.04244e-24
AIF1	0.528611	1.26747	0.00195786	0.00440161
POMT2	0.527457	5.16614	5.31178e-16	1.48585e-14
UBC	0.527407	10.3057	2.35979e-10	1.9767e-09
ZBTB7B	0.527351	5.73772	8.45694e-19	4.76012e-17
IL16	0.527336	3.06182	2.62217e-05	8.63549e-05
SLC3A2	0.526678	6.30784	7.51699e-21	6.73683e-19
ACACB	0.526291	9.0743	9.84075e-11	8.91462e-10
KLHL29	0.526097	4.53939	1.64914e-06	6.88211e-06
S100A13	0.525156	5.7773	1.44473e-05	5.04399e-05
TNFRSF1A	0.524464	6.36047	2.16111e-12	2.72531e-11
CBX6	0.522873	4.92138	2.22021e-10	1.87338e-09
AHNAK2	0.521336	3.66412	0.00278065	0.00603699
PIP4K2A	0.519037	3.31711	3.55435e-07	1.67559e-06
LRP10	0.518683	6.3579	1.90903e-15	4.73717e-14
LRRC59	0.518511	5.04314	2.93144e-20	2.21805e-18
SESN2	0.518321	3.52804	1.13685e-08	6.85899e-08
DRAM1	0.518063	2.66732	6.11525e-08	3.24424e-07
MAOA	0.518039	5.84824	0.0151032	0.027542
CYLD	0.517984	6.56317	2.48263e-12	3.08877e-11
MAN1A1	0.516078	4.55615	3.61326e-05	0.000115706
CTDP1	0.515169	4.26407	9.95111e-25	2.48267e-22
LYZ	0.514839	2.2463	0.00792168	0.0155618
FTL	0.513702	8.82033	1.22105e-05	4.34216e-05
SCAMP2	0.51356	5.2469	6.72357e-19	3.92818e-17
GLUL	0.512802	11.1071	3.16594e-06	1.25536e-05
UBALD2	0.51262	5.91696	2.24274e-09	1.55193e-08
ABCC2	0.512567	1.88974	1.07213e-05	3.86596e-05
MICAL2	0.512226	5.48323	1.14893e-07	5.84983e-07
APOD	0.511739	8.80213	7.88266e-05	0.000234423
EDNRB	0.511007	3.97555	1.69576e-05	5.83097e-05
KIF2A	0.510673	3.26898	5.8513e-10	4.51994e-09
PLOD3	0.510166	4.15771	1.96894e-11	2.06303e-10
MYO1F	0.510079	2.2617	0.00104098	0.00247725
TRIM26	0.509092	4.43916	2.36857e-24	4.85874e-22
EGLN1	0.508421	8.64203	1.52349e-09	1.08849e-08
TBC1D16	0.508369	4.66256	1.30675e-05	4.61994e-05
SERPINA1	0.50821	1.45516	0.012658	0.023591
ITGAM	0.507722	2.31787	0.000352256	0.0009222
SUN2	0.505775	7.23136	4.18025e-21	4.1051e-19
SFT2D2	0.50526	4.6584	4.14866e-12	4.95424e-11
C10orf10	0.505245	6.75827	0.000512216	0.0012979
PUM3	0.503576	3.81416	1.89381e-13	3.00375e-12
OSBPL8	0.502913	5.3437	5.13678e-11	4.89346e-10
VMP1	0.501351	5.07856	9.93402e-09	6.09714e-08
CPNE2	0.501302	3.99199	3.36128e-08	1.88391e-07
DNAJC2	0.500373	4.91787	5.11352e-18	2.28033e-16
SYK	0.500206	1.54184	0.0012808	0.00298487
C15orf61	-0.50011	4.62868	3.30551e-11	3.27746e-10
PRKCDBP	-0.500439	3.6622	0.000409716	0.00105527
RBM24	-0.500451	8.58332	4.83455e-08	2.62054e-07
EMP1	-0.500578	5.99544	0.00113005	0.0026679
COX6C	-0.500608	7.61057	1.33539e-10	1.17177e-09
IFT81	-0.500682	3.56399	3.66386e-14	6.74889e-13
TTC23	-0.500774	4.19289	9.4285e-10	6.99634e-09
NFIX	-0.501331	8.75299	9.43965e-17	3.15715e-15
CETN3	-0.501345	2.54952	8.72143e-15	1.88102e-13
GSTK1	-0.501936	6.52205	2.33814e-26	9.87688e-24
SIRT2	-0.501963	8.05114	9.43629e-11	8.56503e-10
NUCKS1	-0.502188	8.12118	7.72124e-22	9.00416e-20
PMEPA1	-0.50343	4.73934	0.00012125	0.000345876
CFAP46	-0.503844	4.09219	0.00264266	0.00575882
GATA3	-0.504036	1.30267	7.97536e-05	0.000237027
C7orf50	-0.504666	5.37352	3.99603e-15	9.17595e-14
DOPEY2	-0.504797	5.16941	2.51483e-09	1.72855e-08
IVD	-0.505047	6.11556	3.06948e-20	2.30361e-18
KAZALD1	-0.50531	3.18254	0.00124696	0.00291484
COX5B	-0.506053	8.24315	3.06449e-08	1.73123e-07
ARHGAP29	-0.506703	5.68827	2.78042e-12	3.43129e-11
PLK2	-0.506855	3.85893	3.44715e-05	0.000110835
CACNA2D1	-0.506864	7.90624	1.11709e-08	6.75747e-08
UQCRB	-0.507139	8.62925	7.29873e-11	6.75773e-10
PPA2	-0.507221	4.96186	1.93365e-22	2.58688e-20
CASQ2	-0.50795	8.06006	5.98642e-05	0.000183043
MAGED1	-0.508009	6.0348	6.82078e-11	6.34704e-10
LDLRAD4	-0.50848	4.15117	2.31066e-07	1.11382e-06
ZSCAN31	-0.508553	2.53097	1.60643e-07	7.93414e-07
NDUFAB1	-0.508719	6.77783	1.60927e-11	1.70553e-10
ATP5I	-0.508956	5.86651	1.58949e-10	1.37771e-09
NKAIN1	-0.50947	3.71884	0.00125998	0.00294152
ETV1	-0.509951	0.964117	4.9824e-05	0.000154909
UQCRFS1	-0.510455	8.12241	7.85691e-10	5.9253e-09
NUBPL	-0.51055	3.79467	1.17261e-17	4.90947e-16
CEP112	-0.51065	4.06556	9.10744e-13	1.2291e-11
BOLA3	-0.511407	4.2769	2.37016e-12	2.95661e-11
PLBD1	-0.511439	3.14281	1.74848e-10	1.50141e-09
LINC00998	-0.512191	5.36612	8.04449e-16	2.17131e-14
HSPA2	-0.512233	7.33039	4.35535e-05	0.000136656
GOLIM4	-0.512348	5.42889	1.19364e-12	1.5629e-11
CYP4V2	-0.513183	3.50035	5.52549e-07	2.52754e-06
IGFBP7	-0.513426	6.77884	6.65507e-05	0.00020142
GPD1L	-0.513718	8.07688	2.47027e-06	9.95333e-06
GAB1	-0.514257	5.12247	8.83892e-09	5.49812e-08
TGFB2	-0.514465	3.63953	0.000238528	0.00064344
NDUFA4	-0.514653	8.84737	7.86317e-10	5.9253e-09
LIAS	-0.514681	4.29513	7.58099e-19	4.31976e-17
PDLIM4	-0.515035	2.30282	0.000511748	0.00129707
MYBPC2	-0.515148	11.1636	0.00807585	0.0158176
SELENOW	-0.515231	8.76255	5.57632e-09	3.58212e-08
PLXDC1	-0.515561	4.08594	1.11923e-06	4.81922e-06
UQCRHL	-0.515823	3.02113	3.31389e-07	1.56794e-06
WSCD1	-0.515938	4.47178	3.94593e-09	2.6055e-08
IDI2	-0.515988	5.97309	0.00631014	0.0126748
PPARGC1B	-0.516422	4.79348	7.12357e-10	5.40326e-09
FAM210A	-0.516781	4.84876	9.38341e-13	1.25899e-11
APBB2	-0.516799	5.09974	3.55399e-11	3.49381e-10
PPM1K	-0.517907	4.78866	9.60632e-07	4.18876e-06
SDHC	-0.518307	7.22087	9.57089e-15	2.03101e-13
DTX4	-0.518794	2.07868	5.26225e-05	0.000162733
LMOD2	-0.51884	9.75691	8.17973e-06	3.02029e-05
MX1	-0.518949	3.66992	0.00107809	0.00255634
NDUFS4	-0.519169	6.4245	4.59399e-19	2.78994e-17
FBLN2	-0.519273	6.6552	1.36591e-05	4.80514e-05
LYPLAL1	-0.519425	4.0663	1.28888e-22	1.83041e-20
NDUFB7	-0.519629	6.9223	7.65704e-12	8.60927e-11
NLRX1	-0.519841	5.15251	1.03233e-19	7.05883e-18
COX8A	-0.520155	7.68175	1.06609e-09	7.83526e-09
DMRT2	-0.520429	1.75832	3.4499e-05	0.000110885
ALDH1A2	-0.520474	3.55322	6.28715e-08	3.32589e-07
MFN2	-0.520487	8.88005	1.18916e-10	1.05651e-09
EFEMP2	-0.520793	4.66909	5.74219e-07	2.62018e-06
PTPA	-0.521088	7.01075	9.9014e-17	3.2775e-15
BGN	-0.521174	5.36975	0.012388	0.0231626
NMRK2	-0.521498	7.68025	0.0105801	0.020156
LMOD3	-0.521586	8.8718	1.53566e-06	6.44058e-06
HMGCL	-0.52182	5.3133	3.55617e-25	1.02104e-22
ATPAF1	-0.522451	7.25135	5.09338e-13	7.31213e-12
KDELC2	-0.523061	3.54043	2.60564e-08	1.4829e-07
PLEKHG5	-0.523104	3.46445	1.93974e-05	6.5678e-05
PPP3CB	-0.523393	7.91425	1.11585e-11	1.21492e-10
PYROXD2	-0.523473	2.9679	6.36232e-07	2.87895e-06
ATP5G1	-0.523757	6.86492	1.09645e-08	6.64565e-08
PHKG1	-0.524119	7.18626	2.57088e-06	1.03316e-05
ENPP1	-0.52426	3.16718	1.38116e-06	5.84302e-06
BCAM	-0.524759	5.68713	1.32302e-07	6.66638e-07
MROH8	-0.525169	2.6406	7.80341e-22	9.00416e-20
SHISA2	-0.525269	2.99229	0.00202101	0.00453364
JAM2	-0.525627	3.90263	3.92262e-06	1.53236e-05
ROGDI	-0.526048	4.74271	3.74788e-13	5.51782e-12
RASSF3	-0.526171	4.34794	4.33971e-06	1.68389e-05
FAT1	-0.52638	4.18195	0.00126899	0.00296108
CDH6	-0.52658	2.2828	4.36359e-05	0.000136868
SLC2A4RG	-0.52668	6.36074	3.80368e-16	1.09043e-14
PAK1	-0.5274	6.13888	7.66599e-07	3.42189e-06
NDUFA10	-0.527412	7.44523	7.84616e-21	6.96422e-19
COQ7	-0.527827	4.9483	7.04838e-27	4.06647e-24
TARBP1	-0.52784	5.3082	1.13691e-18	6.2469e-17
MAMLD1	-0.528707	3.04651	8.55937e-12	9.54246e-11
CAMK2G	-0.528822	7.12755	2.08199e-18	1.03327e-16
VSIG10	-0.529144	4.52954	2.39493e-11	2.45913e-10
DTNA	-0.529281	7.23276	2.75752e-10	2.29115e-09
MYH10	-0.529629	4.73412	9.45896e-05	0.00027649
MEOX2	-0.530889	3.87656	4.09928e-05	0.000129457
PDE5A	-0.53146	4.84063	2.46502e-06	9.93649e-06
ALKBH7	-0.532145	5.76465	5.65018e-12	6.55236e-11
NT5C2	-0.532756	5.93368	8.28341e-12	9.27963e-11
SCRN3	-0.532939	4.68867	2.84684e-16	8.3959e-15
C14orf159	-0.533693	7.1014	2.77671e-18	1.33499e-16
DLL1	-0.533881	3.01543	3.73777e-06	1.46449e-05
NDUFS8	-0.534675	6.89061	6.18985e-11	5.79498e-10
GLT8D2	-0.535011	1.71066	8.94827e-05	0.000263062
CKB	-0.535441	6.38475	0.000885733	0.00213817
PCCB	-0.536122	5.61491	5.6201e-18	2.48226e-16
TCEA3	-0.536541	8.49539	1.94538e-08	1.12659e-07
SLC8A1	-0.536758	1.66452	9.58872e-06	3.49579e-05
SLC25A34	-0.536867	5.7021	4.38909e-05	0.000137491
PCDH12	-0.537233	3.04526	2.32043e-07	1.11795e-06
EPB41L2	-0.537494	5.61945	5.08724e-08	2.74461e-07
MLLT3	-0.538039	2.85279	1.10718e-15	2.87898e-14
ATP5B	-0.538756	10.547	5.90174e-12	6.82694e-11
LIMCH1	-0.538945	8.6558	9.41355e-14	1.56853e-12
COQ6	-0.539669	3.89614	1.3489e-22	1.88662e-20
TSPYL1	-0.540495	7.3968	8.07097e-13	1.09887e-11
SDHA	-0.540544	8.23273	1.34363e-15	3.43575e-14
ABR	-0.54067	5.29961	2.44171e-11	2.50439e-10
GM2A	-0.541116	3.72545	8.486e-09	5.3108e-08
HOXA10	-0.541144	5.23421	1.62581e-14	3.24846e-13
PTGR2	-0.541244	4.76712	1.87088e-16	5.71857e-15
PDE7B	-0.541614	3.17247	2.06391e-15	5.09409e-14
SLC20A2	-0.541777	7.30065	7.23398e-11	6.70451e-10
NDUFA1	-0.541928	6.96135	2.52549e-11	2.57885e-10
CHRDL1	-0.542209	4.01443	0.00622753	0.0125188
CMBL	-0.542224	7.20558	1.59578e-05	5.5171e-05
CDH23	-0.542589	2.80783	9.94517e-06	3.61148e-05
EHHADH	-0.54308	1.5939	1.47806e-06	6.21875e-06
KCNA2	-0.543352	1.75784	1.76686e-05	6.0474e-05
DNMT3A	-0.544116	5.7974	9.72534e-20	6.74997e-18
SLC25A40	-0.545413	2.91408	7.10152e-18	3.07766e-16
CYC1	-0.547024	8.14628	6.23528e-12	7.15004e-11
KIAA0922	-0.547171	5.46572	4.81425e-13	6.95466e-12
NXPE3	-0.547451	6.87171	1.13638e-09	8.3386e-09
IBTK	-0.547701	6.44421	2.1014e-18	1.03733e-16
NME4	-0.547752	4.36846	1.95667e-09	1.37668e-08
SMOC2	-0.54785	5.93544	4.98175e-07	2.29703e-06
DECR1	-0.54798	6.31052	4.84967e-18	2.18083e-16
TOB1	-0.549898	6.90483	4.96052e-13	7.15478e-12
ECH1	-0.550175	8.51622	8.31716e-12	9.30615e-11
SIRT3	-0.550184	4.87485	1.11457e-26	5.71587e-24
RFX2	-0.550439	2.02283	0.000125718	0.000357298
UQCRC2	-0.550942	8.92165	5.60275e-14	9.85123e-13
LMOD1	-0.551031	6.49891	1.15975e-05	4.15269e-05
PDGFB	-0.551033	4.45018	6.34359e-10	4.85956e-09
COX7B	-0.551215	7.79847	7.48593e-11	6.90817e-10
NRAP	-0.551598	12.2973	1.45696e-05	5.08285e-05
TNFRSF19	-0.551897	2.26223	1.32269e-05	4.66913e-05
SGCG	-0.551988	6.12593	3.10807e-11	3.09833e-10
CPEB3	-0.552578	5.42605	5.86155e-11	5.52732e-10
TCEAL8	-0.552902	3.12059	2.51168e-09	1.72767e-08
PCBD2	-0.552948	5.003	5.33984e-17	1.91798e-15
ZNF808	-0.554644	2.69289	1.95941e-18	9.83482e-17
ADGRA2	-0.555049	3.96489	1.50742e-05	5.24697e-05
KITLG	-0.555114	3.42132	5.19611e-08	2.80171e-07
SKA2	-0.5552	3.1404	1.257e-18	6.74613e-17
LRRC38	-0.556011	5.1679	9.6075e-05	0.000280253
SYTL2	-0.55608	3.6221	3.85419e-05	0.000122303
VDAC1	-0.556166	9.27247	9.88389e-10	7.3049e-09
ANKMY2	-0.556377	4.44491	1.02927e-22	1.48457e-20
GLT1D1	-0.556604	3.33108	0.00137003	0.00317679
PDK2	-0.55717	7.02027	6.70304e-10	5.11793e-09
SLC25A25	-0.557563	6.43833	9.89946e-06	3.59913e-05
AR	-0.559667	5.37755	2.19166e-14	4.2592e-13
ATP5O	-0.559911	7.58156	9.98261e-14	1.65502e-12
SLC2A5	-0.560514	6.01827	1.55076e-07	7.69627e-07
DZIP3	-0.561756	4.72944	9.1165e-24	1.75322e-21
ARHGEF9	-0.562495	3.59583	5.93049e-17	2.12187e-15
SDHB	-0.562778	7.45629	7.88649e-14	1.33824e-12
TMTC4	-0.563279	3.4533	8.05595e-17	2.73399e-15
XIRP2	-0.56483	11.8384	0.000364505	0.000950761
TRIB1	-0.56512	5.81319	3.59781e-09	2.39621e-08
COX7A1	-0.565502	8.71048	1.79902e-07	8.79593e-07
THBS4	-0.565667	7.55159	0.00630725	0.0126735
MEOX1	-0.565733	3.49285	2.53458e-06	1.01991e-05
CLYBL	-0.566211	4.14832	4.59599e-13	6.67069e-12
LMCD1	-0.566967	8.35685	4.05083e-06	1.57644e-05
SYNE1	-0.567534	7.02088	3.89552e-14	7.13483e-13
EMCN	-0.567534	4.23698	2.86149e-08	1.62351e-07
SLC29A1	-0.567859	6.78997	1.2841e-15	3.30182e-14
GYPC	-0.568053	6.08889	1.00608e-11	1.10298e-10
MICAL3	-0.568285	6.09222	1.53124e-13	2.46252e-12
HFE	-0.568584	1.5766	1.09083e-08	6.61596e-08
PDE4DIP	-0.568916	11.115	3.05194e-09	2.06391e-08
ALDOA	-0.56897	11.922	1.38096e-06	5.84302e-06
VEGFB	-0.569032	6.39099	3.17974e-12	3.87232e-11
ITM2C	-0.569445	4.06996	1.61632e-08	9.47319e-08
CITED4	-0.569498	3.92438	8.63175e-08	4.46385e-07
ACTA2	-0.569534	6.65052	0.000732523	0.00179886
PTPN4	-0.570453	4.99484	3.40629e-16	9.85688e-15
PHYH	-0.571193	7.82441	5.9389e-11	5.58838e-10
LYRM7	-0.571422	5.70029	7.39855e-14	1.26474e-12
VLDLR	-0.571553	6.25952	3.49157e-10	2.82477e-09
OSGIN2	-0.571648	4.62072	7.78145e-11	7.16157e-10
SYNPO2L	-0.572653	8.71137	4.82765e-08	2.61834e-07
PDLIM5	-0.572825	9.62203	2.53509e-11	2.58579e-10
CLIC5	-0.572931	8.67408	1.0159e-08	6.21042e-08
GSTA4	-0.573267	3.86108	1.98096e-27	1.40663e-24
EPDR1	-0.573277	6.35217	1.34851e-16	4.30729e-15
DLD	-0.573473	7.66737	3.52212e-14	6.55497e-13
LONRF2	-0.573602	5.15851	6.98103e-08	3.66147e-07
CDNF	-0.574353	3.73729	7.18714e-14	1.23317e-12
NID2	-0.574973	3.14377	8.95857e-06	3.28422e-05
ITM2A	-0.57501	4.55346	1.8835e-06	7.77574e-06
SFRP1	-0.576294	3.05891	0.00810876	0.0158719
C3orf18	-0.57664	4.66604	1.08546e-14	2.26183e-13
NIPAL3	-0.576912	3.29353	3.16459e-17	1.20712e-15
ITIH5	-0.57708	5.33405	3.50832e-06	1.38104e-05
DOCK4	-0.577099	4.4392	8.32749e-12	9.30642e-11
SMYD1	-0.577112	9.13126	1.43303e-08	8.47428e-08
SLC36A2	-0.577164	6.54151	6.20157e-07	2.81865e-06
CYB5RL	-0.577301	2.86253	7.94165e-21	6.98184e-19
EVL	-0.577412	5.06223	9.44765e-13	1.26577e-11
KLF12	-0.578081	4.64147	1.55916e-18	8.17759e-17
FLRT2	-0.578377	5.31764	7.65517e-11	7.05238e-10
CDON	-0.579142	2.2362	5.4436e-05	0.00016806
CTNNBIP1	-0.579564	4.15097	3.58791e-15	8.34257e-14
DPYSL3	-0.580372	7.33159	4.25251e-12	5.06515e-11
AZIN2	-0.582331	1.91784	3.67981e-07	1.73131e-06
PER3	-0.582408	5.3829	6.30156e-12	7.20814e-11
QDPR	-0.582763	5.42609	1.08609e-23	2.04606e-21
C14orf39	-0.584113	1.85948	2.83506e-13	4.32569e-12
PRDM5	-0.584672	2.13196	4.7025e-13	6.81457e-12
SUOX	-0.585065	4.99258	2.16155e-24	4.53483e-22
SLC9A1	-0.5855	3.82694	7.01078e-09	4.44787e-08
NDUFB10	-0.586002	7.98736	1.48099e-10	1.28972e-09
KREMEN1	-0.586218	6.11756	2.06042e-12	2.60544e-11
PRRG1	-0.58685	4.3916	1.24992e-15	3.22291e-14
RYR3	-0.587441	6.71289	2.00069e-05	6.75259e-05
CYBA	-0.587569	3.44887	1.82741e-05	6.24079e-05
SMAD7	-0.587604	4.3034	1.21581e-11	1.31418e-10
PTGFRN	-0.588461	3.46565	3.97049e-05	0.000125648
RBFOX2	-0.588975	7.40295	2.39019e-23	3.80411e-21
FKBP3	-0.589435	7.25699	1.84438e-13	2.9405e-12
GRIP2	-0.590695	6.28636	1.27609e-08	7.60467e-08
GBAS	-0.590881	8.65786	9.12149e-11	8.30379e-10
OSBPL7	-0.590994	4.78905	8.75365e-06	3.21676e-05
CFD	-0.591343	6.83744	0.000525327	0.00132685
TPM2	-0.591988	13.232	1.13792e-08	6.86095e-08
PDZRN3	-0.592203	5.83795	4.10078e-08	2.26673e-07
TMEM37	-0.592307	1.09686	0.00516199	0.0105796
GPRASP2	-0.593118	3.14276	4.06492e-25	1.10363e-22
LOXL2	-0.593479	3.10879	9.16517e-05	0.000269096
ATP5A1	-0.593832	10.12	1.33698e-14	2.73652e-13
MYOC	-0.593979	5.34382	0.00187019	0.0042189
MIEF2	-0.59427	5.10635	1.79342e-16	5.51836e-15
ANKH	-0.594504	6.86452	2.68558e-24	5.38925e-22
PATJ	-0.594803	6.11986	1.31987e-08	7.83517e-08
ADHFE1	-0.595148	5.65258	4.42136e-15	1.00279e-13
KALRN	-0.595536	6.12412	6.78733e-13	9.42163e-12
MURC	-0.595618	7.34472	1.46276e-07	7.30274e-07
LDLR	-0.595717	3.15327	2.87528e-05	9.37539e-05
MAN1C1	-0.596954	3.25382	5.20256e-09	3.36073e-08
CYP4X1	-0.597236	2.66218	1.16124e-08	6.9833e-08
AURKA	-0.599178	2.98565	1.30211e-06	5.53653e-06
SLC2A11	-0.599469	3.89613	5.02448e-16	1.41838e-14
PI16	-0.599931	3.85995	0.000277366	0.00073999
PTER	-0.600168	3.45492	2.05841e-16	6.2299e-15
ATP5G3	-0.600535	8.00484	2.99304e-12	3.65943e-11
ADAMTSL3	-0.601327	3.00004	7.60192e-08	3.96235e-07
DYRK1B	-0.603518	7.20438	4.75271e-10	3.74814e-09
DBI	-0.603914	5.61582	1.52546e-09	1.08906e-08
RASD2	-0.604211	4.15268	1.825e-08	1.05886e-07
PFKFB1	-0.604613	5.46579	1.19001e-06	5.09506e-06
ARHGAP18	-0.604769	3.80979	2.23016e-13	3.49518e-12
PPP1R16A	-0.605479	4.93745	6.90565e-16	1.87489e-14
FRY	-0.605864	5.93726	5.01508e-14	8.98916e-13
PKD1L1	-0.605925	1.98039	6.52129e-10	4.99144e-09
GYS1	-0.606266	8.73176	9.99906e-14	1.65502e-12
SCP2	-0.606548	6.53338	2.69519e-28	2.76437e-25
HOMER2	-0.606638	6.83445	1.44679e-08	8.55013e-08
ATP8B1	-0.60685	2.86974	4.48275e-08	2.4558e-07
IDH2	-0.607268	9.64534	1.25027e-08	7.47393e-08
FBXO3	-0.607786	6.24212	3.67355e-21	3.68593e-19
NDUFA9	-0.607958	6.79527	5.18801e-16	1.46008e-14
CLASP2	-0.608853	6.42107	3.29543e-27	2.02801e-24
DENND1B	-0.609077	3.95617	4.56338e-18	2.09575e-16
KIAA1755	-0.609111	1.45765	0.00122941	0.00288038
HIBCH	-0.609116	4.90011	6.0383e-19	3.57305e-17
HSDL2	-0.610819	7.55507	1.0107e-14	2.13009e-13
ENPEP	-0.611099	3.52766	9.05993e-11	8.26405e-10
ECHDC2	-0.611127	6.09929	4.48519e-25	1.18294e-22
AFF3	-0.611492	2.14872	3.01884e-05	9.80193e-05
FN1	-0.612232	7.36665	3.71591e-05	0.000118445
NDUFB3	-0.612386	6.28776	1.81776e-14	3.59257e-13
COL6A2	-0.613737	8.0918	1.01328e-05	3.67382e-05
PKM	-0.614128	10.7681	2.99282e-09	2.02542e-08
L2HGDH	-0.614506	4.46699	3.18206e-16	9.29545e-15
TTC3	-0.614659	6.76763	3.07077e-27	2.02473e-24
CFL2	-0.614849	9.29496	1.77966e-11	1.87749e-10
NTN4	-0.614888	3.93807	5.61054e-11	5.31188e-10
CAPN5	-0.61516	2.24911	9.46803e-07	4.14215e-06
CAV3	-0.615253	6.03087	3.84495e-10	3.07031e-09
SCARA3	-0.615654	2.55317	0.000995351	0.00237759
GLIPR2	-0.615667	2.94183	1.81955e-05	6.21622e-05
TMEM144	-0.615838	1.36492	1.1824e-08	7.09673e-08
ACADSB	-0.616441	6.47726	1.7606e-12	2.23858e-11
CDH13	-0.616559	6.10209	2.09739e-21	2.27777e-19
TUBA1A	-0.618729	4.88639	2.64684e-05	8.71361e-05
FAM217B	-0.618741	4.45957	1.2001e-15	3.10311e-14
ALDH7A1	-0.618928	4.22379	8.55572e-16	2.28889e-14
JAK2	-0.61906	5.18239	1.02723e-13	1.69632e-12
FREM1	-0.620124	1.91716	3.9066e-06	1.52675e-05
IKZF2	-0.621169	3.34487	5.6237e-14	9.86927e-13
LGALSL	-0.621357	5.5909	6.11784e-10	4.70382e-09
ZDHHC11B	-0.621785	3.42294	1.38945e-06	5.87003e-06
ENDOD1	-0.621996	6.63626	3.24405e-18	1.53568e-16
SSPN	-0.622278	6.34295	1.2552e-16	4.02319e-15
ANO5	-0.622297	7.1682	2.46009e-07	1.18277e-06
RFTN1	-0.622605	4.92094	6.06165e-11	5.68649e-10
DUSP28	-0.623167	4.10967	8.04368e-21	7.00483e-19
DUSP26	-0.62445	7.93401	3.14815e-08	1.77307e-07
HIBADH	-0.624862	6.37831	1.40786e-23	2.50558e-21
FYCO1	-0.624921	8.95562	1.9207e-10	1.63561e-09
IFIT3	-0.626866	3.32066	0.00067926	0.00167788
KCNA7	-0.627292	5.98626	4.07468e-07	1.89967e-06
FHOD3	-0.627433	6.1062	3.62245e-10	2.91279e-09
NDUFS7	-0.62776	6.91793	6.17126e-15	1.35959e-13
SLC4A7	-0.627842	4.6977	1.20218e-10	1.06705e-09
SLC25A11	-0.628545	7.35539	3.91646e-15	9.01567e-14
IRS1	-0.62995	5.90802	6.02175e-11	5.66056e-10
MAOB	-0.631098	6.64746	2.60323e-11	2.6407e-10
NR4A3	-0.631114	6.45842	0.0136884	0.0252715
TLN2	-0.631296	6.19113	5.71532e-13	8.0424e-12
PSTPIP2	-0.631362	4.67815	2.40607e-06	9.71161e-06
SCUBE2	-0.632548	3.02541	8.02715e-06	2.97108e-05
ARHGEF4	-0.63311	3.30966	2.26241e-14	4.38746e-13
PTGDS	-0.633222	4.83648	5.36023e-06	2.05203e-05
PDE4B	-0.633376	6.07587	5.01512e-06	1.92894e-05
AKAP12	-0.633954	5.71025	3.79956e-06	1.48681e-05
OAF	-0.634194	4.04698	1.15291e-05	4.13141e-05
ACAT1	-0.634663	8.29022	2.87522e-11	2.89119e-10
FHL1	-0.635418	12.8763	1.128e-11	1.22357e-10
SRPK3	-0.637638	6.89191	8.2559e-13	1.12074e-11
RNF144B	-0.637732	6.28396	2.9853e-15	7.12075e-14
HYAL1	-0.638421	3.42508	6.95659e-10	5.28964e-09
TNNC2	-0.638511	11.9572	0.000184517	0.000508289
IL11RA	-0.639971	4.05742	1.46988e-19	9.62301e-18
ARHGAP24	-0.640836	3.51494	5.49943e-09	3.53519e-08
IL17RD	-0.641264	1.78935	6.66125e-06	2.50571e-05
CKMT2	-0.642772	9.28084	1.59822e-06	6.68776e-06
CXCL12	-0.643234	6.3509	2.20495e-09	1.53037e-08
IGDCC4	-0.643547	5.01056	9.32207e-12	1.0281e-10
PRKCQ	-0.646025	6.85359	9.85954e-10	7.29274e-09
HCFC1R1	-0.646979	6.79969	3.29023e-10	2.68542e-09
HERC1	-0.648053	7.86624	2.76158e-18	1.33467e-16
DUSP10	-0.648684	4.25252	1.48377e-11	1.5875e-10
SLN	-0.64901	10.3525	4.46022e-08	2.44491e-07
VWA8	-0.649397	6.39354	5.19184e-13	7.43036e-12
RHOBTB1	-0.6502	7.13087	3.86112e-07	1.81016e-06
HIC1	-0.650356	4.16547	8.69391e-09	5.42254e-08
TRAK1	-0.650515	7.65263	7.8613e-24	1.54399e-21
GAREM2	-0.651343	2.35902	8.48239e-11	7.76025e-10
ALDH6A1	-0.651462	5.65076	1.25346e-11	1.34857e-10
ACOX2	-0.651558	3.40417	9.22686e-12	1.01882e-10
SGCD	-0.653264	7.07448	1.82139e-14	3.59257e-13
MGST3	-0.653632	6.99071	3.00453e-21	3.11628e-19
AOC3	-0.654758	5.06668	0.000348957	0.000913822
IFI44L	-0.655518	3.50257	9.21384e-05	0.000270323
RASSF9	-0.65558	2.21579	1.59784e-08	9.38271e-08
NDUFS1	-0.656115	8.63913	1.38357e-14	2.81461e-13
ATP2A2	-0.656547	12.1707	7.69452e-07	3.43131e-06
GPT	-0.657405	5.43776	1.14084e-10	1.0175e-09
ENO3	-0.657773	11.9861	6.33833e-06	2.39242e-05
ADAM23	-0.6589	3.77588	3.12597e-13	4.69965e-12
CC2D2A	-0.660033	2.26842	3.66265e-10	2.94255e-09
EXOC6	-0.660057	5.37914	2.59067e-19	1.62684e-17
MEF2C	-0.661906	8.71479	8.94235e-14	1.49541e-12
CPE	-0.662262	5.47985	5.48776e-09	3.53014e-08
MB	-0.662379	13.5059	1.26948e-07	6.4141e-07
TMEM38A	-0.662951	8.75577	1.55671e-09	1.1088e-08
MFAP5	-0.663042	5.18208	0.000231834	0.000626297
FGL2	-0.664226	3.81053	1.39438e-05	4.88482e-05
RXRG	-0.665214	4.98395	4.15992e-10	3.30467e-09
GNAO1	-0.665619	2.17408	2.18099e-09	1.51488e-08
COL21A1	-0.665927	3.0621	0.000227375	0.000614971
IGSF3	-0.669351	1.94063	1.60946e-08	9.43895e-08
FHL2	-0.669595	5.36895	3.22297e-11	3.2025e-10
LDHD	-0.669705	6.06121	7.51062e-14	1.28153e-12
MAMSTR	-0.669767	5.71701	4.51362e-11	4.36742e-10
CPTP	-0.670268	5.37077	3.38521e-14	6.31291e-13
CKM	-0.670369	14.6154	3.72761e-06	1.46113e-05
COL6A1	-0.670643	7.79162	1.91834e-07	9.32011e-07
RSAD2	-0.672975	2.59734	1.63934e-05	5.65289e-05
MPC1	-0.673433	6.33209	1.44964e-16	4.58274e-15
AMOT	-0.673948	6.902	1.22551e-12	1.60237e-11
ZNF575	-0.674362	0.906598	8.61027e-12	9.57607e-11
MYBPC1	-0.674985	13.6625	2.34379e-08	1.34549e-07
CTNNA3	-0.675449	5.44804	1.40926e-09	1.01632e-08
NRP1	-0.67573	6.19466	1.26132e-14	2.59893e-13
ATP8A1	-0.677914	6.53302	5.68417e-13	8.01077e-12
C9orf3	-0.678272	6.41745	4.13727e-21	4.1051e-19
CEP85	-0.678749	6.81677	3.76026e-11	3.68091e-10
VDAC3	-0.680569	8.30504	5.88808e-22	7.05881e-20
ALDH1A1	-0.680569	5.9259	1.30292e-15	3.34091e-14
BPHL	-0.680787	3.06053	1.92777e-23	3.35759e-21
ZNF519	-0.680911	1.94979	1.34953e-20	1.09276e-18
ARHGEF6	-0.682502	6.74103	2.83876e-14	5.3919e-13
GOT1	-0.682524	8.38463	3.18761e-09	2.1478e-08
GAS7	-0.682724	4.32354	1.26982e-08	7.57706e-08
MPP7	-0.683159	4.20697	2.10006e-10	1.78177e-09
NR4A1	-0.683838	7.70332	3.98783e-06	1.55455e-05
LGALS3BP	-0.685169	5.05059	4.19192e-06	1.62792e-05
CD36	-0.685972	7.9622	8.96191e-11	8.18273e-10
MYOZ2	-0.68619	8.28079	4.90619e-06	1.8894e-05
C2orf40	-0.686736	1.94491	0.000189833	0.000520913
WNT11	-0.686755	3.19738	1.51491e-10	1.31553e-09
CADM2	-0.686993	3.0633	3.10649e-10	2.55125e-09
SUCLA2	-0.690056	7.30109	2.94896e-17	1.13424e-15
KLHDC3	-0.690064	7.3504	2.6752e-20	2.0579e-18
TPM3	-0.690809	12.1882	7.38746e-08	3.86366e-07
MYOM1	-0.691127	10.4857	4.80098e-11	4.61644e-10
ADAMTSL4	-0.691846	6.47312	5.07828e-09	3.28966e-08
ADSSL1	-0.693191	9.04436	1.52112e-07	7.56139e-07
TFRC	-0.693423	6.71551	1.06679e-06	4.61894e-06
EMC10	-0.693456	7.61146	1.05219e-13	1.72826e-12
MN1	-0.693925	7.4795	2.50104e-08	1.42866e-07
TNNI2	-0.694205	10.9694	6.33338e-05	0.000192314
SFRP2	-0.694635	3.24691	0.0235292	0.0409653
DOK5	-0.69484	4.29666	2.29549e-14	4.43299e-13
DNAJA4	-0.695334	7.21939	1.22677e-07	6.21534e-07
AMPD1	-0.695722	9.02794	7.449e-09	4.70005e-08
PNPLA4	-0.695918	4.79644	9.86714e-21	8.51248e-19
RTN4	-0.696612	8.94379	9.7622e-27	5.30087e-24
CDKN2C	-0.696822	3.38767	1.51781e-08	8.93552e-08
2-Mar	-0.697993	4.09888	7.46357e-28	6.26329e-25
G0S2	-0.698008	6.88337	0.00030075	0.000798455
PSMB10	-0.700132	3.43499	2.20138e-10	1.85919e-09
KLHL13	-0.703887	2.13328	4.74936e-21	4.5668e-19
VGLL2	-0.704443	6.5457	9.97198e-08	5.1168e-07
RASGRP3	-0.705089	4.91366	5.29558e-20	3.81902e-18
PERM1	-0.705117	8.02499	1.86587e-05	6.35333e-05
NDUFC1	-0.705166	6.4072	4.29649e-22	5.28812e-20
KCNJ12	-0.70664	6.48018	2.79042e-08	1.58513e-07
TPI1	-0.708251	9.57916	6.63281e-16	1.81146e-14
TP53INP2	-0.708259	6.6318	1.21774e-11	1.31474e-10
TNNT1	-0.708328	12.7648	7.04207e-07	3.16174e-06
FILIP1L	-0.710225	6.97861	2.38671e-17	9.41527e-16
PRKAR1B	-0.711185	2.72692	2.22804e-16	6.68334e-15
NUDT6	-0.71293	1.50398	1.78903e-27	1.37621e-24
PDLIM2	-0.714171	5.38766	1.27403e-12	1.64714e-11
INMT	-0.714572	3.04738	6.11712e-12	7.03202e-11
ZNF618	-0.715311	3.16805	7.80371e-16	2.11249e-14
SMTNL1	-0.715469	8.21189	1.97452e-06	8.11521e-06
TNNT3	-0.715611	11.8955	1.06461e-05	3.84635e-05
FAM149A	-0.717011	2.59518	6.14085e-09	3.92292e-08
PLCL1	-0.717173	5.33844	4.93821e-11	4.73853e-10
MYOM2	-0.718277	10.0737	1.22357e-08	7.32953e-08
LTBP4	-0.719098	7.05285	3.59306e-09	2.39477e-08
CACNA1S	-0.720717	9.12126	3.45228e-12	4.1712e-11
SRGAP3	-0.721288	2.71478	2.59847e-13	3.99835e-12
ZNF710	-0.723107	3.89681	1.9902e-16	6.04326e-15
NOS1	-0.723693	6.44364	1.56127e-05	5.40993e-05
VIPR2	-0.724447	2.67836	5.99e-10	4.61165e-09
SEC31B	-0.724581	4.9776	3.69044e-20	2.72532e-18
TMEM143	-0.725861	6.04158	1.85698e-15	4.62042e-14
RBL1	-0.726145	3.88581	5.08096e-20	3.6931e-18
PIK3C2B	-0.726467	5.08328	2.08802e-22	2.7535e-20
BICD1	-0.726835	3.66237	3.1328e-09	2.11396e-08
IGF2	-0.72841	6.57627	1.73537e-05	5.95609e-05
MYOZ1	-0.729812	10.9778	1.02854e-11	1.12627e-10
MFAP4	-0.730048	5.40605	7.01768e-07	3.15689e-06
SLC16A1	-0.730168	6.4369	9.30457e-17	3.12329e-15
CERCAM	-0.731397	3.31681	1.08175e-06	4.67494e-06
REEP1	-0.732919	4.78099	9.72945e-16	2.54427e-14
SPON2	-0.738971	4.10126	3.38366e-08	1.8953e-07
NR3C2	-0.739361	4.55695	3.03976e-25	9.05163e-23
SLC25A12	-0.740173	7.56617	1.71133e-15	4.26954e-14
GNG7	-0.740325	2.74017	8.9263e-15	1.9118e-13
CAMK2A	-0.741531	7.31987	6.33894e-15	1.39321e-13
PLAC9	-0.741751	3.03916	1.43259e-05	5.00727e-05
SLC25A36	-0.741885	6.5861	2.59035e-20	2.00937e-18
REEP2	-0.742015	2.47065	8.88307e-14	1.4882e-12
MATN2	-0.74538	3.30752	2.89856e-05	9.44463e-05
BZW2	-0.747315	7.42992	4.78789e-19	2.8887e-17
DIXDC1	-0.748356	4.38526	8.95098e-19	4.9775e-17
SAMD14	-0.748729	1.29842	6.40059e-16	1.75323e-14
SLCO5A1	-0.748914	5.25177	1.01096e-12	1.34469e-11
ISLR	-0.749627	4.72643	6.18893e-08	3.28145e-07
PCOLCE	-0.750043	4.05494	1.03983e-05	3.75977e-05
NAT8L	-0.751413	3.9359	2.6775e-06	1.07367e-05
SOX9	-0.75202	2.47314	1.61816e-10	1.39993e-09
KBTBD12	-0.754532	6.23533	5.82433e-15	1.28931e-13
SLC25A4	-0.754911	10.3031	2.28867e-10	1.92235e-09
PRICKLE1	-0.756028	2.20641	6.95198e-10	5.28964e-09
NINL	-0.756223	2.30679	8.51908e-14	1.43242e-12
TSPOAP1	-0.75638	3.78533	2.54778e-19	1.61086e-17
MYLK2	-0.756392	9.07198	5.27542e-06	2.02316e-05
HMCN2	-0.756792	6.17504	3.97297e-14	7.23362e-13
PCYOX1	-0.757874	6.67526	2.83675e-22	3.58712e-20
SEMA6C	-0.758367	8.52846	5.2437e-19	3.14315e-17
LAPTM4B	-0.760231	6.90485	4.8325e-21	4.59885e-19
MYLPF	-0.762094	11.0968	5.15934e-06	1.98193e-05
FREM2	-0.762151	4.53964	2.1356e-11	2.22252e-10
FAM78A	-0.762307	5.28262	2.23936e-15	5.49775e-14
APOBEC2	-0.762322	8.29138	9.57435e-12	1.05466e-10
NNT	-0.762741	8.61143	9.96355e-14	1.65502e-12
SMPX	-0.764599	8.03031	3.95153e-11	3.86405e-10
PYGM	-0.764952	12.3577	4.03834e-08	2.23389e-07
MYL12A	-0.764995	10.1607	3.47647e-10	2.81502e-09
MAGI1	-0.766795	4.35364	2.33278e-20	1.82491e-18
ANK1	-0.767488	8.3007	5.0128e-13	7.2189e-12
TPPP3	-0.768679	5.35446	3.1691e-06	1.25608e-05
LAMA4	-0.769163	5.06256	2.86896e-08	1.62574e-07
SSC5D	-0.771553	3.0959	8.30878e-07	3.66452e-06
ADCY1	-0.771855	4.06525	2.28236e-15	5.58844e-14
SEMA6D	-0.775221	4.11022	7.73993e-13	1.05691e-11
VWA7	-0.775727	3.50197	5.41553e-14	9.55846e-13
GALNT16	-0.77591	3.38385	2.93447e-10	2.42507e-09
SEMA5A	-0.776483	2.87401	5.97904e-13	8.38792e-12
SEMA3C	-0.776825	5.21005	1.77814e-10	1.52405e-09
TMEM52	-0.777815	6.51636	6.80195e-10	5.18916e-09
COLGALT2	-0.779229	4.07454	1.27061e-14	2.60645e-13
ACTN2	-0.781147	12.2936	2.08553e-11	2.17531e-10
THBD	-0.78126	6.19812	5.59597e-05	0.00017236
CNNM4	-0.782549	5.58927	6.25717e-21	5.71881e-19
RASL12	-0.783171	3.98799	7.99652e-19	4.52858e-17
PLCB1	-0.783185	4.23262	1.18948e-21	1.35556e-19
TNNC1	-0.783196	12.1374	7.46959e-09	4.70982e-08
JPH2	-0.784258	7.8876	3.04442e-14	5.72364e-13
MYL6B	-0.789366	8.51979	3.6896e-06	1.44746e-05
PPP1R3C	-0.790273	8.42608	4.98936e-09	3.23659e-08
PRSS23	-0.791122	5.20773	1.41457e-13	2.28285e-12
HSPB6	-0.791616	9.54335	1.83218e-10	1.56455e-09
FNDC5	-0.792954	7.55189	1.66011e-08	9.70517e-08
ESRRG	-0.793576	4.02275	4.83656e-09	3.14854e-08
COL5A1	-0.794213	5.16679	3.56914e-06	1.40258e-05
PLXNC1	-0.794753	2.67769	7.25151e-12	8.20327e-11
SCN4B	-0.796177	5.05389	2.27761e-11	2.35439e-10
COL1A1	-0.796273	7.04964	0.0025127	0.00550137
RPL3L	-0.797306	9.00827	2.27027e-10	1.90884e-09
CD248	-0.798176	4.64814	7.53332e-06	2.80065e-05
ADAMTSL5	-0.798432	3.84007	1.63278e-18	8.51537e-17
MDFIC	-0.79964	4.65737	1.37933e-24	3.18315e-22
MDH1	-0.800479	8.4241	1.76475e-19	1.13919e-17
MEST	-0.801513	2.48222	0.000179187	0.000495233
GOT2	-0.802878	8.80404	1.09299e-12	1.44133e-11
PPP1R3B	-0.806024	7.48651	2.60624e-15	6.29796e-14
EML1	-0.80604	4.94357	1.53536e-29	2.36215e-26
TCAP	-0.806393	11.9828	2.27051e-10	1.90884e-09
SLC16A7	-0.807186	3.58183	1.42359e-06	6.00051e-06
SH3KBP1	-0.807822	3.99909	3.85519e-15	8.89682e-14
COL11A2	-0.808424	2.47068	1.06132e-10	9.53024e-10
ACADM	-0.80929	7.82649	5.22546e-14	9.31201e-13
ASPA	-0.811152	3.91183	4.78232e-18	2.164e-16
CARNS1	-0.812197	6.54243	1.24994e-12	1.6251e-11
LSP1	-0.814896	4.84859	2.56191e-10	2.13439e-09
MSS51	-0.815034	6.84757	3.50375e-08	1.959e-07
CREB5	-0.815323	4.26303	2.00437e-10	1.70215e-09
RSPO3	-0.818534	4.74246	6.77704e-11	6.31908e-10
BHLHE41	-0.819166	6.10966	2.66936e-17	1.0397e-15
CASQ1	-0.81975	10.6207	7.33398e-11	6.77677e-10
C10orf71	-0.820831	8.72547	9.77094e-12	1.07376e-10
MRC2	-0.821197	5.25161	2.9822e-10	2.45792e-09
APBA1	-0.821512	2.61512	1.87831e-24	4.03225e-22
ACTA1	-0.822823	15.1603	3.46596e-09	2.31675e-08
ADAM19	-0.8232	3.64769	4.40196e-18	2.03173e-16
FADS2	-0.824603	3.77544	2.8922e-11	2.90194e-10
MYL2	-0.825501	12.9386	7.10173e-08	3.71844e-07
ATP2A1	-0.825686	12.0792	3.13061e-05	0.000101328
FITM1	-0.825762	6.81455	8.25133e-14	1.39247e-12
TNXB	-0.82636	6.49687	5.33294e-10	4.14032e-09
NKAIN2	-0.830843	1.09818	4.92647e-12	5.78579e-11
ADAM22	-0.831984	2.1664	5.11577e-10	3.98918e-09
MYL1	-0.832188	11.9046	4.16987e-10	3.30688e-09
ACHE	-0.832263	6.45083	1.78102e-14	3.52802e-13
ACTN3	-0.835794	9.04156	0.00316487	0.00679259
CAPN3	-0.836488	8.90071	2.02997e-14	3.97848e-13
MYADM	-0.836779	4.99578	1.47907e-12	1.8963e-11
SLC41A1	-0.838976	6.86958	1.85761e-16	5.69688e-15
ALDH5A1	-0.83924	6.04671	9.96602e-21	8.51818e-19
SEMA3B	-0.841266	3.66112	8.62588e-12	9.58189e-11
RNF150	-0.842035	5.09296	3.84811e-13	5.6384e-12
OLFML1	-0.843998	2.42332	7.05652e-10	5.36121e-09
ZNF331	-0.844007	4.59399	1.61463e-16	5.03536e-15
F10	-0.844958	1.88919	2.32061e-09	1.60341e-08
HDAC9	-0.845123	3.99361	5.37975e-14	9.53177e-13
HLTF	-0.849762	4.26203	7.29709e-39	3.36797e-35
CA3	-0.851257	11.8802	1.14068e-09	8.3635e-09
LPL	-0.852632	7.44888	7.13016e-07	3.19663e-06
NIPSNAP3B	-0.852939	4.75737	3.9325e-20	2.88102e-18
LRRC20	-0.853601	7.90945	5.49294e-14	9.67659e-13
TNNI1	-0.860339	12.1405	1.60465e-10	1.38954e-09
KCNA5	-0.861182	1.6184	7.53639e-10	5.68834e-09
KCND3	-0.861766	3.36622	2.50391e-15	6.06657e-14
LDB3	-0.862937	11.0582	1.64378e-16	5.109e-15
EYA1	-0.864651	2.86666	6.6054e-10	5.04755e-09
FSD2	-0.867825	6.62838	3.73811e-13	5.51222e-12
MYH7	-0.867904	14.4223	4.2246e-08	2.3268e-07
CCND1	-0.867967	3.08384	7.64965e-09	4.81677e-08
PROX1	-0.870178	4.16543	2.89181e-13	4.405e-12
PKIA	-0.873605	8.89475	1.61169e-14	3.23423e-13
CFAP58	-0.874992	1.17654	3.83324e-15	8.86833e-14
FBXO40	-0.878187	7.96982	1.59855e-11	1.70002e-10
ATP1B4	-0.879358	6.29543	2.76128e-11	2.78877e-10
TPM1	-0.880376	11.3279	4.02957e-08	2.23137e-07
APLNR	-0.881583	3.87907	3.65692e-12	4.40118e-11
OLFML2B	-0.883372	3.46472	6.85703e-08	3.60258e-07
COL3A1	-0.893585	7.55253	0.000108101	0.000311546
CSRP3	-0.894564	9.18657	3.86557e-08	2.14441e-07
COL1A2	-0.89509	7.45763	2.20258e-05	7.37469e-05
MYLK3	-0.896199	5.99519	3.22825e-08	1.81486e-07
MPPED2	-0.898258	2.48149	2.35065e-12	2.94022e-11
EFR3B	-0.899147	3.36947	1.35433e-14	2.7659e-13
TRIM7	-0.900411	6.85968	1.15953e-18	6.3335e-17
FBXL22	-0.901018	1.20231	5.51292e-13	7.81716e-12
C1orf127	-0.90192	3.54676	5.38398e-10	4.17643e-09
LUM	-0.90377	4.97844	9.32507e-06	3.4064e-05
ITGB1BP2	-0.904462	4.26206	1.25843e-17	5.2092e-16
ACE	-0.904937	3.53656	3.64812e-16	1.04909e-14
AIG1	-0.906796	3.61441	3.79145e-23	5.83314e-21
SBK1	-0.907162	5.32747	4.36978e-17	1.59437e-15
TMEM159	-0.908956	6.17567	1.35408e-18	7.14259e-17
DBP	-0.908985	3.71006	3.42466e-17	1.2696e-15
TMEM182	-0.91081	6.3147	5.27197e-16	1.4792e-14
RCSD1	-0.911255	6.33747	1.25523e-24	2.97103e-22
AGL	-0.911544	8.95505	1.2657e-12	1.63867e-11
DHRS7C	-0.912492	5.87658	9.36844e-09	5.78462e-08
ANGPT1	-0.912803	4.33691	5.80425e-16	1.60416e-14
TMEM108	-0.912871	3.59899	1.85619e-18	9.41455e-17
KLHL31	-0.918063	7.30861	1.42146e-14	2.86496e-13
SLC25A30	-0.91917	5.94327	6.24983e-13	8.70169e-12
DPT	-0.919709	5.18533	9.20225e-09	5.69343e-08
GAS2	-0.921606	2.45456	3.92914e-12	4.70427e-11
KLHL33	-0.923584	6.118	3.31533e-15	7.80243e-14
AQP7	-0.925333	5.42003	1.4072e-12	1.81169e-11
GPT2	-0.927134	7.43051	3.64974e-14	6.73814e-13
LRRC39	-0.928359	7.27681	1.69763e-17	6.87316e-16
PLN	-0.92893	8.40616	4.76051e-15	1.06661e-13
SEC14L5	-0.931678	2.87665	3.69353e-10	2.96221e-09
MYOZ3	-0.931888	7.26596	2.6173e-15	6.30817e-14
COL15A1	-0.936858	6.22346	3.5145e-16	1.01382e-14
PPP2R3A	-0.938739	7.29496	2.11476e-23	3.51159e-21
AGMAT	-0.94146	4.3216	1.11739e-11	1.21492e-10
MYOT	-0.941617	10.2848	1.05082e-13	1.72826e-12
MYL3	-0.944211	10.2834	1.15818e-08	6.96949e-08
PPP1R3A	-0.959831	7.52004	3.2773e-12	3.98062e-11
COQ10A	-0.960693	6.77471	2.69885e-16	8.03647e-15
ASPN	-0.969964	3.52945	5.3216e-07	2.4464e-06
SCN2B	-0.970918	3.2978	3.0287e-14	5.70571e-13
AAMDC	-0.971589	5.102	3.35027e-20	2.49406e-18
ESR1	-0.97448	3.23855	1.63731e-22	2.25582e-20
ADAMTSL2	-0.978087	3.15829	1.22222e-13	2.00041e-12
CLCN1	-0.978466	5.43188	2.97961e-16	8.7595e-15
NPHP1	-0.9786	5.13757	4.05266e-17	1.48453e-15
ASB15	-0.983061	6.08934	4.04289e-11	3.94502e-10
FBP2	-0.987344	7.5314	5.37586e-08	2.89019e-07
CALML6	-0.996329	4.28347	3.43503e-06	1.35566e-05
CCDC80	-0.998654	5.43777	3.96695e-06	1.54837e-05
LAMB3	-1.01005	2.78115	5.44616e-13	7.7463e-12
SLC4A4	-1.01401	2.38248	1.65437e-24	3.72475e-22
PAIP2B	-1.016	6.63269	3.4325e-13	5.1188e-12
ABCB4	-1.02341	2.99614	1.28797e-20	1.06154e-18
IL17D	-1.04331	5.99314	1.8551e-13	2.95249e-12
PPM1J	-1.04604	4.90937	7.07579e-15	1.54779e-13
RGS3	-1.04667	5.10153	3.65011e-25	1.02104e-22
THSD4	-1.05176	2.94513	1.08277e-19	7.29565e-18
NEK10	-1.06313	3.56286	3.01507e-11	3.01213e-10
TET1	-1.06403	1.44494	1.28147e-18	6.79844e-17
ASB14	-1.07955	3.98145	2.76799e-12	3.42053e-11
MYH2	-1.08827	13.1463	4.13713e-08	2.28408e-07
IFIT1	-1.11398	4.11386	7.17531e-18	3.09511e-16
CLEC3B	-1.12069	3.30292	8.41171e-15	1.81847e-13
PDP1	-1.1352	5.37932	5.72957e-22	6.95917e-20
XPO4	-1.15588	7.67023	1.11939e-20	9.39376e-19
THY1	-1.15673	2.85763	8.27072e-07	3.64948e-06
FRAS1	-1.16018	3.68066	2.50455e-22	3.25627e-20
P2RY1	-1.18379	3.22672	4.46644e-19	2.74865e-17
ATP2B2	-1.18714	5.14864	1.48414e-11	1.5875e-10
ITGB6	-1.1907	6.03485	2.66639e-17	1.0397e-15
CCDC141	-1.19122	3.95083	2.92539e-18	1.39197e-16
MYH7B	-1.20278	7.61908	2.22995e-16	6.68334e-15
ACOT11	-1.24855	3.73027	1.99218e-17	7.96097e-16
WDR62	-1.25997	5.48571	3.28469e-16	9.56497e-15
PLXNA4	-1.2848	2.93339	5.26053e-14	9.35645e-13
EXTL1	-1.30911	4.36099	3.25426e-17	1.22679e-15
NREP	-1.33719	4.8712	8.24976e-29	1.08791e-25
MASP1	-1.41874	3.30332	1.32834e-20	1.08512e-18
SMCO1	-1.46341	5.3386	8.67317e-18	3.68147e-16

## Sheet: IBM
genes	logFC	logCPM	PValue	FDR
ADH1B	2.28302	6.56987	4.69413e-30	2.16657e-26
FASN	2.1706	6.83375	2.95195e-18	1.08998e-15
MGST1	2.07787	3.56259	2.33713e-14	2.59928e-12
CD163	1.91503	4.43271	5.32155e-20	4.46575e-17
CPM	1.87386	3.94957	4.69977e-22	7.2306e-19
AOX1	1.82038	4.67702	6.41675e-20	4.55638e-17
PRKCD	1.80381	3.24192	3.89174e-28	1.19749e-24
PYGL	1.80335	3.19546	3.66955e-19	1.99256e-16
FABP4	1.7987	6.138	5.61986e-15	7.62896e-13
FADS1	1.79548	4.75063	3.68399e-23	8.50173e-20
C1QB	1.66906	3.38913	7.16004e-12	2.81253e-10
F13A1	1.63784	4.66188	9.46709e-13	5.08086e-11
VSIG4	1.5967	2.87281	2.52767e-15	4.16659e-13
CPAMD8	1.58637	3.31275	3.47058e-14	3.6824e-12
AGPAT2	1.47125	4.70723	1.93009e-16	4.34552e-14
TKT	1.45126	4.66591	1.21324e-17	3.49981e-15
TIMP4	1.43938	3.6033	1.1355e-13	9.61631e-12
TSKU	1.41653	3.67862	2.53553e-10	6.03234e-09
SLC25A1	1.41542	4.04336	9.48772e-22	1.21905e-18
FYB	1.41517	1.24916	1.34576e-10	3.47004e-09
ITGB2	1.41438	2.8026	1.60141e-11	5.50756e-10
CYP4B1	1.41248	4.25778	2.27116e-11	7.38206e-10
LCP1	1.41082	3.17358	4.17259e-11	1.25056e-09
C1QC	1.40394	3.26521	4.06075e-09	6.45177e-08
PDE3B	1.39403	1.44616	4.67416e-06	2.86883e-05
C1QA	1.39016	3.21185	3.47025e-09	5.63099e-08
PIK3R5	1.38039	1.21444	1.47709e-11	5.22415e-10
PHLDA1	1.3701	3.72503	6.3144e-13	3.86015e-11
LAPTM5	1.35829	3.36299	1.54921e-10	3.91802e-09
IKZF1	1.35027	0.977162	9.10753e-11	2.44394e-09
PLIN1	1.34216	4.53461	0.000259305	0.000971841
CHRNA1	1.33485	6.90782	7.85831e-09	1.13045e-07
LIPE	1.33311	4.3179	3.00255e-07	2.64218e-06
ACLY	1.3128	5.04646	1.99967e-30	1.84589e-26
LYZ	1.30236	2.2463	1.68974e-07	1.61603e-06
DOCK2	1.28414	1.75249	1.05246e-09	2.0198e-08
BCAT1	1.27578	2.20861	5.16352e-12	2.13742e-10
PARVG	1.27496	1.06722	2.6907e-10	6.32943e-09
AKR1C1	1.27473	5.82068	2.88123e-12	1.31018e-10
AIFM2	1.26591	3.97447	1.05648e-21	1.21905e-18
IGFBP3	1.26192	5.73584	2.75115e-11	8.72709e-10
SCD	1.25746	5.27837	0.00129036	0.00387611
STK17B	1.23098	2.97242	2.66608e-13	1.89312e-11
SERPINA1	1.19904	1.45516	5.62077e-06	3.37795e-05
BIN2	1.19779	0.701098	5.59307e-09	8.35431e-08
AKNA	1.18726	3.17312	8.64562e-12	3.27081e-10
PPARG	1.18441	2.61256	1.40662e-07	1.37433e-06
LYVE1	1.18296	4.03234	2.31387e-08	2.83212e-07
ERRFI1	1.18247	7.31825	3.16694e-11	9.87635e-10
HCLS1	1.17855	3.553	1.71916e-12	8.35239e-11
HACD2	1.16755	3.69646	8.822e-16	1.59678e-13
GRK3	1.16464	2.63257	5.42685e-08	6.02106e-07
NCKAP1L	1.15126	2.08351	1.73143e-08	2.20798e-07
CSPG4	1.14927	6.96113	3.44908e-11	1.05776e-09
LDLRAD3	1.12656	3.16421	1.3004e-13	1.08144e-11
POSTN	1.12185	4.50755	0.000251734	0.00094577
AIF1	1.12018	1.26747	5.43128e-07	4.38636e-06
ARHGAP30	1.11844	1.93345	3.2421e-08	3.8222e-07
ARHGAP9	1.10989	1.28952	6.11804e-08	6.6756e-07
GALNT15	1.09994	5.78264	1.9066e-11	6.44684e-10
LAIR1	1.09494	1.62673	2.60418e-06	1.72695e-05
PRUNE2	1.08638	6.00993	9.38076e-05	0.000394325
ANXA2	1.08485	7.44909	1.48685e-10	3.78102e-09
MMP14	1.07583	5.14737	2.00249e-08	2.50474e-07
FGD2	1.07392	1.86612	6.90671e-09	1.01522e-07
AKR1C2	1.07169	6.4277	1.18868e-09	2.20335e-08
SYK	1.07021	1.54184	1.51487e-07	1.46823e-06
ARHGAP45	1.06762	2.93027	9.41546e-09	1.32289e-07
GBP2	1.06674	6.03138	1.13345e-14	1.37669e-12
MBNL3	1.05674	1.90821	3.57158e-09	5.74377e-08
CD37	1.05555	1.23339	1.93014e-07	1.81253e-06
MYO1F	1.05518	2.2617	2.32134e-07	2.11324e-06
SLC1A5	1.04862	3.15925	2.31376e-07	2.10842e-06
RAB8B	1.0469	3.76547	1.75352e-18	7.03772e-16
DOCK11	1.04548	3.12423	2.44528e-07	2.21515e-06
AKR1C3	1.04512	5.39687	1.67347e-08	2.15195e-07
BID	1.04388	3.97296	2.47582e-14	2.68874e-12
ITGAM	1.04328	2.31787	2.29406e-08	2.81602e-07
TGFBR3	1.02384	5.52311	3.74199e-13	2.53987e-11
SOAT1	1.02349	3.49107	1.50369e-18	6.30936e-16
OLFML2A	1.0199	5.07778	9.25129e-11	2.47532e-09
STAT5A	1.01425	5.3384	2.39563e-22	4.42281e-19
MSR1	1.00944	1.46957	1.75167e-05	9.04852e-05
SLITRK4	1.00749	4.73695	1.27529e-07	1.26182e-06
BCR	1.00571	4.16021	2.25742e-12	1.05244e-10
TAP1	1.00493	4.44955	5.31536e-10	1.1545e-08
PGD	1.00368	4.92226	5.04937e-19	2.45319e-16
ANPEP	1.00345	2.49095	8.12421e-06	4.64939e-05
ODF2	1.00206	3.72481	1.07143e-19	6.59359e-17
SELENOM	0.988099	4.72911	2.13958e-10	5.2112e-09
GLRX	0.982093	7.14421	1.48289e-13	1.21138e-11
SAMHD1	0.979643	5.75041	2.34114e-15	4.07755e-13
GGT5	0.977105	4.20863	1.30767e-07	1.29103e-06
USP6NL	0.972464	2.45667	2.37552e-14	2.61053e-12
SPI1	0.959308	1.91081	9.37831e-07	7.07859e-06
NAGLU	0.954857	3.82077	6.92807e-18	2.13177e-15
IL16	0.952951	3.06182	9.8241e-09	1.36988e-07
FKBP5	0.952777	9.74972	1.61985e-08	2.09423e-07
SELPLG	0.95066	1.21462	6.37533e-06	3.76283e-05
C1R	0.945727	6.32147	3.67658e-06	2.32297e-05
PNMA1	0.941428	3.93574	3.73713e-12	1.6196e-10
CDC25B	0.929005	4.14029	5.75937e-11	1.65972e-09
UNC93B1	0.922786	2.33037	2.06895e-08	2.58087e-07
LGMN	0.922208	5.70122	2.73049e-15	4.42196e-13
PPL	0.921707	5.2778	8.9323e-08	9.28537e-07
TUBA1C	0.920532	4.22298	5.3406e-09	8.04227e-08
CTSS	0.919531	2.85587	7.80996e-06	4.5115e-05
GMIP	0.915681	1.47059	1.08722e-06	8.06114e-06
LACC1	0.914177	1.67595	2.875e-10	6.7018e-09
PRKCB	0.911911	0.62789	1.27186e-05	6.85372e-05
CD84	0.911882	1.22097	2.51135e-05	0.000123969
MAN1A1	0.911289	4.55615	3.6892e-08	4.26754e-07
MS4A6A	0.911076	2.90988	3.35118e-05	0.000158721
ATP1A1	0.908085	7.39766	2.72344e-12	1.257e-10
GPX3	0.901743	8.66949	6.23138e-11	1.7699e-09
PTPRC	0.896053	2.54318	6.50208e-05	0.000285213
SIRPA	0.895864	4.83238	5.88191e-13	3.66035e-11
CARMIL1	0.895427	1.36392	1.62446e-05	8.47199e-05
SMAP2	0.895115	4.89664	1.72854e-11	5.88787e-10
SYBU	0.893631	2.3147	1.53716e-08	2.00135e-07
MBOAT2	0.892204	2.56632	8.93146e-07	6.78012e-06
C1S	0.892095	7.01729	6.1908e-07	4.92649e-06
PTPRJ	0.887765	3.3118	1.39094e-08	1.83425e-07
IGF1	0.886643	2.7388	5.25076e-07	4.2667e-06
SLC9A3R1	0.886225	2.23377	2.51496e-06	1.67864e-05
BIN3	0.884691	3.0324	3.56381e-19	1.99256e-16
SLC37A2	0.883613	0.770715	2.00687e-05	0.000101509
KIF3B	0.88201	3.74488	4.74635e-18	1.56477e-15
AGTR1	0.880985	3.50697	1.77373e-10	4.42523e-09
EMILIN2	0.87975	2.25241	5.95833e-05	0.000264939
PDK4	0.878945	10.9889	0.00344111	0.00892273
WDR34	0.875673	3.11099	5.33517e-10	1.15588e-08
PTPRF	0.871179	3.76818	0.000656719	0.0021612
MS4A7	0.865635	1.96811	0.000109845	0.000453277
PIK3CD	0.865317	2.13801	2.77156e-07	2.46239e-06
DCLRE1C	0.864204	1.92569	3.87566e-16	7.95028e-14
SLC38A10	0.863497	5.21605	4.8953e-15	6.84674e-13
TNKS1BP1	0.8629	7.43357	2.54174e-14	2.72823e-12
CELF2	0.861995	5.93248	3.32706e-17	8.85848e-15
SLC38A1	0.861511	7.64033	2.21792e-06	1.51544e-05
STAT1	0.85961	6.09804	6.12612e-08	6.67653e-07
RHOG	0.854047	4.51716	1.84816e-21	1.89559e-18
MYO1G	0.853632	0.905413	8.9875e-05	0.000380218
CCND3	0.851505	4.07702	1.23468e-14	1.48017e-12
FTL	0.851279	8.82033	5.02138e-08	5.63212e-07
MAN2B1	0.850218	4.53065	8.84007e-14	8.07947e-12
PABPC1	0.846037	7.35873	8.42075e-13	4.71771e-11
C17orf62	0.84475	3.89479	5.45283e-12	2.22767e-10
CARD6	0.842724	2.41164	5.21476e-10	1.13532e-08
PIP4K2A	0.841015	3.31711	7.24722e-10	1.47031e-08
APMAP	0.840861	5.25822	1.764e-10	4.42485e-09
IL17RA	0.839815	3.17404	2.2311e-09	3.83525e-08
ULK4	0.837365	0.31045	2.38779e-06	1.60654e-05
CYB5A	0.836566	3.60315	6.67294e-08	7.17924e-07
PRELP	0.835829	6.27653	0.000122039	0.000496194
ZNF385A	0.834881	4.53227	1.97868e-06	1.37539e-05
TBC1D16	0.833861	4.66256	8.21407e-08	8.64925e-07
PSMB8	0.833597	3.23575	1.10286e-05	6.06704e-05
DRAM1	0.832018	2.66732	1.03656e-10	2.7381e-09
TUBA1B	0.829062	5.55723	7.97166e-10	1.59279e-08
ITPK1	0.82684	5.50416	1.95465e-20	1.80434e-17
BNIP3L	0.825718	5.52426	5.92931e-11	1.6998e-09
TLCD2	0.825585	2.45395	3.65092e-05	0.00017151
SH3BGRL2	0.822686	3.62435	1.74058e-09	3.09582e-08
MAN2B2	0.822545	3.82206	9.47685e-09	1.3295e-07
CST3	0.817977	7.95835	7.95288e-09	1.14173e-07
ATAD2	0.813604	4.04053	6.8183e-09	1.00382e-07
PLXNB1	0.81052	3.63921	7.84851e-06	4.5281e-05
ANTXR2	0.810098	4.84288	3.51822e-09	5.66942e-08
IL10RA	0.809339	2.48682	0.000129313	0.000521907
TGFBR2	0.808545	6.34214	2.20925e-08	2.72641e-07
CSRP2	0.802232	2.71767	5.53785e-07	4.45544e-06
CORO7	0.799133	2.99758	3.29482e-08	3.86461e-07
C1orf198	0.797159	6.99719	2.52151e-15	4.16659e-13
ALDOC	0.796169	1.73993	0.000106295	0.000440203
TOP1MT	0.794918	2.65342	3.51223e-10	7.98557e-09
LPIN2	0.793252	3.25349	2.46282e-09	4.18679e-08
LPAR1	0.79308	3.62637	1.97123e-05	0.000100145
RELB	0.790084	3.49457	2.18691e-09	3.79462e-08
MOB3A	0.787637	4.40586	3.69224e-18	1.26233e-15
CYBB	0.785089	2.70376	5.3489e-05	0.000240622
DNAJC1	0.785021	3.59869	3.35875e-17	8.85848e-15
NABP1	0.783782	3.21722	5.85924e-06	3.49849e-05
THEMIS2	0.781226	2.37488	4.40477e-05	0.000202998
ARHGAP4	0.781026	3.14071	2.82431e-06	1.83989e-05
RPGR	0.77984	3.56056	1.46367e-09	2.63889e-08
CHST11	0.779511	1.27067	3.66639e-05	0.000172061
TC2N	0.779275	2.80566	1.76135e-07	1.67027e-06
IQGAP2	0.779097	1.09307	0.000142408	0.000567358
SLC39A11	0.778865	2.22264	1.615e-13	1.27419e-11
SH3PXD2B	0.775731	3.90719	3.56518e-05	0.000167738
NID1	0.772198	6.14069	1.32208e-07	1.30386e-06
PRKAR2B	0.772178	2.57143	0.00860015	0.0196311
TRIM11	0.771424	2.66196	4.49365e-12	1.91156e-10
CLMP	0.769094	2.82854	0.000972084	0.00302845
BASP1	0.768409	1.53996	0.00236484	0.00646619
ELMOD3	0.766658	4.79407	3.99598e-13	2.67297e-11
PPIA	0.764318	6.64393	3.09349e-09	5.0902e-08
C10orf10	0.763815	6.75827	8.57632e-05	0.000363323
KIF2A	0.762909	3.26898	7.69433e-12	2.9843e-10
FGD3	0.762793	1.43041	3.53108e-05	0.000166473
ARRB2	0.761909	3.55458	2.14281e-08	2.6658e-07
NQO1	0.760205	4.06138	5.24275e-05	0.00023677
DYNC2H1	0.759718	2.61764	3.06238e-06	1.97684e-05
TSC22D3	0.757539	8.53936	3.30335e-10	7.54784e-09
MYO9B	0.756454	5.15776	3.00088e-12	1.35127e-10
IRAK4	0.756326	2.89671	6.1863e-12	2.4937e-10
TRIM56	0.756195	5.33556	8.43269e-13	4.71771e-11
HSD17B11	0.753119	3.5898	6.64664e-08	7.15929e-07
RILPL2	0.750252	2.4737	1.35261e-07	1.33255e-06
FERMT3	0.748115	2.59275	7.33883e-06	4.26067e-05
RAB5C	0.747794	4.67057	8.02097e-13	4.59885e-11
PLTP	0.744484	4.47672	0.00048837	0.00167402
MAOA	0.741032	5.84824	0.00917879	0.0207823
ZNF765	0.74075	2.38091	1.58551e-13	1.26171e-11
ARHGAP1	0.7394	5.55732	6.34984e-10	1.32614e-08
DDX39A	0.739175	4.23065	3.83982e-15	5.62625e-13
RNF213	0.738866	6.84581	3.66349e-16	7.68583e-14
FZD4	0.73881	6.7469	2.70222e-07	2.41007e-06
SIRT7	0.737652	2.96825	3.72735e-15	5.54954e-13
ATOX1	0.737636	3.28431	2.03059e-11	6.76692e-10
HIST1H2BK	0.736217	0.908235	6.56452e-06	3.85478e-05
SERPING1	0.732935	6.98877	5.78197e-06	3.46377e-05
SFT2D2	0.731182	4.6584	1.06579e-13	9.2442e-12
ZSWIM4	0.728158	2.44162	8.77978e-09	1.24878e-07
SIGLEC1	0.728012	3.69438	0.000271742	0.00100984
STK4	0.727992	3.71186	1.52946e-13	1.23251e-11
FYN	0.727846	4.21718	6.7687e-07	5.33247e-06
HK2	0.727115	6.73027	0.000252301	0.000947515
RAPGEF3	0.726963	5.2283	1.01161e-06	7.57353e-06
KIAA0556	0.726178	3.41292	8.93311e-13	4.90843e-11
BTG1	0.723599	5.53053	2.90784e-07	2.56618e-06
RPL3	0.723345	8.31514	2.25394e-06	1.53324e-05
CNPY3	0.723304	3.24537	1.49864e-08	1.95394e-07
SH3BP1	0.721208	0.300215	0.00023202	0.000879221
TPRG1	0.721068	2.47709	0.000774952	0.00249689
CD14	0.720408	3.34464	0.0014317	0.00424133
HLA-DOA	0.717729	1.1844	0.00132636	0.00396105
CDC42EP4	0.717608	5.14793	1.73175e-08	2.20798e-07
RABGAP1L	0.71637	3.9056	4.81901e-09	7.38941e-08
DENND3	0.716308	4.87544	4.87031e-09	7.4188e-08
TMEM135	0.71595	3.92865	2.88531e-08	3.44112e-07
PFN1	0.714858	7.00617	3.28552e-12	1.46515e-10
EZR	0.712762	5.94045	1.16702e-08	1.57015e-07
TMEM43	0.710943	6.40907	7.60174e-14	7.16037e-12
MAP3K6	0.708976	5.15064	3.3115e-09	5.41034e-08
AHNAK2	0.70891	3.66412	0.00244774	0.00667112
CPNE2	0.70855	3.99199	7.84142e-09	1.13045e-07
SLFN5	0.707526	6.19077	3.65563e-09	5.86871e-08
TIPARP	0.705477	4.71461	1.94799e-07	1.82372e-06
ABHD2	0.704406	6.3141	4.5002e-07	3.72903e-06
EML3	0.703616	4.23445	7.48457e-07	5.84024e-06
SH3BP4	0.703135	4.47507	1.81547e-06	1.27249e-05
ARID5B	0.701349	7.64985	9.52863e-07	7.18618e-06
KLF5	0.699521	4.7603	3.46801e-05	0.000163834
REPS2	0.699106	1.90896	0.000142153	0.000566696
CD63	0.697983	8.30391	5.4771e-13	3.46295e-11
PPP1R18	0.697588	4.52685	1.50896e-05	7.92782e-05
CLSTN3	0.697531	3.23373	9.34313e-05	0.000392922
PAPSS2	0.696474	3.24894	5.06215e-06	3.0783e-05
CBX6	0.695588	4.92138	4.40689e-10	9.82609e-09
GTF2E2	0.693903	3.38862	9.31876e-17	2.3249e-14
TGIF1	0.69347	4.00421	8.48726e-08	8.89284e-07
DSC2	0.693291	0.66861	0.000200422	0.000771811
PCDH18	0.692691	3.04203	0.000355653	0.00126807
ACACB	0.69269	9.0743	2.85805e-10	6.69611e-09
METRNL	0.692164	3.15503	0.000352844	0.00126
PRELID1	0.691884	3.15885	2.0276e-07	1.88297e-06
MVP	0.691737	6.04237	4.69424e-06	2.87924e-05
CSF3R	0.691495	2.67213	0.0059033	0.0142392
TFPI	0.691182	5.10113	8.28597e-09	1.18586e-07
CTSK	0.691054	3.94598	0.00130929	0.00392023
STX2	0.690669	3.50674	5.02148e-09	7.5989e-08
CYTH4	0.690259	2.09395	0.000804082	0.00257304
PC	0.690132	4.78431	5.65921e-09	8.43944e-08
MYD88	0.68743	2.67152	1.44745e-05	7.62203e-05
CD151	0.686608	6.32224	1.19801e-07	1.19685e-06
BAZ1A	0.686223	4.64026	5.58782e-11	1.61696e-09
ABCC2	0.684618	1.88974	1.66487e-05	8.64718e-05
DTX3L	0.680873	4.65303	2.18483e-08	2.70714e-07
ARHGEF1	0.680707	5.11474	6.44921e-10	1.33641e-08
ALPK1	0.680636	3.063	1.9861e-05	0.000100735
ARHGEF28	0.680023	1.77627	0.000550609	0.0018611
ADAMTS5	0.679022	3.66255	0.000140647	0.000562041
SP140L	0.674403	2.92066	1.6551e-08	2.13383e-07
SYNE3	0.673525	4.24734	0.000266205	0.000992865
IQGAP1	0.670862	6.82369	1.50811e-11	5.28666e-10
TIMP1	0.670706	4.59794	0.0040868	0.0104094
APOL2	0.670087	4.96033	1.39448e-08	1.8363e-07
CSF1	0.669056	4.5179	4.38175e-05	0.000202239
ZNF217	0.667701	3.38182	4.62272e-10	1.02332e-08
LYST	0.667404	4.42829	2.44123e-08	2.96903e-07
APOL3	0.665219	4.83791	7.09936e-07	5.56318e-06
CASP3	0.665015	4.14496	5.52209e-09	8.27507e-08
ATL3	0.664869	4.80498	8.68981e-07	6.64037e-06
BAIAP2	0.664135	3.28554	0.000107056	0.000442559
RETSAT	0.662904	6.72597	1.25699e-06	9.15081e-06
AACS	0.662452	3.54782	2.01602e-05	0.000101916
PROSER3	0.660549	2.32037	5.05721e-07	4.12031e-06
DCUN1D3	0.660232	3.36904	7.79319e-08	8.231e-07
ERICH1	0.659459	3.67704	3.47066e-11	1.05908e-09
BMP1	0.656906	4.52538	1.39443e-06	1.00484e-05
NUPR1	0.65686	5.78265	0.000324349	0.00116864
RUNX1	0.656607	5.51069	0.00829036	0.0190256
GIMAP1	0.654324	2.96443	1.51386e-06	1.07828e-05
LYN	0.653864	1.9818	0.000407558	0.00142668
HPS1	0.653715	4.48271	2.81723e-12	1.28742e-10
SCAMP2	0.653456	5.2469	1.04545e-16	2.47449e-14
IL15RA	0.651847	2.93318	6.74352e-10	1.3869e-08
ADPGK	0.647853	3.87513	2.69763e-11	8.58684e-10
NPHP4	0.646967	2.95777	3.30627e-05	0.000156997
INSIG1	0.645631	3.72181	2.47026e-05	0.000122107
MAML2	0.64435	3.13906	3.17128e-05	0.000151563
NR1H3	0.644341	3.28815	1.02294e-05	5.67817e-05
SAT1	0.64274	5.38428	2.69918e-05	0.000131622
DHCR24	0.642574	7.88995	2.29071e-05	0.000114177
VMP1	0.641429	5.07856	6.44022e-08	6.97766e-07
TRAFD1	0.64107	4.1861	1.56568e-06	1.11261e-05
C1QTNF1	0.640534	4.89413	0.000325529	0.00117244
STAT6	0.63904	5.2463	7.9822e-06	4.58803e-05
MAPK7	0.637702	3.30751	4.51096e-11	1.3476e-09
PLCB2	0.636706	2.40396	0.00069318	0.00226584
DPY19L1	0.636692	2.8641	2.66396e-07	2.38055e-06
CBLB	0.636387	4.80751	1.01461e-08	1.40418e-07
SRPX2	0.636328	3.20977	0.00151866	0.00444897
TCF7L1	0.636046	4.25641	2.84067e-07	2.51411e-06
SPRYD3	0.632707	4.8611	6.02225e-13	3.70609e-11
MANEA	0.63124	1.96754	8.77211e-08	9.14976e-07
PLOD3	0.629841	4.15771	1.25417e-09	2.31544e-08
NNMT	0.629423	7.04758	0.0160841	0.0338669
POR	0.628842	5.70753	9.27167e-08	9.5521e-07
MPEG1	0.628635	2.60162	0.00505667	0.0124629
FAM134A	0.627923	5.15753	6.24681e-19	2.74592e-16
CHFR	0.627729	4.08713	2.01157e-10	4.96057e-09
SEC61B	0.627538	3.65098	3.89526e-08	4.46672e-07
MRAS	0.627092	6.46802	2.85663e-09	4.75127e-08
TRIM26	0.62554	4.43916	8.13471e-20	5.36368e-17
CYBRD1	0.624205	5.98446	0.000507972	0.0017367
MR1	0.623406	2.46628	2.97689e-05	0.000143049
ANP32B	0.623	5.94605	2.92538e-12	1.32374e-10
GLUL	0.62271	11.1071	2.95775e-05	0.000142425
SYN2	0.621865	1.88503	0.00344292	0.00892491
SOD2	0.621862	11.6749	9.89021e-06	5.51307e-05
C3	0.621801	7.08988	0.00313569	0.00823253
PLEKHO1	0.621417	5.48488	1.84093e-06	1.28608e-05
IFT57	0.620356	3.25126	2.17268e-10	5.27789e-09
CYLD	0.620208	6.56317	6.9129e-10	1.41492e-08
ELMO1	0.620037	3.37477	9.70978e-06	5.43877e-05
FIBIN	0.61935	3.72631	0.000926987	0.00291352
TFE3	0.618315	5.41383	4.54551e-14	4.56082e-12
GPR146	0.617912	1.58742	2.3553e-05	0.000117143
TMEM214	0.617699	5.55483	3.35599e-18	1.1915e-15
ZDHHC18	0.616716	3.95343	3.31202e-13	2.26468e-11
WASF2	0.616538	5.80003	4.32704e-09	6.80458e-08
NOVA1	0.616087	3.64622	0.000193572	0.000747953
CAB39L	0.615887	3.74991	0.000293318	0.00107573
CD40	0.615825	3.00222	6.67749e-07	5.27287e-06
CCDC137	0.615213	3.35859	2.6552e-13	1.89312e-11
OSBPL3	0.615085	3.66342	0.000288414	0.00106068
ADAP2	0.61353	1.58307	0.0011475	0.00349358
PLEKHM1	0.613442	5.13368	2.72492e-13	1.92013e-11
OS9	0.612777	6.02019	1.21375e-12	6.15841e-11
SEC23B	0.612253	3.08748	1.08489e-08	1.48586e-07
SH3GL1	0.612134	4.47176	8.50895e-07	6.52377e-06
TENM1	0.610653	2.96757	0.000617299	0.00204902
PYGB	0.610459	5.25119	8.87052e-07	6.74496e-06
EGLN2	0.610201	4.64181	2.31414e-09	3.95589e-08
TGFB3	0.609988	5.64809	0.000234601	0.000887906
CHPF	0.609574	4.32451	6.4117e-06	3.77464e-05
TMEM67	0.608927	0.912247	4.32681e-05	0.000200204
DBNL	0.608681	5.54856	2.41715e-11	7.82902e-10
TRIM38	0.608224	4.78752	0.000105016	0.000435687
TBC1D2B	0.606391	4.39348	9.66127e-06	5.42374e-05
CFH	0.606205	5.54728	0.00177521	0.00508911
CEP164	0.606113	3.61026	4.48613e-07	3.72071e-06
HLA-C	0.605794	7.36621	0.000379367	0.00134122
AP1G2	0.605792	1.93669	3.44592e-05	0.000162939
EEF1A1	0.605051	9.90614	0.000672285	0.00220378
SYTL4	0.604378	2.39595	3.38765e-06	2.16862e-05
PRICKLE2	0.604165	3.12826	7.11577e-05	0.000308528
TANC2	0.602167	3.54498	8.12589e-05	0.000346147
EDEM1	0.601939	4.16782	3.82413e-14	3.92228e-12
ABCA6	0.597663	4.60017	6.05638e-07	4.83202e-06
NPR1	0.597621	3.85156	0.000186554	0.000724781
DNMT1	0.597455	4.50791	2.30881e-09	3.9541e-08
PTEN	0.597283	6.07257	1.20526e-11	4.36005e-10
LRP10	0.596461	6.3579	2.05646e-11	6.81189e-10
CEP170B	0.596376	4.37384	3.52889e-06	2.24347e-05
CNDP2	0.595917	5.00385	5.78394e-13	3.63208e-11
LTBR	0.595216	4.75688	1.59911e-08	2.07032e-07
SLCO2B1	0.595154	3.66086	0.000174391	0.00068212
ENTPD1	0.594266	3.39945	0.000247928	0.000933603
ITGB5	0.594159	5.73648	5.13233e-07	4.17782e-06
RAB29	0.594153	3.20807	3.23299e-08	3.81633e-07
NCF4	0.594089	1.61623	0.00380967	0.0097578
MOB1A	0.593732	5.20767	3.27461e-13	2.25582e-11
PARVA	0.593336	4.51001	0.000184653	0.000718001
MGAT1	0.59195	6.34029	3.98419e-16	7.99522e-14
SDK1	0.591908	2.63696	0.00129334	0.00388381
PROCR	0.591821	2.43434	0.00290302	0.00773163
NET1	0.591805	5.39251	3.46681e-08	4.03569e-07
TIAM1	0.5918	1.38237	0.00505633	0.0124629
TDP1	0.591691	1.5149	4.36889e-06	2.70847e-05
TRIM4	0.591184	3.66308	3.44486e-09	5.60837e-08
ENPP2	0.59061	3.83177	0.0022416	0.00618417
NADK	0.590047	4.72186	8.67691e-10	1.70782e-08
MFNG	0.589956	2.13674	1.65177e-05	8.59984e-05
SRC	0.589907	2.66094	0.00223173	0.00616429
EVC2	0.588606	1.74135	0.00021136	0.000809568
STK10	0.588558	3.78157	7.73477e-06	4.47366e-05
NOTCH2	0.587926	5.58072	1.8874e-05	9.63104e-05
DGKA	0.587324	2.09978	0.000217758	0.000829258
DHDDS	0.587323	4.14472	3.10311e-08	3.68658e-07
MFHAS1	0.586414	3.14706	3.23641e-05	0.000154314
PLVAP	0.585847	5.08719	0.00609464	0.0146316
S100A6	0.585755	7.02336	0.00561041	0.0136266
CAP1	0.585721	5.81071	2.35062e-07	2.13779e-06
EDNRB	0.585391	3.97555	0.000296602	0.00108433
MTA2	0.584686	4.92311	2.62852e-13	1.89312e-11
STK17A	0.58242	3.96834	1.23423e-07	1.22904e-06
ADORA1	0.582179	1.39971	0.00507497	0.0124959
CDC42SE2	0.581913	4.53672	2.41174e-15	4.12273e-13
CSK	0.581635	4.04996	5.36538e-08	5.97933e-07
ITPKC	0.581392	4.51701	2.1979e-08	2.71604e-07
CPT1A	0.58074	4.71457	2.78493e-06	1.8168e-05
COTL1	0.579637	3.48345	0.00364033	0.00938656
RPS27L	0.578832	5.57352	5.09577e-10	1.11467e-08
HYOU1	0.578822	4.89505	9.66006e-13	5.11616e-11
TP53I13	0.578703	4.22558	6.77892e-08	7.27631e-07
PRPS2	0.578436	1.20532	0.0011485	0.00349549
FAM214B	0.5762	4.28421	9.91498e-09	1.37839e-07
MEDAG	0.575975	4.03281	0.00480506	0.0119107
RHOB	0.575239	8.06922	9.55872e-05	0.000400711
CSF1R	0.574179	3.39649	0.00554896	0.0134938
PPIB	0.574147	4.17785	0.000361713	0.00128762
SLC35F6	0.574134	4.65741	5.86696e-12	2.38581e-10
ZBTB42	0.573858	3.32829	1.99471e-11	6.69984e-10
FOXO1	0.573369	7.37161	1.18085e-06	8.65818e-06
SLC5A6	0.572734	4.71404	8.14155e-13	4.63918e-11
HEXB	0.572716	4.91411	4.94803e-12	2.07615e-10
PHF14	0.572253	4.23337	5.43837e-11	1.58365e-09
BRMS1	0.572222	4.40004	1.2142e-12	6.15841e-11
TMEM50A	0.572046	4.9668	2.04151e-10	4.99871e-09
PFKP	0.569661	5.83951	0.00232842	0.00638363
ADCY3	0.568916	4.01476	0.000332615	0.00119609
ABLIM1	0.568465	8.09713	0.000110701	0.000455788
HLA-F	0.566971	4.13327	0.00173709	0.00500315
HNMT	0.566751	2.52135	0.00208287	0.00581753
ARHGAP20	0.566468	1.74322	0.00858301	0.0195968
WDFY2	0.566394	3.29847	1.19987e-05	6.51913e-05
SPATA6	0.565838	2.21524	3.78357e-06	2.38404e-05
PLPP3	0.565242	6.22584	1.37354e-05	7.30359e-05
RECQL	0.565047	3.90698	6.33757e-10	1.32614e-08
S100A13	0.563478	5.7773	0.000631495	0.00208937
ABHD12	0.562687	3.73904	6.75903e-09	9.96687e-08
CCDC3	0.561111	5.31132	0.0142303	0.0304568
SHTN1	0.560334	1.47576	0.00452908	0.0113178
CASP4	0.560066	3.15522	0.000482059	0.00165485
USB1	0.559961	4.02283	7.72723e-12	2.98452e-10
TBL1X	0.559897	4.15752	7.25343e-09	1.05944e-07
TNS2	0.559824	7.42788	5.62755e-08	6.19903e-07
HLA-DRA	0.559771	5.88685	0.00532099	0.0130183
CD302	0.559702	2.33468	0.00124654	0.0037555
FNDC3B	0.559457	6.13054	1.48437e-10	3.78102e-09
FAM172A	0.557825	2.97994	1.25628e-07	1.24696e-06
PHF11	0.557579	3.68344	1.99163e-07	1.85695e-06
ANKRD33B	0.557443	4.23895	0.00569508	0.0137935
RNASE1	0.557345	5.63495	0.00100121	0.00310451
SLC24A1	0.557056	1.45996	0.000222347	0.000845689
TRIM63	0.556973	9.69663	0.000642802	0.00212069
PID1	0.5562	3.78566	1.83435e-05	9.39121e-05
HLA-DMB	0.555245	2.41561	0.00377602	0.00968325
IMPDH1	0.55505	3.00105	0.000426669	0.00148487
SOX12	0.554731	1.71816	0.00304648	0.00802569
RNF19B	0.553162	4.20588	9.67306e-14	8.58577e-12
TXNDC12	0.552787	3.65054	7.29963e-15	9.62613e-13
SH3BP5	0.552729	4.66459	0.000366624	0.00130116
HM13	0.552714	5.37074	2.505e-09	4.25066e-08
GALNT10	0.552072	4.17315	8.41197e-06	4.79919e-05
KANK2	0.551937	6.41043	0.000406656	0.00142407
CLPTM1L	0.551598	4.83132	5.29516e-16	1.03999e-13
TSPAN14	0.551443	5.26631	3.33432e-07	2.87925e-06
DOCK8	0.551159	2.51023	0.00225834	0.00621988
SPTLC1	0.550891	3.8565	5.04666e-12	2.10795e-10
RAP1B	0.550347	4.52243	7.22384e-08	7.70905e-07
MFSD1	0.549556	4.10308	1.44965e-08	1.90081e-07
PDIA3	0.549431	5.88439	1.53449e-07	1.48323e-06
OSBPL8	0.549229	5.3437	1.56524e-07	1.51137e-06
VPS4B	0.549049	4.22997	9.69914e-13	5.11616e-11
SLC31A2	0.548727	0.839125	2.48301e-07	2.23835e-06
HLA-A	0.548574	7.43094	0.000551637	0.00186321
RNF215	0.548572	3.00106	7.78215e-08	8.22875e-07
LAMB1	0.548453	6.32364	0.00064817	0.00213764
RALB	0.548418	4.87333	4.39893e-12	1.89156e-10
TNS1	0.548177	9.62659	8.82686e-09	1.2524e-07
GNAQ	0.54746	5.16373	2.46558e-10	5.92702e-09
NCOA7	0.546375	3.8349	8.215e-05	0.000348977
AP5B1	0.545664	4.26196	2.50951e-11	8.07152e-10
CADPS2	0.545433	2.45948	0.000314514	0.00113676
KLHL29	0.54508	4.53939	0.000279744	0.00103458
ITGA5	0.545023	5.68618	6.64279e-05	0.000290476
CDK9	0.543905	5.0835	9.39431e-13	5.07128e-11
ECE1	0.543802	5.72861	9.68162e-06	5.42629e-05
CABLES1	0.543472	1.7822	0.0102155	0.0228271
EBF1	0.543442	4.01618	0.00646044	0.0153464
PHLDA3	0.543404	5.67442	0.000168125	0.000659849
TET3	0.542824	3.17111	1.60829e-07	1.54809e-06
AIM1	0.542642	2.11767	0.00506543	0.012479
LIFR	0.54235	6.83862	1.15215e-07	1.15729e-06
APCDD1	0.542326	3.07956	0.00614191	0.014713
MAP1B	0.541998	5.68508	0.00295762	0.00784986
ADGRL1	0.541669	2.64635	0.0043817	0.0110331
LAMA3	0.541614	3.28528	0.00315468	0.00827533
MON1B	0.541486	4.16607	5.33538e-11	1.5685e-09
AHR	0.541342	3.23478	0.00376687	0.00966694
PMM1	0.541209	3.18382	6.29487e-06	3.72248e-05
TNFRSF1A	0.54114	6.36047	1.20879e-07	1.20631e-06
TLN1	0.540936	8.38299	9.62242e-15	1.20033e-12
NUMBL	0.540873	3.84824	0.000461689	0.00158669
AKT3	0.540526	4.62741	1.72698e-06	1.21487e-05
GNA12	0.539525	4.77398	4.29039e-08	4.87741e-07
MYO7A	0.539259	2.42989	0.000585408	0.00195652
AHNAK	0.539228	10.804	4.84846e-11	1.4391e-09
TLR4	0.538946	3.39527	2.36812e-05	0.000117654
RAB35	0.538737	4.71919	2.81212e-13	1.96657e-11
PDIA4	0.538612	3.99337	1.13234e-05	6.21074e-05
TXN	0.538139	4.86076	5.84495e-06	3.49222e-05
EFHD2	0.537516	3.15143	0.00144066	0.00425969
PANX1	0.537278	4.95439	0.00225859	0.00621988
AEN	0.535985	4.0202	5.3213e-05	0.000239731
MLPH	0.535962	2.99782	0.00395938	0.0101104
PARP9	0.535597	4.58301	0.000151078	0.00059726
KDELR2	0.535165	5.72757	1.31556e-10	3.41122e-09
ARPC5	0.535096	4.20811	0.000366024	0.00129953
TEPSIN	0.534871	3.04513	2.42813e-10	5.85223e-09
CNOT8	0.534599	4.60462	1.62853e-14	1.87912e-12
SCN3A	0.534589	1.1176	0.000971091	0.00302708
BCL2L1	0.534123	5.30592	5.13584e-08	5.74654e-07
TPO	0.533715	3.2633	0.00253441	0.00688093
TTC7A	0.533143	3.96458	9.44594e-05	0.000396704
COLGALT1	0.532234	5.23299	8.55887e-07	6.55659e-06
WIPF1	0.531715	3.81037	0.000707713	0.00230763
ITPRIPL2	0.531276	4.23879	1.9976e-06	1.38517e-05
IFI16	0.530439	4.65851	0.0021196	0.00589516
ZNFX1	0.529532	5.88067	2.6451e-16	5.67836e-14
USP3	0.529305	3.91816	6.03881e-11	1.72583e-09
SF3B4	0.52873	4.26836	9.05572e-14	8.19542e-12
OSTM1	0.528407	4.76584	9.77687e-15	1.20334e-12
FGF7	0.527207	3.01876	0.0214887	0.043596
STARD3	0.527003	4.86257	3.21189e-13	2.22924e-11
GFRA1	0.526917	4.52898	3.37421e-05	0.000159648
AP5Z1	0.526411	4.03275	4.05617e-07	3.40386e-06
NEGR1	0.52641	3.7698	0.00139763	0.00414973
RAB11FIP5	0.524877	5.2148	5.11812e-13	3.2583e-11
TMX1	0.524522	3.94313	9.52112e-12	3.54393e-10
GDPD5	0.523686	4.02399	0.000146277	0.000581016
P2RY14	0.523638	1.8329	0.000813444	0.00259762
CORO1B	0.521926	3.85708	7.77179e-05	0.000333371
SLC7A1	0.521163	3.15749	0.00446139	0.011185
ATP8B2	0.521149	3.70354	0.00156538	0.00456989
TP53	0.520865	3.80293	1.04229e-05	5.77165e-05
CTDP1	0.519784	4.26407	8.79045e-14	8.07947e-12
AAK1	0.519422	5.75298	4.45717e-10	9.91425e-09
CBL	0.519235	4.027	4.65107e-07	3.8334e-06
LMAN2	0.519009	5.1964	4.73578e-13	3.05706e-11
HIF3A	0.518503	4.78571	0.00160838	0.00468209
C2CD2	0.51812	3.3709	0.00155198	0.00453365
ITGA11	0.517825	3.50444	0.00542551	0.0132424
MVB12A	0.517189	3.68395	4.4146e-08	5.00628e-07
PRKX	0.51707	2.49118	7.78072e-05	0.000333432
RGS10	0.516776	3.29916	0.00660364	0.0156383
MMP2	0.516549	6.73527	0.00794454	0.0183616
DAB2	0.516388	5.04758	0.00197746	0.00556521
PAG1	0.516191	3.09766	0.000320991	0.00115835
ERAP1	0.516136	5.60811	3.59357e-12	1.57214e-10
XBP1	0.515539	5.87974	1.90441e-06	1.32576e-05
EPHX1	0.515068	6.53066	0.000115977	0.000475392
CTSB	0.514955	8.08538	4.58112e-09	7.12578e-08
NME1	0.514821	3.49519	0.000179945	0.000702356
ADAMTS15	0.514723	2.73474	0.00285852	0.00762851
PLCE1	0.51445	4.39821	0.00306494	0.00806053
GRN	0.514225	5.964	6.04759e-06	3.60289e-05
GNS	0.514182	6.26496	1.00882e-10	2.67597e-09
LMNA	0.513557	7.94005	5.84185e-07	4.67297e-06
FBXL14	0.513523	1.96857	7.61369e-08	8.06912e-07
LRRC8A	0.512868	4.78547	1.92753e-08	2.42412e-07
TMEM140	0.512427	5.64531	4.34151e-05	0.000200784
IRAK3	0.512074	3.53503	0.000192016	0.000742252
RCN1	0.511819	4.9089	6.2062e-06	3.68658e-05
PCNX3	0.511417	4.63904	8.04756e-11	2.18491e-09
ADAM10	0.510048	4.88514	7.2811e-12	2.84796e-10
CIITA	0.509547	3.38809	0.00154999	0.00452927
ARHGDIA	0.509062	5.90825	2.64514e-06	1.7477e-05
SOCS4	0.508763	4.08931	1.08927e-13	9.31027e-12
ERLIN1	0.508599	3.72181	6.06265e-10	1.27878e-08
CALHM2	0.508582	3.33048	0.00140036	0.00415517
PDE2A	0.508337	4.781	0.000292404	0.00107323
PLEKHH2	0.508112	3.1832	0.00914542	0.0207271
AMPD2	0.507915	3.10694	0.000927994	0.0029157
DNAJB11	0.507836	4.1757	2.52362e-10	6.01953e-09
TRANK1	0.506868	2.81458	0.00175479	0.0050431
WDR19	0.506601	3.51578	5.75562e-06	3.4545e-05
PBX3	0.506019	3.21441	3.56487e-05	0.000167738
PLEKHA6	0.505973	4.32393	0.00102565	0.00316858
THSD7A	0.505804	1.2235	0.0101674	0.0227417
VKORC1L1	0.505087	5.42703	4.85933e-09	7.4188e-08
NFATC4	0.504781	3.959	0.000957515	0.00299114
ZNF668	0.504775	1.99032	8.09307e-07	6.24642e-06
SLC37A3	0.504655	3.54494	3.85431e-08	4.42526e-07
RFWD3	0.504572	3.04666	2.01979e-09	3.5389e-08
CSF2RB	0.50429	1.80311	0.021085	0.0428902
EIF4EBP1	0.504264	5.1183	0.000141527	0.000564823
FADS3	0.50409	5.51	0.000534688	0.00181526
ALDH16A1	0.504037	3.61926	8.05287e-06	4.62289e-05
TCTN2	0.503606	1.42602	0.000725394	0.00236028
SHC1	0.502861	5.69381	9.97652e-08	1.0244e-06
CTSD	0.502733	8.38478	3.46731e-07	2.97737e-06
PTPRG	0.502443	5.31733	2.38448e-06	1.60548e-05
CHPF2	0.502158	4.03723	1.00239e-05	5.57415e-05
ANXA4	0.501792	4.39647	2.95276e-05	0.000142272
PLEKHA1	0.501709	5.72111	3.04775e-09	5.02388e-08
HEATR1	0.501365	4.57933	2.20799e-11	7.21287e-10
TCIRG1	0.500826	4.26374	0.000742827	0.00240513
ITGA3	0.500307	4.72195	0.00216582	0.00600923
ZMIZ1	0.50021	6.62139	1.92793e-07	1.81253e-06
ZNF106	-0.50028	10.7889	0.000424431	0.00147958
ATP5G2	-0.500902	8.17862	1.16711e-08	1.57015e-07
ANAPC16	-0.501336	7.4293	3.33464e-12	1.47991e-10
MCM2	-0.501507	3.8476	2.42054e-09	4.12252e-08
PPDPF	-0.501614	7.32325	6.29878e-05	0.000278334
SPRY4	-0.502046	3.84737	0.000216168	0.000824906
NLRX1	-0.502243	5.15251	5.03833e-10	1.10735e-08
HIBCH	-0.502332	4.90011	1.67973e-07	1.61348e-06
LINC00998	-0.502937	5.36612	2.1038e-08	2.62081e-07
AKR1B1	-0.502953	7.47664	1.11007e-08	1.51808e-07
HSPA1A	-0.503032	6.70337	0.0187091	0.0385499
ACO2	-0.503584	8.85641	4.88272e-05	0.00022236
SPON2	-0.503686	4.10126	0.00715973	0.0167787
STOX2	-0.503933	3.19332	2.64354e-05	0.000129525
TRIM55	-0.503985	5.29707	0.000188663	0.000730821
COX8A	-0.50412	7.68175	2.73108e-05	0.000132967
HINT3	-0.504178	6.84209	2.00423e-06	1.3876e-05
ATP5H	-0.504327	7.43841	6.58412e-08	7.10854e-07
SIRT3	-0.504418	4.87485	3.55434e-12	1.56238e-10
NDUFA4L2	-0.504917	4.42363	0.000262553	0.000982021
DZIP3	-0.50518	4.72944	1.47149e-10	3.77314e-09
PDE7B	-0.505722	3.17247	2.18358e-07	2.00963e-06
DENND1B	-0.506688	3.95617	3.47888e-07	2.98453e-06
FBXW7	-0.506704	5.76912	5.54133e-09	8.29044e-08
NDUFB7	-0.506951	6.9223	2.13732e-06	1.46579e-05
NDUFS4	-0.50706	6.4245	6.06765e-10	1.27878e-08
PDZRN3	-0.507289	5.83795	0.000836595	0.00265839
NDUFA3	-0.507998	6.02272	2.64187e-05	0.000129512
ATP5I	-0.508782	5.86651	5.87402e-06	3.50505e-05
ATP1A2	-0.508811	10.8986	0.000115741	0.000474845
SPAG7	-0.50888	6.80805	7.27095e-09	1.06032e-07
TCAIM	-0.509653	5.20046	2.70526e-09	4.5404e-08
MRS2	-0.51004	5.66782	1.87065e-08	2.35901e-07
ADAMTSL4	-0.510404	6.47312	0.00202738	0.00569182
FADS2	-0.510562	3.77544	0.00306876	0.00806828
CELSR2	-0.510577	5.16176	7.89723e-05	0.000337653
ENTPD5	-0.510645	4.43658	1.54877e-11	5.37469e-10
TPPP	-0.510819	4.8055	0.00102476	0.00316797
ABHD18	-0.51112	4.37131	1.07683e-08	1.477e-07
NDUFAB1	-0.511335	6.77783	1.57344e-06	1.11726e-05
ANGPT1	-0.511435	4.33691	0.00101323	0.00313549
PPM1K	-0.511601	4.78866	0.00063016	0.00208644
D2HGDH	-0.511799	5.15652	7.69416e-11	2.10756e-09
CTDNEP1	-0.512606	7.79957	1.82237e-08	2.30443e-07
SNRNP25	-0.512611	5.69211	1.15533e-06	8.49787e-06
LARP4B	-0.512732	6.74313	2.15033e-15	3.81724e-13
ZNF516	-0.513026	5.10219	4.83141e-10	1.06696e-08
SYNGR1	-0.513927	4.38176	7.37683e-09	1.07237e-07
PRKAR1B	-0.515172	2.72692	2.44108e-05	0.000120953
CYCS	-0.515875	8.14029	0.000100595	0.000419419
CRY2	-0.515963	7.41658	2.71108e-09	4.54192e-08
FXR1	-0.516083	9.24798	9.32877e-07	7.04696e-06
SMTN	-0.516274	6.7987	1.13357e-07	1.14235e-06
GZF1	-0.516788	4.50454	3.43914e-07	2.95868e-06
GNAO1	-0.517146	2.17408	0.00106884	0.00328774
SAMM50	-0.517193	6.80862	8.83236e-09	1.2524e-07
DIS3L	-0.517207	5.76002	8.0074e-12	3.06707e-10
MRPS7	-0.517459	6.58829	1.38445e-09	2.52567e-08
GATB	-0.517558	4.93088	3.62849e-12	1.57993e-10
SRL	-0.517949	9.66725	0.000209353	0.000803549
CACNA2D1	-0.518221	7.90624	3.56387e-05	0.000167738
MYPN	-0.518287	9.1913	0.000460822	0.00158548
MURC	-0.518369	7.34472	0.00114373	0.00348557
COX6B1	-0.518509	7.66034	5.40183e-06	3.25825e-05
RILP	-0.518904	5.33359	2.33458e-06	1.57879e-05
KLF10	-0.519345	7.54303	0.00110549	0.00338466
POLB	-0.519499	5.10044	3.00885e-06	1.94774e-05
NDUFB4	-0.519678	7.1718	4.30789e-07	3.59225e-06
LTBP4	-0.51969	7.05285	0.00225827	0.00621988
MRPL16	-0.519817	5.20242	3.93082e-15	5.66959e-13
NDUFS2	-0.52005	8.32566	3.74681e-07	3.19067e-06
UQCR10	-0.520422	7.18671	1.31117e-06	9.49287e-06
DET1	-0.520431	3.16037	7.74229e-09	1.11845e-07
ADCY2	-0.520547	7.20588	2.47097e-05	0.000122107
TLE2	-0.520698	5.90409	1.51686e-05	7.95574e-05
HCFC1R1	-0.520716	6.79969	0.000305383	0.00110954
DUSP8	-0.520736	4.65435	0.000373617	0.00132292
OXNAD1	-0.521269	3.93902	2.16037e-06	1.47941e-05
CARS2	-0.521398	5.50625	6.39849e-15	8.56006e-13
CES3	-0.522344	5.36116	0.00805271	0.0185883
NDUFA1	-0.523074	6.96135	4.86214e-06	2.96841e-05
SLC20A2	-0.523136	7.30065	7.99883e-06	4.59472e-05
HADH	-0.52355	7.52189	1.81719e-07	1.71518e-06
PLPP7	-0.523655	7.17027	8.9088e-05	0.000377062
ECI2	-0.523857	6.59691	2.80643e-07	2.48619e-06
SLC25A23	-0.524097	6.52283	3.73519e-07	3.1837e-06
AES	-0.524726	8.58583	5.4182e-07	4.38107e-06
IVD	-0.525085	6.11556	1.17577e-11	4.28992e-10
BARD1	-0.525185	3.53438	4.04029e-05	0.000188745
IGSF3	-0.52564	1.94063	0.00182344	0.0052112
NDUFA5	-0.526675	7.32484	1.07909e-07	1.09342e-06
ALKBH7	-0.52718	5.76465	1.34476e-06	9.7201e-06
ADAL	-0.527375	4.54212	5.19158e-11	1.5311e-09
BTBD6	-0.528425	6.66704	5.61268e-08	6.19004e-07
TLN2	-0.529152	6.19113	1.66298e-05	8.64389e-05
ZNF418	-0.529461	2.05495	3.8106e-08	4.39147e-07
PTPA	-0.529689	7.01075	2.19459e-09	3.80079e-08
SOX7	-0.530124	3.79501	0.000430519	0.00149684
RTN4	-0.530356	8.94379	4.87032e-09	7.4188e-08
ETFDH	-0.530544	6.71905	1.14852e-06	8.46128e-06
LSP1	-0.530576	4.84859	0.00305693	0.00804404
MIB2	-0.531079	6.9395	2.1939e-06	1.50014e-05
DUSP13	-0.531829	7.53212	0.000509671	0.00173993
COX5A	-0.531885	8.2679	6.14477e-05	0.00027235
CISD1	-0.532022	5.78353	8.03329e-07	6.21066e-06
SAMD4A	-0.532986	7.40608	8.70194e-07	6.64414e-06
GSTM2	-0.533267	5.46934	3.34305e-09	5.45224e-08
C15orf61	-0.533596	4.62868	6.07212e-07	4.84039e-06
SIX1	-0.533864	6.63658	3.6657e-07	3.13897e-06
SCP2	-0.533972	6.53338	4.40566e-12	1.89156e-10
SCARF1	-0.534258	4.01871	1.13815e-05	6.23518e-05
SGCG	-0.534267	6.12593	5.10787e-06	3.10102e-05
HOXA10	-0.534905	5.23421	7.49695e-08	7.96553e-07
GLRX5	-0.536244	6.1123	2.27131e-09	3.89711e-08
PDHX	-0.536588	6.78033	2.70874e-07	2.41355e-06
ECH1	-0.536729	8.51622	2.23529e-06	1.5228e-05
ECI1	-0.537128	6.47587	2.47039e-07	2.2357e-06
FAM210B	-0.537137	6.69909	9.62362e-13	5.11616e-11
RPP14	-0.538345	5.48391	2.30298e-08	2.82322e-07
CFL2	-0.53859	9.29496	2.73725e-05	0.000133127
ALPK2	-0.539748	6.80865	0.00301583	0.0079563
SIRT2	-0.539791	8.05114	8.46248e-07	6.49893e-06
GNG7	-0.541495	2.74017	5.27465e-05	0.000238095
NDUFA13	-0.541682	6.32692	9.83049e-07	7.38367e-06
MTFR1L	-0.54169	6.93757	2.99499e-09	4.95462e-08
DLAT	-0.542148	6.76903	1.20093e-06	8.79826e-06
CRAT	-0.542643	8.05775	7.09028e-07	5.56078e-06
ZNF780B	-0.542903	4.15735	1.16565e-09	2.16612e-08
UQCRB	-0.54491	8.62925	7.41871e-07	5.80357e-06
CTNNBIP1	-0.54497	4.15097	1.6924e-07	1.61603e-06
SIVA1	-0.545379	5.85025	3.49172e-09	5.65474e-08
JAK2	-0.545743	5.18239	3.16096e-06	2.03478e-05
ANKRD9	-0.546109	7.14862	5.90314e-05	0.000262865
PRDX2	-0.54632	7.52654	5.05347e-10	1.10804e-08
DYRK2	-0.546463	5.88418	9.05433e-08	9.38053e-07
NRP1	-0.547053	6.19466	8.27731e-06	4.72821e-05
PRDX3	-0.547157	7.8292	1.16826e-08	1.57015e-07
SMARCD3	-0.547495	6.9651	1.51009e-11	5.28666e-10
BTG2	-0.547778	7.91057	0.0117759	0.0258509
PDGFB	-0.548071	4.45018	1.43678e-05	7.57447e-05
INCA1	-0.548614	2.06639	9.83568e-06	5.49263e-05
B3GALNT2	-0.549017	5.10363	3.98324e-07	3.36099e-06
SUOX	-0.549643	4.99258	1.04411e-11	3.85527e-10
IDH3B	-0.550824	6.76065	6.16024e-11	1.7551e-09
EPDR1	-0.551041	6.35217	1.67915e-08	2.1558e-07
SLC6A8	-0.55179	7.6562	8.62488e-06	4.89946e-05
ACHE	-0.551838	6.45083	0.000248484	0.000935081
MRC2	-0.551842	5.25161	0.00235797	0.00645481
NDUFS6	-0.553287	6.18516	2.26244e-06	1.53789e-05
SLC29A1	-0.5541	6.78997	3.13516e-08	3.71034e-07
GUF1	-0.554751	5.71299	1.63091e-09	2.91197e-08
XIRP2	-0.554844	11.8384	0.0136772	0.0294368
NDUFA4	-0.555763	8.84737	2.71557e-06	1.78514e-05
PRICKLE1	-0.556926	2.20641	0.00130678	0.00391525
PDLIM5	-0.557079	9.62203	4.17675e-06	2.60159e-05
FLRT2	-0.557739	5.31764	8.92046e-06	5.05803e-05
GRSF1	-0.557911	7.77747	3.44002e-08	4.01569e-07
DTNA	-0.557999	7.23276	2.54999e-06	1.69956e-05
SEMA3B	-0.55831	3.66112	0.00115631	0.0035181
PI16	-0.558392	3.85995	0.0170407	0.0354925
MGST3	-0.558759	6.99071	7.86207e-09	1.13045e-07
MYADM	-0.559925	4.99578	0.000657281	0.00216155
TMCC2	-0.560554	3.98416	0.000273966	0.00101647
FAAH	-0.560573	3.6188	9.09457e-08	9.40111e-07
UBAP1L	-0.560631	2.17003	1.57604e-08	2.04332e-07
FASTK	-0.561088	6.89926	4.6467e-12	1.9676e-10
DNASE1L1	-0.561378	6.15359	8.99897e-10	1.76368e-08
DLD	-0.561572	7.66737	1.40694e-07	1.37433e-06
NDUFB8	-0.561608	5.79896	4.19483e-10	9.42153e-09
CASP9	-0.562709	3.76738	2.31091e-13	1.70656e-11
PKD1L1	-0.562974	1.98039	6.65823e-05	0.000290876
SCRN3	-0.56369	4.68867	1.11239e-09	2.10675e-08
DPF3	-0.565598	5.44665	1.36937e-05	7.28987e-05
QDPR	-0.565911	5.42609	5.11165e-12	2.12548e-10
MYL12A	-0.566066	10.1607	0.000881287	0.00278506
COX5B	-0.566322	8.24315	1.23896e-05	6.69997e-05
NUDT6	-0.566387	1.50398	1.56316e-09	2.80185e-08
GPR157	-0.566657	5.66391	0.000666369	0.00218672
TMTC4	-0.567176	3.4533	4.13761e-09	6.55133e-08
EXOC6	-0.5675	5.37914	3.75372e-08	4.33132e-07
HDAC9	-0.568059	3.99361	0.000283066	0.00104486
OLFML2B	-0.568145	3.46472	0.012972	0.0281156
PADI2	-0.568402	9.33435	0.000440084	0.00152493
GPRASP2	-0.568481	3.14276	3.48842e-12	1.54075e-10
WSCD1	-0.568688	4.47178	5.14241e-06	3.11685e-05
MCEE	-0.569321	3.69342	7.95105e-15	1.03375e-12
SGCA	-0.569326	8.1913	1.2432e-06	9.05762e-06
ANKMY2	-0.570571	4.44491	1.18882e-12	6.14691e-11
IBTK	-0.57109	6.44421	1.10029e-10	2.88545e-09
PCYOX1	-0.571958	6.67526	1.47381e-07	1.43358e-06
HIC1	-0.572154	4.16547	0.000336142	0.00120692
ZNF710	-0.572222	3.89681	3.55081e-06	2.25585e-05
RNF123	-0.573117	7.58557	2.69765e-06	1.77872e-05
PCCB	-0.573327	5.61491	6.69311e-11	1.87118e-09
PDHB	-0.574661	6.99638	8.07575e-11	2.18614e-09
KLHL23	-0.574665	3.6286	1.06009e-08	1.45838e-07
SYTL3	-0.575113	3.96655	4.86481e-07	3.98112e-06
ALKBH5	-0.575214	8.04299	1.98591e-10	4.91473e-09
SLC24A3	-0.575654	5.35654	1.16819e-05	6.36576e-05
TMEM110	-0.576244	4.10702	2.13609e-05	0.000107691
PLEKHH3	-0.576427	5.49107	2.41328e-06	1.6225e-05
HERC1	-0.5768	7.86624	3.26188e-08	3.83572e-07
BICD1	-0.578322	3.66237	0.00082616	0.00263066
RTN2	-0.578545	7.36405	3.10305e-06	2.0017e-05
ATP5G3	-0.578737	8.00484	1.84309e-06	1.28608e-05
ZNF441	-0.578984	3.30299	1.01453e-06	7.58926e-06
DOPEY2	-0.579001	5.16941	1.54012e-06	1.09613e-05
STAU2	-0.579002	6.34765	1.33563e-10	3.45355e-09
UQCRFS1	-0.579768	8.12241	8.50714e-07	6.52377e-06
HOMER2	-0.580157	6.83445	0.000123173	0.000499565
ZNF76	-0.581214	5.65237	8.71918e-16	1.59678e-13
CAV3	-0.581463	6.03087	2.73552e-05	0.000133113
RBM20	-0.581592	5.54071	8.99641e-06	5.09171e-05
NFIX	-0.582629	8.75299	9.79815e-12	3.6324e-10
PLCD3	-0.58269	6.99931	3.19457e-07	2.78725e-06
MACROD1	-0.583969	7.18974	3.72653e-06	2.35291e-05
GPT	-0.584303	5.43776	4.6823e-05	0.000214184
DAPK2	-0.584775	7.31518	1.29507e-07	1.27996e-06
ANXA3	-0.585108	3.79656	0.000187176	0.000726891
MIEF2	-0.585769	5.10635	9.13379e-09	1.28921e-07
BCKDK	-0.586278	6.27943	9.08935e-10	1.77658e-08
C14orf39	-0.586363	1.85948	5.41998e-07	4.38107e-06
RDH13	-0.586947	3.69178	6.92904e-10	1.41509e-08
RSPO3	-0.58712	4.74246	0.000792153	0.00254255
RNF150	-0.587163	5.09296	0.000280174	0.00103534
USP2	-0.588239	7.42538	2.92922e-05	0.000141347
SYPL2	-0.588453	8.46979	2.87477e-05	0.000138959
ALDH1A1	-0.589903	5.9259	8.005e-07	6.19398e-06
COQ6	-0.590813	3.89614	5.29257e-14	5.19742e-12
EMC10	-0.591208	7.61146	6.28599e-06	3.71962e-05
BPHL	-0.591332	3.06053	1.15413e-09	2.15663e-08
AKTIP	-0.592148	6.18182	1.00829e-12	5.25847e-11
PRSS23	-0.592204	5.20773	7.30886e-05	0.000315503
ROGDI	-0.592889	4.74271	8.48208e-09	1.21074e-07
SGK1	-0.593469	5.46703	0.000187362	0.000727307
CYC1	-0.593679	8.14628	1.37834e-07	1.35319e-06
NEO1	-0.594122	6.03948	7.38674e-10	1.4888e-08
NUDT8	-0.59473	3.57828	7.3077e-05	0.000315503
KCNS3	-0.595059	5.35147	0.000361747	0.00128762
SLC37A4	-0.595282	5.49413	2.53905e-05	0.000125069
PPARGC1A	-0.596362	6.59763	0.00172153	0.00496762
PIK3C2B	-0.596622	5.08328	1.22919e-08	1.64207e-07
CADM2	-0.597587	3.0633	0.000117356	0.000479768
PARK2	-0.598461	4.8945	6.38338e-08	6.93235e-07
UBE2D4	-0.59855	6.71734	6.106e-10	1.28101e-08
HYAL1	-0.599394	3.42508	4.43935e-05	0.000204489
ASB2	-0.600282	9.05332	0.00161629	0.0046992
LMOD2	-0.600662	9.75691	0.000284379	0.00104795
KLHDC3	-0.600831	7.3504	1.00817e-08	1.39736e-07
NDUFV1	-0.601689	8.21255	1.01681e-09	1.96363e-08
MROH8	-0.602161	2.6406	5.18112e-14	5.14268e-12
ASB16	-0.602465	5.02894	9.55686e-05	0.000400711
SMAD7	-0.602779	4.3034	9.77545e-07	7.35429e-06
SYNPO2L	-0.603088	8.71137	4.99096e-05	0.000226396
MDH2	-0.603422	9.19223	1.14659e-06	8.45383e-06
SCN4A	-0.603632	8.5613	5.40395e-06	3.25825e-05
TARBP1	-0.604237	5.3082	1.2534e-12	6.2881e-11
SGCD	-0.604389	7.07448	4.77278e-07	3.91622e-06
CHCHD10	-0.604907	7.58066	7.02929e-05	0.000305065
NDUFAF5	-0.605709	4.66677	9.83897e-14	8.64986e-12
GAPDH	-0.605793	12.7596	9.2292e-05	0.00038884
TGFB2	-0.606232	3.63953	0.00250347	0.00680292
LMCD1	-0.607211	8.35685	0.00050903	0.00173967
RTTN	-0.607861	4.09097	7.33785e-10	1.48218e-08
DIXDC1	-0.608259	4.38526	3.04712e-07	2.67376e-06
LGALSL	-0.608298	5.5909	1.82687e-05	9.36359e-05
SLN	-0.608653	10.3525	0.000278023	0.00102987
ATP5D	-0.609209	7.91932	1.85209e-05	9.46133e-05
HSF4	-0.61009	5.44405	2.10098e-07	1.94525e-06
HSPB6	-0.612267	9.54335	0.000424384	0.00147958
CA3	-0.612816	11.8802	0.00168319	0.00487222
SLC25A30	-0.612993	5.94327	0.000545251	0.00184502
FH	-0.613282	7.18063	2.79227e-11	8.8272e-10
COX7B	-0.613301	7.79847	3.28301e-07	2.84559e-06
CECR2	-0.613468	6.16665	4.40868e-07	3.65976e-06
SELENOW	-0.613515	8.76255	1.06026e-06	7.87391e-06
COLGALT2	-0.614767	4.07454	1.41835e-05	7.50736e-05
LYRM7	-0.615539	5.70029	1.33547e-08	1.76869e-07
MYOC	-0.61589	5.34382	0.0240239	0.0478354
SLC4A4	-0.617566	2.38248	8.58534e-06	4.88602e-05
JPH1	-0.621348	8.57161	0.000365749	0.00129905
ASPA	-0.622446	3.91183	1.98816e-06	1.3799e-05
FHOD3	-0.622963	6.1062	1.0772e-05	5.94715e-05
DNAJA4	-0.623254	7.21939	0.000777106	0.00250295
SMPX	-0.623326	8.03031	0.000122114	0.000496194
ATP5B	-0.623648	10.547	2.03104e-08	2.53701e-07
MICAL3	-0.624311	6.09222	1.1519e-08	1.56141e-07
GPD1L	-0.624356	8.07688	5.90128e-05	0.000262865
NINL	-0.624881	2.30679	1.46406e-05	7.7007e-05
ZNF519	-0.625586	1.94979	3.23154e-09	5.28906e-08
C9orf3	-0.625861	6.41745	6.41346e-10	1.3364e-08
TNFRSF19	-0.627096	2.26223	0.000558722	0.0018837
TMEM120B	-0.62718	5.12643	1.46356e-11	5.1962e-10
HOXA3	-0.627375	2.67331	1.09783e-09	2.0895e-08
CYB5RL	-0.629661	2.86253	1.38349e-12	6.90323e-11
KLHL13	-0.63001	2.13328	4.84922e-09	7.4188e-08
MYL6B	-0.630902	8.51979	0.00863079	0.0196913
ANO5	-0.631991	7.1682	0.000217388	0.000828192
RAVER2	-0.632566	4.95546	2.69469e-10	6.32943e-09
PHKB	-0.633351	7.73324	1.36645e-09	2.50272e-08
KALRN	-0.633829	6.12412	6.99751e-08	7.48482e-07
FAM149A	-0.634285	2.59518	0.000279017	0.00103272
REEP1	-0.635147	4.78099	7.64112e-07	5.94731e-06
HLTF	-0.635483	4.26203	3.15577e-12	1.41412e-10
UQCRC1	-0.635537	8.95381	3.11558e-08	3.6919e-07
NDUFB3	-0.637342	6.28776	1.76758e-08	2.24746e-07
DUSP28	-0.638346	4.10967	1.4463e-11	5.15474e-10
CNKSR1	-0.638877	6.05978	2.23569e-05	0.000111736
ATP5G1	-0.638986	6.86492	9.96381e-07	7.47772e-06
HIBADH	-0.639119	6.37831	4.50572e-13	2.92904e-11
RBL1	-0.640291	3.88581	1.13056e-08	1.53699e-07
SYNM	-0.640444	9.85792	6.38469e-06	3.76595e-05
COX7A1	-0.640725	8.71048	3.2134e-05	0.000153297
COQ7	-0.642572	4.9483	6.0647e-20	4.55638e-17
DUSP3	-0.642931	8.43625	5.58155e-08	6.16308e-07
CBFA2T3	-0.643191	3.96328	1.3507e-08	1.78629e-07
CPEB3	-0.644123	5.42605	8.52089e-08	8.91795e-07
VSIG10	-0.644288	4.52954	1.28396e-08	1.71275e-07
GPI	-0.645633	8.59186	9.66451e-14	8.58577e-12
KCNQ5	-0.645921	5.90482	0.00297352	0.00787847
PTGR2	-0.646054	4.76712	5.45395e-12	2.22767e-10
TFRC	-0.646577	6.71551	0.00130219	0.00390405
PDE11A	-0.646803	4.40018	0.00665923	0.0157417
DNMT3A	-0.646976	5.7974	3.55339e-14	3.72743e-12
AIG1	-0.647573	3.61441	3.81487e-07	3.23966e-06
FKBP3	-0.647779	7.25699	1.18311e-08	1.5874e-07
LIAS	-0.648403	4.29513	5.4291e-15	7.48e-13
2-Mar	-0.649167	4.09888	6.49691e-13	3.89435e-11
FHL2	-0.649641	5.36895	5.22907e-06	3.16034e-05
FBXO3	-0.650552	6.24212	1.00112e-12	5.25075e-11
DDIT4L	-0.650847	7.97807	0.00222269	0.00614485
KLHL38	-0.65098	6.99972	0.00733505	0.017133
DCUN1D2	-0.651383	6.20098	4.29617e-09	6.77914e-08
CAMK2G	-0.651409	7.12755	3.81313e-14	3.92228e-12
IRS1	-0.651463	5.90802	1.84141e-06	1.28608e-05
ATP5O	-0.652334	7.58156	1.0777e-09	2.05542e-08
ANKH	-0.65266	6.86452	3.54841e-15	5.36974e-13
NEU3	-0.654611	5.98812	1.9998e-11	6.69984e-10
LMOD1	-0.655145	6.49891	0.000260665	0.000976144
UQCRC2	-0.655699	8.92165	3.19892e-10	7.36389e-09
GAREM2	-0.656931	2.35902	5.60894e-06	3.37359e-05
ATP8A1	-0.659893	6.53302	6.85134e-07	5.38474e-06
PGM1	-0.660467	9.94043	0.000103864	0.000431103
GYS1	-0.66139	8.73176	1.05046e-08	1.44729e-07
SOX9	-0.661849	2.47314	7.96225e-05	0.000339804
ARHGEF6	-0.662961	6.74103	1.69289e-07	1.61603e-06
SDHB	-0.663496	7.45629	5.93876e-10	1.25736e-08
MFN2	-0.664026	8.88005	8.52309e-09	1.21415e-07
CLYBL	-0.664054	4.14832	2.59964e-09	4.38084e-08
NXPE3	-0.664488	6.87171	2.17656e-07	2.00718e-06
CLASP2	-0.664716	6.42107	9.63394e-17	2.34029e-14
GRIP2	-0.665964	6.28636	6.63486e-06	3.88373e-05
SHISA2	-0.666095	2.99229	0.00659117	0.0156177
SCUBE2	-0.666981	3.02541	0.000977363	0.00304387
CHDH	-0.668599	3.3281	9.30487e-06	5.24821e-05
MDFIC	-0.668856	4.65737	1.12878e-09	2.12648e-08
HSDL2	-0.668876	7.55507	2.34075e-09	3.99398e-08
CYP4X1	-0.669483	2.66218	8.54668e-06	4.87003e-05
FBXL22	-0.670274	1.20231	0.000160365	0.000631539
TPM3	-0.670425	12.1882	0.000224741	0.000854442
ATP5A1	-0.670991	10.12	8.94679e-10	1.75719e-08
UNC13B	-0.67138	6.85793	1.56997e-08	2.03832e-07
ACE	-0.671448	3.53656	1.51489e-05	7.94996e-05
IL11RA	-0.672582	4.05742	2.46473e-11	7.95523e-10
TP53INP2	-0.673056	6.6318	5.10957e-06	3.10102e-05
DUSP10	-0.674498	4.25252	7.47417e-07	5.83882e-06
FAM189A2	-0.674813	6.11815	3.39832e-08	3.98095e-07
SRPK3	-0.675497	6.89191	8.97495e-08	9.30873e-07
WNK2	-0.675678	6.95135	6.24013e-05	0.000276007
CS	-0.676127	8.97315	9.20347e-13	5.02705e-11
C14orf159	-0.67646	7.1014	9.33761e-15	1.18076e-12
G0S2	-0.676539	6.88337	0.0139832	0.029981
FREM2	-0.676697	4.53964	2.53445e-05	0.000124909
CCDC69	-0.677618	7.98274	1.77541e-05	9.14553e-05
MEF2C	-0.678139	8.71479	6.81564e-08	7.30722e-07
NR3C2	-0.679346	4.55695	1.60495e-11	5.50756e-10
MED14	-0.681845	6.67242	2.75154e-12	1.26365e-10
CACNA2D3	-0.682176	4.67055	4.5781e-06	2.81737e-05
FNDC5	-0.683703	7.55189	0.000551043	0.00186189
FILIP1L	-0.683732	6.97861	7.4779e-09	1.08535e-07
TNKS2	-0.684384	6.95931	9.29507e-11	2.47985e-09
ENC1	-0.684619	3.56296	0.000298672	0.00109017
EFR3B	-0.685671	3.36947	2.89567e-05	0.000139874
RNF144B	-0.685888	6.28396	2.20871e-09	3.8181e-08
ATPAF1	-0.685904	7.25135	3.26736e-11	1.01211e-09
PDK2	-0.686281	7.02027	9.94351e-08	1.02214e-06
NDUFA10	-0.689871	7.44523	1.04306e-17	3.10595e-15
FHL1	-0.691023	12.8763	1.99354e-07	1.85695e-06
COL4A4	-0.691222	4.95978	2.87522e-05	0.000138959
SDHA	-0.691962	8.23273	7.84992e-13	4.52892e-11
PPP3CB	-0.69421	7.91425	3.0529e-10	7.08073e-09
NDUFA9	-0.694682	6.79527	7.4118e-11	2.04234e-09
ESRRG	-0.695841	4.02275	0.000278218	0.00103018
UCKL1	-0.696102	5.94016	5.78145e-18	1.84029e-15
MPP7	-0.696671	4.20697	5.16277e-06	3.12509e-05
APLNR	-0.696772	3.87907	9.04035e-05	0.000382147
SLC25A11	-0.697857	7.35539	8.24403e-10	1.63657e-08
POPDC2	-0.698431	5.96796	6.1613e-07	4.90725e-06
ACADSB	-0.699437	6.47726	1.87725e-08	2.3641e-07
TRIB1	-0.700584	5.81319	3.06598e-07	2.68776e-06
NDUFC1	-0.700779	6.4072	1.08773e-11	3.98447e-10
SLC35E4	-0.701222	3.56681	1.12372e-08	1.52994e-07
RXRG	-0.702611	4.98395	3.44407e-06	2.20168e-05
ADAM23	-0.705204	3.77588	4.42698e-08	5.01416e-07
CREB5	-0.705887	4.26303	9.26122e-05	0.000389833
COL4A5	-0.706072	4.42188	9.78618e-07	7.35637e-06
TPM2	-0.706758	13.232	1.78134e-06	1.25046e-05
UQCRHL	-0.707434	3.02113	1.23371e-06	9.00265e-06
KIAA0922	-0.707817	5.46572	6.72983e-11	1.87118e-09
HHATL	-0.70816	7.49772	8.08579e-07	6.24602e-06
L2HGDH	-0.708175	4.46699	4.07704e-11	1.23394e-09
MPC1	-0.709067	6.33209	8.61509e-10	1.69927e-08
PLCD4	-0.709738	7.05681	3.62858e-06	2.2942e-05
DBP	-0.710147	3.71006	2.60646e-06	1.72722e-05
ECHDC2	-0.710436	6.09929	3.15886e-17	8.83619e-15
ALDH1A2	-0.711637	3.55322	2.85457e-07	2.52399e-06
PTP4A3	-0.71261	8.83555	1.96206e-07	1.83132e-06
ANK1	-0.713877	8.3007	1.89907e-06	1.32304e-05
PLCL1	-0.714057	5.33844	3.955e-06	2.47684e-05
NEB	-0.715251	14.1375	2.65646e-05	0.000129951
C3orf18	-0.715874	4.66604	2.14478e-11	7.04572e-10
TET1	-0.719303	1.44494	2.96612e-05	0.00014268
SMYD1	-0.720145	9.13126	7.49909e-07	5.84663e-06
PPARGC1B	-0.720473	4.79348	2.60819e-09	4.38546e-08
SLC25A36	-0.72081	6.5861	2.1838e-10	5.291e-09
SLC2A5	-0.720819	6.01827	2.48713e-06	1.66368e-05
VIPR2	-0.721187	2.67836	1.56762e-05	8.20334e-05
IDH2	-0.72198	9.64534	2.12108e-06	1.45578e-05
VDAC1	-0.723327	9.27247	2.81094e-08	3.37861e-07
PNPLA4	-0.724823	4.79644	7.02145e-12	2.76987e-10
NDUFS8	-0.725517	6.89061	6.0827e-10	1.27903e-08
MYL2	-0.726347	12.9386	0.000783336	0.00251863
SLC41A1	-0.727443	6.86958	3.81248e-07	3.23966e-06
LIMCH1	-0.727543	8.6558	2.24548e-12	1.05219e-10
VWA8	-0.728093	6.39354	1.29384e-08	1.72096e-07
SATB1	-0.729361	6.82415	1.93369e-09	3.39997e-08
NT5C2	-0.729905	5.93368	6.62926e-11	1.86002e-09
MAOB	-0.731033	6.64746	6.04138e-08	6.59976e-07
MDH1	-0.733252	8.4241	4.31119e-09	6.79123e-08
TOB1	-0.735114	6.90483	1.57674e-11	5.45128e-10
TRDN	-0.735393	10.8208	1.34681e-05	7.18636e-05
VDAC3	-0.736192	8.30504	2.13387e-13	1.61457e-11
PROX1	-0.737294	4.16543	1.15852e-05	6.32424e-05
APBA1	-0.740415	2.61512	1.13505e-10	2.96818e-09
TNNC1	-0.741488	12.1374	0.000110369	0.000454935
NDUFB10	-0.744169	7.98736	1.3047e-08	1.73291e-07
PLCB1	-0.745259	4.23262	1.49807e-10	3.7991e-09
RCSD1	-0.745401	6.33747	2.08581e-09	3.63972e-08
LDHD	-0.746829	6.06121	4.66624e-09	7.23934e-08
PHYH	-0.748317	7.82441	2.16566e-09	3.76482e-08
BHLHE40	-0.748447	8.21396	1.77126e-07	1.67698e-06
ADHFE1	-0.749351	5.65258	5.34087e-12	2.20096e-10
MBP	-0.749792	6.65977	1.03817e-10	2.7381e-09
MYOM1	-0.75118	10.4857	5.01988e-07	4.09351e-06
ZSCAN31	-0.751457	2.53097	1.12163e-07	1.13156e-06
CDH13	-0.751495	6.10209	5.50381e-16	1.05845e-13
RBFOX2	-0.75277	7.40295	6.08422e-19	2.74592e-16
PDLIM2	-0.753447	5.38766	1.37686e-07	1.35319e-06
EN1	-0.754079	3.50994	7.02876e-06	4.0987e-05
THY1	-0.756448	2.85763	0.0212685	0.0432244
TRAK1	-0.757339	7.65263	2.00096e-16	4.39782e-14
MYOM2	-0.757367	10.0737	2.41385e-05	0.000119797
ADAM19	-0.758256	3.64769	1.79537e-08	2.27965e-07
ATP2A2	-0.758834	12.1707	6.40886e-05	0.000282253
THBD	-0.759885	6.19812	0.00598481	0.0143982
REEP2	-0.760939	2.47065	1.02187e-07	1.04693e-06
ACAT1	-0.762361	8.29022	2.22462e-08	2.74172e-07
APOBEC2	-0.763149	8.29138	1.49608e-06	1.06644e-05
SH3BGR	-0.763596	7.39869	2.00999e-06	1.38896e-05
ZNF853	-0.764345	5.47484	4.33631e-10	9.71423e-09
NDUFS1	-0.765182	8.63913	3.08563e-10	7.13871e-09
PDE4DIP	-0.765825	11.115	2.70611e-08	3.26537e-07
CSRP3	-0.769896	9.18657	0.000799026	0.00256015
PSTPIP2	-0.772345	4.67815	5.7438e-05	0.000256512
LMOD3	-0.772998	8.8718	7.79628e-07	6.04769e-06
KCND3	-0.772999	3.36622	5.43835e-07	4.38823e-06
AVIL	-0.774839	3.89359	1.17938e-07	1.18079e-06
RBM24	-0.776206	8.58332	4.51288e-09	7.0488e-08
FHOD1	-0.777198	7.50485	5.00527e-11	1.48089e-09
FAM78A	-0.779177	5.28262	1.16855e-08	1.57015e-07
TNNI1	-0.779331	12.1405	4.07193e-05	0.000189743
PLN	-0.780398	8.40616	2.74721e-06	1.79727e-05
KCNJ12	-0.780476	6.48018	1.70835e-05	8.85447e-05
TCAP	-0.781481	11.9828	1.43387e-05	7.56549e-05
AURKA	-0.781807	2.98565	1.15379e-05	6.30588e-05
SUCLA2	-0.785079	7.30109	1.53719e-11	5.35464e-10
KLHL31	-0.785175	7.30861	2.83312e-06	1.84302e-05
TXLNB	-0.790881	8.71051	9.3105e-07	7.03892e-06
SLC25A34	-0.791387	5.7021	3.06649e-05	0.000146875
ITGB1BP2	-0.791524	4.26206	1.06495e-07	1.08147e-06
PCBD2	-0.791599	5.003	9.13777e-17	2.3249e-14
ESR1	-0.793342	3.23855	1.67382e-08	2.15195e-07
TPI1	-0.7945	9.57916	2.01911e-10	4.96057e-09
TSPYL1	-0.797268	7.3968	2.37147e-13	1.73739e-11
AGAP2	-0.797293	4.04176	3.37766e-07	2.91122e-06
PHKG1	-0.797311	7.18626	7.38568e-07	5.78263e-06
GBAS	-0.797527	8.65786	1.148e-09	2.15391e-08
EML1	-0.79822	4.94357	3.30742e-15	5.17471e-13
HSPA2	-0.798357	7.33039	1.06705e-05	5.89816e-05
ADAMTSL5	-0.798585	3.84007	6.43835e-10	1.33641e-08
CAMK2A	-0.799062	7.31987	3.51921e-09	5.66942e-08
MCF2L2	-0.801976	1.14798	6.6839e-05	0.000291721
KCNA7	-0.803033	5.98626	6.4002e-06	3.77028e-05
HMCN2	-0.803211	6.17504	1.70616e-08	2.18138e-07
CITED4	-0.803727	3.92438	1.70043e-07	1.62156e-06
TNNT1	-0.804067	12.7648	8.26948e-05	0.000351129
GREB1L	-0.804876	4.44422	1.52761e-07	1.47813e-06
ADCY1	-0.806473	4.06525	6.6572e-09	9.84818e-08
TMEM182	-0.807404	6.3147	3.3616e-07	2.90009e-06
ARHGEF4	-0.808046	3.30966	1.51195e-11	5.28666e-10
PRKCQ	-0.809297	6.85359	9.36183e-08	9.63423e-07
IFIT1	-0.811195	4.11386	6.53411e-06	3.84181e-05
MB	-0.811341	13.5059	6.40014e-06	3.77028e-05
ATP1B4	-0.811724	6.29543	1.37243e-05	7.30194e-05
SLC2A12	-0.811819	2.74039	1.03438e-07	1.05507e-06
RASGRP3	-0.813192	4.91366	1.4789e-13	1.21138e-11
CKMT2	-0.814056	9.28084	2.34687e-05	0.000116787
SLCO5A1	-0.814983	5.25177	5.43346e-08	6.02116e-07
RYR3	-0.8158	6.71289	4.06098e-05	0.000189519
TMEM159	-0.816568	6.17567	1.99361e-08	2.49702e-07
COL4A6	-0.81698	2.49813	1.25678e-05	6.78439e-05
MYLPF	-0.817518	11.0968	0.000624653	0.00206969
TMEM108	-0.819573	3.59899	2.64269e-08	3.19302e-07
BHLHE41	-0.821777	6.10966	2.22103e-09	3.83221e-08
CTNNA3	-0.822349	5.44804	2.78462e-07	2.47162e-06
SLC2A11	-0.824032	3.89613	1.39432e-14	1.62924e-12
GPT2	-0.82479	7.43051	1.74643e-06	1.22689e-05
MYL3	-0.827338	10.2834	0.00040077	0.00140719
THSD4	-0.827469	2.94513	3.934e-07	3.32858e-06
CDNF	-0.831435	3.73729	7.96418e-14	7.426e-12
NDUFS7	-0.831803	6.91793	6.45018e-13	3.89435e-11
MFAP3L	-0.832269	3.04699	0.00220488	0.00609744
NRAP	-0.832494	12.2973	6.1645e-06	3.66653e-05
SCN4B	-0.8338	5.05389	8.73189e-07	6.65599e-06
SAMD14	-0.83484	1.29842	8.43631e-10	1.67115e-08
LAPTM4B	-0.835625	6.90485	3.77594e-13	2.54421e-11
CLIC5	-0.83581	8.67408	7.15309e-09	1.04644e-07
C8orf22	-0.836035	8.06243	0.00333744	0.00869298
ATXN7L2	-0.837873	5.30855	6.67313e-09	9.85595e-08
GOT1	-0.839193	8.38463	3.8645e-07	3.27578e-06
SLC16A1	-0.840451	6.4369	2.10212e-11	6.93024e-10
MYBPC2	-0.84186	11.1636	0.00297459	0.00787905
RASL12	-0.842045	3.98799	2.63504e-11	8.44584e-10
JPH2	-0.843279	7.8876	9.75047e-09	1.36167e-07
TNNC2	-0.846241	11.9572	0.00060253	0.00200358
TCEA3	-0.849041	8.49539	8.53384e-10	1.68685e-08
ANKRD39	-0.850696	6.16685	1.0768e-09	2.05542e-08
CCDC141	-0.851338	3.95083	7.54248e-06	4.37066e-05
MPPED2	-0.857033	2.48149	2.59632e-06	1.72298e-05
JUNB	-0.857556	6.3515	0.00298016	0.00788601
VEGFA	-0.858452	8.11944	2.12094e-07	1.95907e-06
TMEM38A	-0.858769	8.75577	5.39265e-08	5.99487e-07
SMTNL1	-0.859916	8.21189	6.93274e-05	0.000301443
ACTN2	-0.861049	12.2936	2.29143e-07	2.0922e-06
COL15A1	-0.86164	6.22346	1.09992e-07	1.11331e-06
ADAMTSL2	-0.863281	3.15829	3.77847e-06	2.38245e-05
KCNT1	-0.864227	5.13915	2.22512e-05	0.000111378
SLC1A4	-0.864306	5.99776	1.43902e-07	1.40418e-06
CARNS1	-0.867565	6.54243	1.03894e-07	1.05738e-06
BZW2	-0.868081	7.42992	4.30844e-13	2.83231e-11
FYCO1	-0.872482	8.95562	7.27566e-10	1.47284e-08
RASD2	-0.873218	4.15268	1.93139e-08	2.42566e-07
SEC14L5	-0.874702	2.87665	3.49383e-05	0.000164801
SEMA6C	-0.876765	8.52846	5.90826e-13	3.66035e-11
PDE4B	-0.876937	6.07587	1.243e-05	6.71785e-05
PKM	-0.87865	10.7681	4.2925e-09	6.77914e-08
SCN2B	-0.879487	3.2978	1.2245e-06	8.94256e-06
CEP85	-0.879801	6.81677	2.5882e-09	4.37576e-08
CMBL	-0.879871	7.20558	1.46249e-06	1.04491e-05
AMPD1	-0.87998	9.02794	3.71601e-07	3.17028e-06
AGL	-0.887394	8.95505	1.10828e-06	8.19756e-06
MAMSTR	-0.887519	5.71701	1.41589e-09	2.56277e-08
ACADM	-0.890617	7.82649	6.54884e-09	9.70343e-08
CNNM4	-0.892665	5.58927	7.27223e-14	6.92061e-12
EYA1	-0.892925	2.86666	8.12178e-06	4.64939e-05
IDI2	-0.894027	5.97309	0.00121124	0.00366109
MYOZ1	-0.897175	10.9778	5.78585e-09	8.61439e-08
NNT	-0.899492	8.61143	9.10326e-10	1.77658e-08
DYRK1B	-0.901329	7.20438	1.37723e-10	3.54129e-09
CAMK2B	-0.901959	7.48472	5.41925e-10	1.16068e-08
FITM1	-0.903357	6.81455	1.06226e-08	1.45919e-07
RGS3	-0.903872	5.10153	1.9845e-10	4.91473e-09
LRRC38	-0.907941	5.1679	1.23757e-05	6.69674e-05
TSPOAP1	-0.913482	3.78533	5.71731e-14	5.55542e-12
PPP2R3A	-0.917288	7.29496	6.25389e-12	2.50998e-10
MN1	-0.918063	7.4795	3.27246e-07	2.83911e-06
CASQ1	-0.920484	10.6207	3.21922e-07	2.80346e-06
ALDH5A1	-0.921741	6.04671	6.96642e-13	4.12225e-11
TMEM184A	-0.925303	2.71586	4.04237e-07	3.40297e-06
SLC25A4	-0.931348	10.3031	5.39674e-08	5.99487e-07
MYOT	-0.931631	10.2848	2.23641e-07	2.05416e-06
TMEM52	-0.934853	6.51636	2.4793e-07	2.23793e-06
DENND2C	-0.939208	6.37549	4.24456e-08	4.8348e-07
MYH7	-0.940666	14.4223	3.33666e-05	0.000158277
ALDOA	-0.941871	11.922	4.23191e-08	4.82877e-07
TMEM143	-0.942138	6.04158	8.25893e-13	4.67719e-11
KBTBD12	-0.942951	6.23533	1.20916e-11	4.36005e-10
MYL1	-0.943441	11.9046	7.75618e-07	6.02164e-06
COL11A2	-0.945625	2.47068	2.07653e-07	1.92455e-06
PFKFB1	-0.94571	5.46579	1.8339e-07	1.72919e-06
PATJ	-0.946046	6.11986	5.35931e-10	1.15588e-08
ZDHHC11B	-0.947261	3.42294	4.27151e-07	3.56512e-06
LDB3	-0.947695	11.0582	2.31892e-10	5.60366e-09
MYLK2	-0.953085	9.07198	7.16193e-05	0.000310238
MYBPC1	-0.953812	13.6625	5.18631e-08	5.78897e-07
FSD2	-0.954106	6.62838	2.34323e-08	2.86116e-07
NIPSNAP3B	-0.954403	4.75737	6.89048e-13	4.10361e-11
SLC25A12	-0.958872	7.56617	8.5462e-13	4.73797e-11
PKIA	-0.959356	8.89475	3.6775e-09	5.89357e-08
VGLL2	-0.960844	6.5457	5.2618e-07	4.27191e-06
P2RY1	-0.9652	3.22672	2.26446e-07	2.07579e-06
NKAIN2	-0.965526	1.09818	5.81068e-08	6.37035e-07
AAMDC	-0.968947	5.102	1.04528e-10	2.74899e-09
C10orf71	-0.969717	8.72547	2.14949e-08	2.67052e-07
IL17D	-0.971576	5.99314	1.30739e-06	9.47293e-06
OSBPL7	-0.973315	4.78905	5.54577e-07	4.45544e-06
LRRC20	-0.973854	7.90945	2.16497e-09	3.76482e-08
KCNA5	-0.977625	1.6184	1.6171e-06	1.14299e-05
SLC25A25	-0.980061	6.43833	1.13551e-07	1.14306e-06
CKM	-0.9842	14.6154	3.048e-06	1.97169e-05
ENO3	-0.984718	11.9861	3.47176e-06	2.21477e-05
COQ10A	-0.993618	6.77471	2.84653e-09	4.74301e-08
MYLK3	-0.998714	5.99519	1.79379e-05	9.22478e-05
SLC36A2	-1.00495	6.54151	3.16224e-09	5.19407e-08
PLXNA4	-1.01017	2.93339	2.46993e-05	0.000122107
ACTA1	-1.01161	15.1603	4.79953e-07	3.93467e-06
DHRS7C	-1.01225	5.87658	9.16164e-06	5.17571e-05
PDP1	-1.01225	5.37932	1.13217e-09	2.12853e-08
LRRC39	-1.01257	7.27681	8.50597e-11	2.28917e-09
ACOT11	-1.01263	3.73027	9.18352e-07	6.96003e-06
XPO4	-1.01532	7.67023	6.0659e-09	9.0023e-08
RHOBTB1	-1.01636	7.13087	5.50217e-08	6.08999e-07
DOK5	-1.02131	4.29666	1.35006e-14	1.59774e-12
SEC31B	-1.02222	4.9776	4.7827e-19	2.45273e-16
COL4A3	-1.02388	6.33796	1.04731e-06	7.79653e-06
NKAIN1	-1.02403	3.71884	1.12992e-05	6.20479e-05
DUSP26	-1.02726	7.93401	4.92133e-10	1.08422e-08
FBXO40	-1.02786	7.96982	4.18999e-08	4.78685e-07
CFAP58	-1.03091	1.17654	1.65759e-10	4.16927e-09
MYH7B	-1.03093	7.61908	5.76037e-07	4.61579e-06
GOT2	-1.03625	8.80404	2.10382e-10	5.13766e-09
LAMB3	-1.03695	2.78115	2.43187e-07	2.20734e-06
PPP1R3A	-1.03967	7.52004	1.38248e-07	1.35474e-06
ZNF331	-1.05128	4.59399	1.19196e-12	6.14691e-11
ADSSL1	-1.0516	9.04436	4.89922e-08	5.50849e-07
TNNT3	-1.0595	11.8955	8.08483e-06	4.63547e-05
PERM1	-1.06084	8.02499	1.06325e-05	5.88068e-05
SBK1	-1.06313	5.32747	8.11275e-12	3.09458e-10
GAS2	-1.071	2.45456	2.86793e-08	3.42716e-07
LONRF2	-1.0711	5.15851	9.22432e-12	3.46137e-10
TPM1	-1.07603	11.3279	3.50178e-06	2.22777e-05
USP6	-1.08147	6.50053	1.24897e-07	1.24194e-06
NR4A1	-1.09085	7.70332	5.28292e-07	4.28153e-06
NMRK2	-1.09152	7.68025	0.000314113	0.00113575
MYOZ3	-1.09404	7.26596	1.15422e-10	3.00976e-09
PPP1R3B	-1.09704	7.48651	1.28181e-13	1.07567e-11
TNNI2	-1.09963	10.9694	1.59742e-05	8.33566e-05
AGMAT	-1.10297	4.3216	3.44102e-08	4.01569e-07
ASB14	-1.10826	3.98145	5.47279e-07	4.41217e-06
CAPN3	-1.11378	8.90071	2.30902e-12	1.07108e-10
PYGM	-1.11585	12.3577	4.24767e-08	4.8348e-07
ABCB4	-1.11808	2.99614	1.59805e-12	7.80508e-11
CACNA1S	-1.11818	9.12126	1.65969e-13	1.28744e-11
MASP1	-1.12236	3.30332	1.37297e-07	1.35116e-06
NREP	-1.12851	4.8712	2.21129e-11	7.21287e-10
NPHP1	-1.15161	5.13757	6.99276e-12	2.76987e-10
RPL3L	-1.15929	9.00827	2.8669e-10	6.69983e-09
SEMA6D	-1.16323	4.11022	2.41038e-13	1.75199e-11
EXTL1	-1.16482	4.36099	1.11968e-07	1.13082e-06
FRAS1	-1.17624	3.68066	6.15829e-12	2.4933e-10
VWA7	-1.1962	3.50197	3.53907e-15	5.36974e-13
PPP1R3C	-1.20212	8.42608	1.39971e-09	2.54497e-08
NOS1	-1.21743	6.44364	9.00963e-07	6.83385e-06
WDR62	-1.22071	5.48571	2.86989e-08	3.42716e-07
KLHL33	-1.22632	6.118	7.12471e-13	4.16254e-11
CFAP46	-1.22752	4.09219	1.07358e-06	7.96645e-06
NEK10	-1.22798	3.56286	1.14866e-07	1.15504e-06
PAIP2B	-1.2316	6.63269	1.16625e-09	2.16612e-08
MSS51	-1.25107	6.84757	9.1319e-09	1.28921e-07
ITGB6	-1.25233	6.03485	5.52235e-10	1.18002e-08
ASB15	-1.272	6.08934	4.70198e-09	7.28255e-08
NR4A3	-1.28595	6.45842	0.000818793	0.00261116
TRIM7	-1.31251	6.85968	2.20572e-18	8.48376e-16
ATP2A1	-1.32637	12.0792	6.5856e-06	3.86224e-05
ACTN3	-1.32774	9.04156	0.00166087	0.00481215
PPM1J	-1.32815	4.90937	1.21882e-11	4.37778e-10
CALML6	-1.37993	4.28347	1.30024e-05	6.99038e-05
FBP2	-1.39153	7.5314	2.00921e-07	1.86778e-06
CLCN1	-1.43141	5.43188	5.73403e-16	1.08022e-13
C1orf127	-1.43933	3.54676	2.84333e-11	8.95795e-10
SMCO1	-1.50515	5.3386	8.00032e-10	1.59505e-08
ATP2B2	-1.57431	5.14864	1.30931e-09	2.40761e-08
MYH2	-1.82504	13.1463	1.3377e-09	2.45492e-08

## Sheet: LGMD R12
genes	logFC	logCPM	PValue	FDR
DPP9	2.20196	7.01396	4.17046e-105	3.84975e-101
PDE3B	2.16698	1.44616	1.87791e-17	2.8418e-15
PLIN1	1.882	4.53461	1.17581e-09	1.48683e-08
AOX1	1.55377	4.67702	3.82664e-18	7.84971e-16
FASN	1.51476	6.83375	2.91251e-11	5.49803e-10
MGST1	1.48359	3.56259	3.11253e-09	3.56553e-08
CHRNA1	1.4663	6.90782	1.48015e-13	5.25511e-12
CD163	1.46024	4.43271	1.53539e-14	7.62e-13
PRKCD	1.4298	3.24192	1.93623e-21	1.02571e-18
VSIG4	1.28239	2.87281	1.86132e-12	4.8951e-11
FADS1	1.27902	4.75063	1.09768e-14	5.85703e-13
CYP4B1	1.19103	4.25778	2.44332e-10	3.67334e-09
F13A1	1.18999	4.66188	8.37875e-09	8.50872e-08
GLRX	1.14896	7.14421	3.87801e-24	5.11399e-21
ERRFI1	1.12487	7.31825	3.17372e-13	1.01284e-11
DOCK11	1.12198	3.12423	1.80883e-10	2.82526e-09
ADH1B	1.11496	6.56987	4.10067e-09	4.5279e-08
IGF1	1.11447	2.7388	3.18191e-13	1.01284e-11
C1QB	1.09408	3.38913	7.88429e-07	5.14801e-06
SCD	1.09227	5.27837	0.00141883	0.00397972
IGFBP3	1.06448	5.73584	1.70774e-10	2.67189e-09
TSKU	1.05506	3.67862	1.42141e-07	1.12145e-06
LAPTM5	1.03251	3.36299	5.47846e-08	4.76192e-07
CDKN1A	1.01909	7.09116	8.82909e-06	4.35603e-05
TKT	1.01892	4.66591	2.5824e-11	4.96627e-10
C1QC	1.00456	3.26521	2.63973e-06	1.50138e-05
PRUNE2	1.00303	6.00993	3.26664e-05	0.000140843
PPL	1.00061	5.2778	1.56978e-11	3.27666e-10
GALNT15	0.995672	5.78264	3.50648e-12	8.6086e-11
PHLDA1	0.991946	3.72503	6.05783e-09	6.42019e-08
LYZ	0.982397	2.2463	1.07066e-05	5.17878e-05
TUBA1C	0.968115	4.22298	1.6553e-12	4.45484e-11
PIK3R5	0.948652	1.21444	1.67525e-07	1.29625e-06
PYGL	0.939753	3.19546	5.26495e-07	3.58413e-06
ITGB2	0.931702	2.8026	7.77634e-07	5.09463e-06
RAPH1	0.919845	2.98056	2.00637e-11	4.01752e-10
SOD2	0.901546	11.6749	2.02625e-14	9.79283e-13
CPAMD8	0.898993	3.31275	2.8184e-06	1.58638e-05
C1QA	0.898184	3.21185	2.22493e-05	9.95392e-05
GPX3	0.893448	8.66949	4.66762e-14	1.94963e-12
FYB	0.888752	1.24916	2.67759e-06	1.52103e-05
GADD45A	0.870816	6.48441	4.37002e-06	2.33717e-05
LCP1	0.865808	3.17358	6.81753e-06	3.46927e-05
PRKAR2B	0.862868	2.57143	0.00064394	0.00198032
HMOX1	0.862533	5.83624	2.23856e-05	0.00010002
CTC1	0.860851	4.32004	4.41666e-18	8.67452e-16
PPARG	0.859286	2.61256	1.46134e-05	6.81982e-05
BID	0.855452	3.97296	1.78169e-12	4.73409e-11
NAGLU	0.83563	3.82077	1.95317e-17	2.90803e-15
BCAT1	0.831765	2.20861	3.5379e-07	2.51218e-06
ANPEP	0.825079	2.49095	2.37872e-05	0.000105719
ODF2	0.824639	3.72481	2.80152e-17	4.04076e-15
SLC25A1	0.82358	4.04336	1.00744e-09	1.29883e-08
LDLRAD3	0.817475	3.16421	1.01936e-09	1.31238e-08
PFKP	0.814598	5.83951	2.73561e-07	1.99466e-06
MMP14	0.812723	5.14737	1.4151e-06	8.63372e-06
FRZB	0.811233	4.90805	4.96628e-05	0.000206317
NNMT	0.810562	7.04758	0.000267489	0.000918255
MBNL3	0.804024	1.90821	2.45494e-07	1.81583e-06
CSPG4	0.802946	6.96113	1.61136e-07	1.251e-06
PARVG	0.791092	1.06722	1.5702e-06	9.46733e-06
LACC1	0.78943	1.67595	4.05943e-10	5.83685e-09
TC2N	0.787548	2.80566	2.30375e-09	2.71595e-08
RUNX1	0.782197	5.51069	0.000227475	0.00079646
OLFML2A	0.78052	5.07778	1.94876e-08	1.85263e-07
IKZF1	0.780517	0.977162	4.82272e-06	2.55707e-05
RHOG	0.778255	4.51716	2.19724e-22	1.69023e-19
DOCK2	0.770571	1.75249	1.21321e-05	5.76382e-05
HACD2	0.770229	3.69646	3.40842e-09	3.86051e-08
IL6R	0.7669	7.21445	5.24689e-11	9.28612e-10
NID1	0.766197	6.14069	1.29471e-09	1.61506e-08
GGT5	0.763914	4.20863	2.49287e-06	1.4293e-05
SRPX2	0.762181	3.20977	1.05918e-05	5.12973e-05
HCLS1	0.758938	3.553	3.56662e-07	2.52674e-06
SIRPA	0.752967	4.83238	5.45905e-12	1.29211e-10
HIST1H2BK	0.752393	0.908235	2.57732e-07	1.88969e-06
CDC25B	0.751049	4.14029	1.69994e-09	2.06476e-08
C1R	0.747332	6.32147	2.76953e-05	0.000121625
SLC38A1	0.74665	7.64033	2.21862e-06	1.28968e-05
STK17B	0.742225	2.97242	7.46081e-07	4.91239e-06
AIF1	0.740823	1.26747	0.000189721	0.000676182
EZR	0.737653	5.94045	8.14716e-12	1.8433e-10
AKNA	0.736413	3.17312	1.61823e-06	9.71887e-06
CLMP	0.733319	2.82854	0.000276351	0.000946214
SOAT1	0.728234	3.49107	4.83469e-12	1.16221e-10
REPS2	0.725364	1.90896	6.35707e-07	4.2431e-06
TGFBR3	0.723382	5.52311	6.61657e-09	6.94853e-08
CPM	0.722163	3.94957	6.85208e-05	0.000272284
BAZ1A	0.720849	4.64026	1.8585e-15	1.28991e-13
ULK4	0.714895	0.31045	8.12056e-09	8.29213e-08
TGIF1	0.712975	4.00421	2.02517e-10	3.11572e-09
ZSWIM4	0.711568	2.44162	2.35859e-11	4.58362e-10
SYK	0.711054	1.54184	5.06283e-05	0.000209668
TNKS1BP1	0.71094	7.43357	5.31851e-13	1.61497e-11
ATP1A1	0.709993	7.39766	3.74341e-10	5.43324e-09
BIN2	0.709731	0.701098	2.08291e-05	9.38375e-05
SMAP2	0.708762	4.89664	1.32487e-09	1.64602e-08
ANXA2	0.707981	7.44909	2.28325e-06	1.32391e-05
BIN3	0.707712	3.0324	3.4046e-16	3.14279e-14
RPGR	0.705983	3.56056	3.59376e-10	5.22425e-09
TOP1MT	0.697633	2.65342	9.44562e-11	1.58244e-09
USP6NL	0.694729	2.45667	1.59154e-10	2.52866e-09
SLFN5	0.694716	6.19077	2.02938e-11	4.03734e-10
LYVE1	0.694423	4.03234	0.000260788	0.000899266
SELENOM	0.693365	4.72911	4.87072e-07	3.34178e-06
MAN1A1	0.691707	4.55615	1.8997e-06	1.12483e-05
NCKAP1L	0.691575	2.08351	9.8577e-05	0.000374382
PABPC1	0.690632	7.35873	2.12465e-11	4.19074e-10
FKBP5	0.689209	9.74972	3.02935e-06	1.69068e-05
IRAK4	0.689087	2.89671	6.86648e-13	1.99951e-11
SAMHD1	0.684244	5.75041	4.27561e-10	6.10018e-09
RELB	0.681432	3.49457	6.20647e-09	6.57017e-08
TIMP4	0.681016	3.6033	0.000106044	0.000400364
AIFM2	0.679901	3.97447	1.1738e-08	1.1601e-07
DCLRE1C	0.678726	1.92569	4.90844e-14	2.04098e-12
SLC16A10	0.678534	6.17864	2.99669e-09	3.4578e-08
RAB8B	0.674098	3.76547	4.63115e-10	6.50687e-09
ARHGAP9	0.663019	1.28952	0.000121127	0.000451219
MAP3K6	0.662742	5.15064	1.69769e-10	2.66835e-09
AKR1C1	0.662488	5.82068	5.62185e-05	0.000229321
POSTN	0.661935	4.50755	0.0143677	0.0296708
GBP2	0.658999	6.03138	8.89226e-08	7.36184e-07
CELF2	0.656747	5.93248	2.98038e-13	9.55275e-12
ACLY	0.655777	5.04646	2.72689e-10	4.03396e-09
ZNF765	0.655175	2.38091	2.08132e-14	9.95473e-13
MYO1F	0.654158	2.2617	0.000189359	0.000675675
LGMN	0.654102	5.70122	2.2806e-10	3.46245e-09
LONRF3	0.653504	3.60118	3.52197e-10	5.12796e-09
MSR1	0.648945	1.46957	0.00051537	0.00163371
C10orf10	0.648007	6.75827	0.000119111	0.000445327
LIMK1	0.644549	4.96926	1.4686e-07	1.15474e-06
TFPI	0.644521	5.10113	8.51732e-10	1.12641e-08
S100A13	0.644506	5.7773	5.45465e-06	2.85603e-05
CNTFR	0.641734	6.18931	2.45006e-06	1.40913e-05
BCR	0.641096	4.16021	3.16575e-07	2.27416e-06
RNF213	0.637787	6.84581	7.42583e-16	6.06618e-14
AGTR1	0.636789	3.50697	1.98246e-07	1.50618e-06
SLC7A6	0.634857	6.46817	1.89716e-10	2.94826e-09
FGD2	0.63354	1.86612	3.01974e-05	0.000131425
DSEL	0.633294	2.04641	7.4562e-05	0.000292761
MS4A7	0.633156	1.96811	0.00124916	0.00355565
C1S	0.633152	7.01729	5.20723e-05	0.000214589
NUPR1	0.632831	5.78265	5.48557e-05	0.000224556
SSX2IP	0.630445	3.02667	1.47157e-09	1.81848e-08
SIRT7	0.630141	2.96825	2.96274e-15	1.99628e-13
SH3PXD2B	0.630031	3.90719	9.19411e-05	0.000351829
MAN2B1	0.627164	4.53065	4.49147e-10	6.35902e-09
MS4A6A	0.626098	2.90988	0.00102955	0.00300373
SLC1A5	0.625249	3.15925	0.000429963	0.00139019
ARNTL	0.623178	4.60227	2.91706e-07	2.11195e-06
PLEKHO1	0.61933	5.48488	3.97084e-08	3.55872e-07
TUBA1B	0.618524	5.55723	2.24086e-07	1.67765e-06
MX1	0.618372	3.66992	0.000326951	0.00108956
PGD	0.617244	4.92226	1.13018e-09	1.43503e-08
PNMA1	0.614812	3.93574	3.21376e-07	2.30507e-06
CARD6	0.614449	2.41164	1.10734e-07	8.95868e-07
AGPAT2	0.613313	4.70723	0.000185985	0.000664922
BNIP3L	0.612808	5.52426	3.33683e-08	3.02874e-07
C17orf62	0.610105	3.89479	1.16923e-08	1.15682e-07
CTSD	0.608622	8.38478	4.21302e-13	1.3228e-11
DYNC2H1	0.607847	2.61764	1.05002e-05	5.09608e-05
ATAD2	0.606096	4.04053	8.45757e-07	5.48642e-06
KIF2A	0.604125	3.26898	9.02818e-10	1.18886e-08
SLC38A10	0.603239	5.21605	4.12252e-10	5.90917e-09
RAPGEF3	0.600765	5.2283	3.05495e-06	1.70189e-05
RPL3	0.60073	8.31514	5.66883e-06	2.95644e-05
BRMS1	0.600331	4.40004	2.89198e-17	4.10705e-15
VMP1	0.598839	5.07856	7.48734e-09	7.72241e-08
FBXO32	0.598328	10.578	2.04271e-06	1.19731e-05
ARHGAP30	0.595444	1.93345	0.000595083	0.00185331
TLCD2	0.594955	2.45395	0.000484922	0.00154729
SYN2	0.593691	1.88503	0.00023018	0.000803739
ITPK1	0.593501	5.50416	7.16349e-14	2.80195e-12
SFT2D2	0.592376	4.6584	1.36002e-11	2.91284e-10
DDX39A	0.59051	4.23065	1.37406e-12	3.74158e-11
SYTL4	0.588146	2.39595	1.25288e-07	1.00394e-06
PHF14	0.584773	4.23337	3.09897e-14	1.41617e-12
TRIM56	0.583956	5.33556	2.65193e-10	3.94202e-09
TRIM63	0.583851	9.69663	2.86452e-05	0.000125232
IRAK1	0.583175	6.61768	8.47886e-17	9.78354e-15
ANP32B	0.581443	5.94605	2.04181e-13	7.00667e-12
ITGAM	0.581266	2.31787	0.000255808	0.000883414
PLEKHM1	0.580875	5.13368	1.69663e-15	1.20474e-13
SLC39A11	0.579831	2.22264	3.80457e-10	5.49609e-09
CHPF	0.578769	4.32451	8.9486e-07	5.7725e-06
CD63	0.57547	8.30391	7.26798e-12	1.67727e-10
SH3BP5	0.574441	4.66459	1.87244e-05	8.52293e-05
PCSK6	0.57258	3.95367	2.47311e-08	2.29671e-07
AEN	0.572281	4.0202	3.22509e-07	2.3114e-06
STX2	0.570507	3.50674	5.12686e-08	4.47739e-07
DNAJC1	0.570414	3.59869	2.63834e-12	6.70924e-11
TNFRSF1A	0.568857	6.36047	1.31029e-10	2.11458e-09
RHOB	0.567158	8.06922	6.95999e-06	3.53009e-05
FAM172A	0.566225	2.97994	1.28612e-09	1.6087e-08
WDR34	0.565261	3.11099	4.09466e-06	2.20678e-05
STAT5A	0.561199	5.3384	1.84688e-09	2.21698e-08
SPI1	0.560396	1.91081	0.000854266	0.00254543
NCOA7	0.5595	3.8349	2.73574e-06	1.55025e-05
ANKRD33B	0.559044	4.23895	0.00115249	0.00330906
NABP1	0.557865	3.21722	0.00014909	0.000543756
TMEM43	0.557701	6.40907	2.9102e-11	5.49803e-10
TMEM106A	0.553959	0.848443	1.24512e-05	5.90765e-05
PIP4K2A	0.552212	3.31711	2.94857e-06	1.64859e-05
ANTXR2	0.552134	4.84288	3.9288e-06	2.12086e-05
ZNF217	0.551601	3.38182	2.80579e-09	3.25789e-08
CYLD	0.551198	6.56317	3.02547e-10	4.44715e-09
BMP1	0.549973	4.52538	2.79069e-06	1.5727e-05
SOX12	0.549671	1.71816	0.000370316	0.00121737
EHBP1	0.549181	4.39306	5.26225e-09	5.66812e-08
IL16	0.546698	3.06182	6.11503e-05	0.000245853
APOD	0.546638	8.80213	0.000291006	0.000989056
DENND3	0.546509	4.87544	2.47592e-07	1.82988e-06
TENM1	0.54637	2.96757	0.00036144	0.00119159
KIF3B	0.544959	3.74488	1.00004e-09	1.29204e-08
TSPYL2	0.543858	6.36074	1.47907e-07	1.16099e-06
SCAMP2	0.543529	5.2469	8.82819e-15	4.85078e-13
CD302	0.543329	2.33468	0.000230212	0.000803739
SPATA6	0.542342	2.21524	2.26418e-07	1.69236e-06
MMP2	0.542101	6.73527	0.00113885	0.00327602
CCDC137	0.541636	3.35859	9.68518e-14	3.59052e-12
KLF5	0.541157	4.7603	0.000219171	0.000770731
TGFBR2	0.540014	6.34214	1.96555e-05	8.92035e-05
TP53	0.539886	3.80293	7.38056e-08	6.20491e-07
HSD17B11	0.539526	3.5898	1.09966e-05	5.30629e-05
UNC93B1	0.537213	2.33037	0.000129467	0.000478617
TBC1D16	0.536946	4.66256	7.42486e-05	0.000291655
NLGN2	0.535513	4.50081	3.67498e-08	3.31935e-07
ARRB2	0.534897	3.55458	6.63051e-06	3.38366e-05
EVC2	0.533287	1.74135	1.72923e-05	7.91793e-05
ARRDC2	0.532336	7.3552	8.8764e-05	0.000340416
MAP3K14	0.531366	5.68283	1.4582e-09	1.80437e-08
FAM134A	0.531359	5.15753	2.23086e-17	3.26875e-15
EDNRB	0.531226	3.97555	0.000167712	0.000605455
C1orf198	0.530451	6.99719	2.63737e-09	3.07005e-08
UPF3B	0.530344	3.84295	5.00139e-11	8.91272e-10
SAT1	0.530224	5.38428	7.57697e-05	0.000296746
GPR146	0.530138	1.58742	6.8893e-06	3.49808e-05
ITGB5	0.52776	5.73648	2.37935e-07	1.76842e-06
ERICH1	0.526724	3.67704	4.62946e-10	6.50687e-09
CLCN5	0.525063	4.42374	7.44139e-06	3.73526e-05
ZBTB7B	0.52497	5.73772	6.81097e-13	1.99594e-11
CTSS	0.524919	2.85587	0.00350814	0.00883592
CTSK	0.524141	3.94598	0.00477732	0.0115142
SATB2	0.52389	2.71026	1.13209e-06	7.08403e-06
RUNX2	0.523831	1.51305	0.000215152	0.000758329
CDK9	0.522385	5.0835	7.07021e-15	4.02236e-13
PLTP	0.521894	4.47672	0.00457124	0.0111016
KIAA0556	0.521491	3.41292	1.54005e-09	1.89297e-08
DRAM1	0.521017	2.66732	3.65778e-06	1.98851e-05
ARID5B	0.520995	7.64985	2.79513e-05	0.000122574
PUM3	0.520168	3.81416	2.28429e-10	3.46245e-09
CST3	0.519775	7.95835	2.94567e-05	0.000128443
USP3	0.519626	3.91816	2.9441e-13	9.46935e-12
APCDD1	0.519588	3.07956	0.00164196	0.00455711
OS9	0.518914	6.02019	7.99516e-12	1.81335e-10
TEPSIN	0.516295	3.04513	7.72419e-13	2.22762e-11
ADPGK	0.515806	3.87513	1.00022e-09	1.29204e-08
EML3	0.514497	4.23445	2.80151e-05	0.000122796
ARHGAP1	0.513711	5.55732	8.35925e-07	5.4341e-06
MBOAT2	0.512538	2.56632	0.000894414	0.00265477
PBX3	0.512143	3.21441	9.25376e-07	5.92382e-06
ZNF460	0.511481	1.85492	1.85451e-06	1.10161e-05
SERPING1	0.511255	6.98877	0.000280487	0.0009586
PANX1	0.511201	4.95439	0.000826982	0.00247291
CMSS1	0.510716	4.68744	4.46069e-08	3.95777e-07
ADAMTS17	0.510637	3.73887	0.00185107	0.0050509
CCND3	0.510468	4.07702	1.23265e-07	9.92028e-07
DHRS7	0.510367	7.80669	1.16812e-13	4.24524e-12
TAP1	0.50886	4.44955	0.000410121	0.00133351
FABP4	0.507776	6.138	0.0191625	0.0380898
TANC2	0.505612	3.54498	5.95481e-05	0.000240351
PROSER3	0.505322	2.32037	1.71735e-06	1.02741e-05
AP5B1	0.505032	4.26196	1.26516e-12	3.45523e-11
PRELP	0.504844	6.27653	0.00787861	0.017601
CNPY3	0.504573	3.24537	9.06076e-06	4.45166e-05
EMILIN2	0.504176	2.25241	0.00630049	0.0145509
AKR1C3	0.50331	5.39687	0.00231502	0.0061408
ARL2BP	0.501975	1.2242	9.3179e-09	9.39013e-08
APMAP	0.50137	5.25822	1.50566e-05	6.99838e-05
OSBPL8	0.501026	5.3437	4.18573e-08	3.7368e-07
PFN1	0.500662	7.00617	2.84778e-08	2.61311e-07
LTBR	0.500065	4.75688	4.46751e-08	3.95777e-07
SKA2	-0.500071	3.1404	1.58665e-09	1.93991e-08
GPI	-0.500656	8.59186	2.00194e-12	5.2203e-11
EFEMP2	-0.500903	4.66909	0.000140689	0.000516997
AKAP1	-0.501017	7.91539	1.11912e-09	1.42511e-08
CCDC106	-0.501115	3.87245	4.93294e-09	5.35717e-08
GAPDH	-0.502383	12.7596	9.9765e-05	0.000378206
ZNF423	-0.502758	5.22212	1.55328e-07	1.21408e-06
DNAJC4	-0.503162	4.78879	2.7959e-12	6.99497e-11
GNG11	-0.50385	4.54877	0.000323453	0.00107946
SERPINB9	-0.503938	2.37972	0.00107362	0.00311459
SULF1	-0.50401	3.37736	0.0184873	0.0369546
DENND2A	-0.50425	3.14409	8.40719e-05	0.000325123
ATP5H	-0.50447	7.43841	4.83999e-11	8.67533e-10
PLA2G12A	-0.504797	5.46186	4.27123e-15	2.6692e-13
RTN2	-0.505122	7.36405	8.02485e-07	5.23145e-06
VASH1	-0.505235	3.08276	0.000573873	0.00179756
RDH13	-0.505688	3.69178	2.11802e-08	1.99301e-07
MAMLD1	-0.505861	3.04651	6.17186e-07	4.14345e-06
NEB	-0.506282	14.1375	0.000320255	0.00107072
CYB5RL	-0.507473	2.86253	9.99717e-09	1.00091e-07
CASQ2	-0.507482	8.06006	0.000745253	0.00225333
SGCG	-0.507768	6.12593	1.2765e-07	1.01844e-06
MAN1C1	-0.507792	3.25382	0.000465483	0.00149197
TRIB1	-0.507971	5.81319	7.47731e-06	3.74922e-05
ALKBH5	-0.508	8.04299	7.64546e-12	1.7556e-10
DUSP13	-0.508129	7.53212	6.02852e-05	0.000242993
MAP2K3	-0.509007	6.98234	8.11095e-08	6.76964e-07
SAMM50	-0.509355	6.80862	7.85726e-12	1.78646e-10
HMGCL	-0.509622	5.3133	1.05161e-16	1.15564e-14
FAM46C	-0.509889	5.33528	0.000383797	0.00125543
ECI2	-0.510229	6.59691	1.08537e-09	1.3896e-08
ARHGAP29	-0.510626	5.68827	9.90316e-09	9.93653e-08
RBM20	-0.510824	5.54071	5.12814e-06	2.69731e-05
MLLT3	-0.510852	2.85279	5.8095e-09	6.18541e-08
TENM3	-0.511185	3.73157	0.0013165	0.00372095
TGFB2	-0.511382	3.63953	0.00257617	0.00672909
ABHD11	-0.511485	3.14186	2.33114e-08	2.17183e-07
RNF150	-0.511701	5.09296	0.00026411	0.000908008
HIC1	-0.511903	4.16547	0.000264689	0.000909657
LRRC2	-0.513088	8.15989	0.000521263	0.0016507
MAP2K6	-0.513159	5.47222	0.000117726	0.000440865
SCRN3	-0.513286	4.68867	2.08109e-11	4.13129e-10
COL4A5	-0.513716	4.42188	0.000119031	0.000445208
EMP1	-0.514219	5.99544	0.00567769	0.0133157
JUND	-0.514648	6.16438	1.45419e-06	8.84881e-06
RITA1	-0.514812	4.59651	2.15751e-10	3.29735e-09
IFIT1	-0.515357	4.11386	0.000376394	0.00123384
CPED1	-0.515413	5.78326	7.25361e-08	6.12049e-07
PTGER4	-0.515422	2.80417	0.000432033	0.00139591
TRIM69	-0.516337	5.25025	3.21577e-06	1.78394e-05
FRY	-0.516354	5.93726	1.66159e-07	1.28676e-06
NDUFB4	-0.517807	7.1718	8.05407e-10	1.07283e-08
ATP1B4	-0.517863	6.29543	0.000592169	0.0018461
DOCK4	-0.518315	4.4392	1.01272e-06	6.41621e-06
QKI	-0.518625	8.59999	3.0926e-12	7.67415e-11
SNRNP25	-0.519102	5.69211	3.48789e-09	3.94084e-08
NDUFS2	-0.519104	8.32566	1.04777e-09	1.34707e-08
EXT1	-0.519188	3.4337	4.19569e-05	0.000176851
PPM1K	-0.519564	4.78866	7.47041e-05	0.000293194
TSPYL5	-0.520567	4.16103	8.88654e-12	1.98624e-10
CAPN5	-0.520765	2.24911	0.00305567	0.00781788
CAMK2B	-0.521223	7.48472	1.02071e-05	4.96949e-05
PYROXD2	-0.521815	2.9679	0.000266959	0.000916895
PMF1	-0.521824	5.14583	1.34246e-17	2.2306e-15
DLAT	-0.521855	6.76903	1.33927e-08	1.31101e-07
CD248	-0.521932	4.64814	0.01387	0.0287393
SIRT3	-0.52277	4.87485	1.14772e-16	1.23193e-14
TXN2	-0.523047	6.51367	3.19723e-17	4.45536e-15
MAGED1	-0.523317	6.0348	2.48312e-08	2.30368e-07
OSGIN2	-0.523837	4.62072	4.87274e-07	3.34178e-06
SCUBE2	-0.52389	3.02541	0.00772187	0.0173137
TNFRSF19	-0.524146	2.26223	0.00375107	0.00934578
MSRB3	-0.524353	6.77694	5.65941e-10	7.82066e-09
CDH5	-0.52485	5.97198	3.32133e-06	1.83259e-05
TPM4	-0.524892	6.16416	0.000331462	0.0011026
EPDR1	-0.52498	6.35217	5.31878e-11	9.36979e-10
ALDH7A1	-0.525121	4.22379	2.67297e-07	1.95362e-06
STOX2	-0.525266	3.19332	0.00011199	0.00042092
CTDNEP1	-0.52565	7.79957	3.1456e-12	7.78472e-11
FAM162A	-0.525986	5.9569	4.02322e-15	2.54372e-13
BANF1	-0.526302	6.80301	1.57248e-11	3.27666e-10
PCDH12	-0.526556	3.04526	0.000948107	0.00279884
NDUFA10	-0.528842	7.44523	1.28958e-15	9.60012e-14
PTCD3	-0.529019	6.82783	1.24986e-14	6.43108e-13
CISD1	-0.530302	5.78353	2.13794e-09	2.53342e-08
UBB	-0.530343	8.18951	2.51521e-13	8.20825e-12
PPP3CB	-0.530438	7.91425	4.14864e-09	4.5754e-08
UQCRHL	-0.530963	3.02113	6.67677e-05	0.00026635
COX4I1	-0.531218	8.6124	1.31644e-09	1.63775e-08
CLASP2	-0.531297	6.42107	1.24919e-15	9.37503e-14
MRPL16	-0.531741	5.20242	1.12e-21	6.4617e-19
IRF2BP2	-0.53208	6.62301	2.50978e-10	3.75491e-09
ZSCAN31	-0.532463	2.53097	7.25543e-05	0.000285973
ACSS2	-0.532614	7.34074	8.98595e-14	3.38569e-12
LINC00998	-0.532718	5.36612	2.06713e-13	7.04122e-12
ST3GAL3	-0.533467	5.8147	1.12338e-09	1.42837e-08
PRRG1	-0.53399	4.3916	7.10125e-10	9.62579e-09
MEF2C	-0.534216	8.71479	2.56816e-07	1.88597e-06
BMP6	-0.535339	2.34013	0.000457017	0.00146789
CALM3	-0.536413	7.60716	1.59937e-19	5.67838e-17
MMP15	-0.536605	3.51712	5.68683e-06	2.96415e-05
TTC3	-0.536841	6.76763	1.52644e-15	1.1095e-13
ANKRD9	-0.536842	7.14862	2.09708e-06	1.2252e-05
SMPDL3A	-0.537021	5.09201	1.01458e-06	6.41949e-06
NXPE3	-0.537317	6.87171	2.99618e-07	2.16076e-06
ENDOG	-0.537362	4.90444	1.99886e-06	1.1745e-05
ATP5F1	-0.537803	7.73166	2.10339e-13	7.11222e-12
SYNPO	-0.538023	10.9861	3.21557e-05	0.0001389
GSTA4	-0.538043	3.86108	4.51113e-16	3.92852e-14
AES	-0.538295	8.58583	7.16161e-10	9.67918e-09
EPHX2	-0.53875	3.91342	3.04958e-08	2.78996e-07
TMEM70	-0.53985	6.80258	0.00144173	0.00403781
PDE4A	-0.540699	5.5197	3.96757e-08	3.55872e-07
VSIG10	-0.541399	4.52954	5.32224e-08	4.6305e-07
PDHA1	-0.541645	7.74624	6.45456e-10	8.81392e-09
SYNM	-0.541713	9.85792	4.36334e-06	2.33496e-05
CBFA2T3	-0.543165	3.96328	6.80529e-08	5.77386e-07
SYTL2	-0.54328	3.6221	0.00267079	0.00694561
IGDCC4	-0.543653	5.01056	2.74765e-06	1.55509e-05
SLC2A5	-0.543914	6.01827	1.56403e-05	7.24776e-05
TAGLN	-0.54421	6.8344	0.0103034	0.0222168
RAVER2	-0.544242	4.95546	1.99786e-10	3.09433e-09
MRPS7	-0.54431	6.58829	1.01173e-14	5.49368e-13
SMIM4	-0.544774	3.74276	8.92746e-11	1.50382e-09
PHKG1	-0.545099	7.18626	3.3344e-05	0.000143429
NLRX1	-0.545201	5.15251	7.10264e-15	4.02236e-13
TUBA1A	-0.545393	4.88639	0.00212157	0.00569806
PTER	-0.546037	3.45492	4.0986e-09	4.5279e-08
SEMA3C	-0.546344	5.21005	0.000111558	0.00041955
IGF2	-0.546893	6.57627	0.00747887	0.016859
ADAM23	-0.547456	3.77588	2.13215e-06	1.24333e-05
GSTM4	-0.547537	5.50494	1.01749e-15	7.82706e-14
PCOLCE	-0.547815	4.05494	0.00853487	0.0188662
LGALS1	-0.547981	7.78987	0.000113642	0.000426434
NTN4	-0.548051	3.93807	2.25351e-06	1.30829e-05
FBLN2	-0.548646	6.6552	0.000122845	0.000456882
CFD	-0.548789	6.83744	0.00754493	0.0169871
NDUFB1	-0.548823	6.12074	2.04077e-10	3.1293e-09
ROGDI	-0.549003	4.74271	1.62406e-10	2.57272e-09
MDH2	-0.549275	9.19223	1.02648e-07	8.35578e-07
FLNB	-0.549366	5.57773	4.805e-05	0.000200248
MCU	-0.549761	6.33543	9.63903e-10	1.25675e-08
DYNLL2	-0.550072	7.67886	4.95877e-17	6.35755e-15
SLC19A2	-0.550635	7.26482	0.000386504	0.00126384
AMOT	-0.550646	6.902	5.35678e-07	3.64127e-06
COQ6	-0.551316	3.89614	1.25403e-14	6.43108e-13
ETFDH	-0.551323	6.71905	9.45381e-10	1.23609e-08
ANKRD46	-0.551347	5.2998	1.41496e-09	1.75527e-08
PCCB	-0.551367	5.61491	4.45315e-14	1.89433e-12
RCAN2	-0.551571	6.84035	6.8733e-06	3.49188e-05
EVL	-0.55256	5.06223	3.85084e-08	3.46126e-07
LIAS	-0.552587	4.29513	2.62704e-13	8.50886e-12
ATP5C1	-0.552671	7.92334	9.29995e-14	3.48975e-12
AZIN2	-0.552951	1.91784	0.00297758	0.00763714
NFIX	-0.553052	8.75299	8.36094e-15	4.64939e-13
ADCY2	-0.553511	7.20588	1.24276e-07	9.97558e-07
FAM220A	-0.554834	5.55225	3.56142e-07	2.525e-06
FH	-0.554898	7.18063	2.53042e-13	8.22475e-12
NIPAL3	-0.555289	3.29353	1.71906e-08	1.64612e-07
ALDH2	-0.555508	7.62792	1.19251e-05	5.68013e-05
GNAO1	-0.555913	2.17408	0.00685567	0.015649
FAM210A	-0.557091	4.84876	1.7014e-10	2.66835e-09
APOO	-0.557991	4.01396	7.85039e-10	1.05025e-08
MRS2	-0.558675	5.66782	2.05823e-13	7.03684e-12
SLC4A7	-0.559084	4.6977	3.53754e-06	1.93454e-05
USP6	-0.559489	6.50053	0.000770811	0.00231997
TMTC4	-0.560603	3.4533	2.01583e-10	3.10654e-09
SAMD4A	-0.56063	7.40608	8.3431e-10	1.10654e-08
UBE2D4	-0.560919	6.71734	9.94208e-13	2.75873e-11
CXCL12	-0.56224	6.3509	1.10357e-05	5.32241e-05
ACTN4	-0.563136	6.83342	8.75582e-07	5.6521e-06
IKZF2	-0.563196	3.34487	9.07147e-07	5.83952e-06
SRGAP3	-0.563815	2.71478	0.000594699	0.00185274
HADH	-0.564289	7.52189	1.70514e-11	3.49781e-10
PTPA	-0.56475	7.01075	2.48317e-14	1.1755e-12
ECHS1	-0.56507	7.27404	6.16994e-17	7.59397e-15
GAREM2	-0.565319	2.35902	0.000452289	0.00145372
CNKSR1	-0.56541	6.05978	5.84807e-06	3.03645e-05
PRDX2	-0.565529	7.52654	9.8348e-15	5.3719e-13
CTSH	-0.565597	4.07968	0.000229766	0.000802791
PLS3	-0.56572	5.67091	7.52233e-06	3.7677e-05
CCND1	-0.566016	3.08384	0.00234039	0.00619561
WIPF3	-0.566034	6.00181	0.000139683	0.000513506
BTBD6	-0.566808	6.66704	2.06992e-12	5.38238e-11
CTNNBIP1	-0.567076	4.15097	2.55848e-10	3.82157e-09
HIBCH	-0.567257	4.90011	2.17163e-11	4.26517e-10
CAV2	-0.567746	4.72932	0.000223615	0.000784565
SIRT5	-0.568038	5.21309	1.59779e-13	5.56575e-12
ENGASE	-0.568267	6.36903	2.10407e-12	5.45582e-11
ANKRD39	-0.568364	6.16685	4.15735e-07	2.90291e-06
TSPYL1	-0.56845	7.3968	1.37847e-10	2.22071e-09
TLE2	-0.568472	5.90409	2.32831e-08	2.17183e-07
RNF34	-0.569327	5.32772	5.33549e-12	1.26612e-10
REEP1	-0.569362	4.78099	1.2421e-07	9.97558e-07
MYL9	-0.570008	6.65897	0.00328671	0.00833734
GAB1	-0.570833	5.12247	1.75215e-07	1.34804e-06
KAZALD1	-0.571705	3.18254	0.00400025	0.00989251
ATPIF1	-0.571808	6.62778	2.36466e-13	7.82372e-12
KLF4	-0.571913	4.8835	0.00231338	0.00614077
RASSF9	-0.57196	2.21579	0.000362487	0.00119376
CDH13	-0.572209	6.10209	1.41096e-13	5.02881e-12
PDE4DIP	-0.572482	11.115	4.88814e-07	3.34736e-06
CYBA	-0.572827	3.44887	0.00136045	0.00383108
GPRASP2	-0.573727	3.14276	2.86048e-14	1.33359e-12
SLC25A40	-0.57447	2.91408	1.68953e-12	4.52058e-11
GREB1L	-0.574568	4.44422	4.03333e-05	0.000170945
CRY2	-0.574768	7.41658	4.28618e-15	2.6692e-13
ARHGAP18	-0.575444	3.80979	5.29179e-08	4.60835e-07
NDUFA5	-0.577184	7.32484	2.42732e-12	6.22406e-11
KCNA7	-0.577219	5.98626	8.35391e-05	0.000323469
COX5A	-0.577406	8.2679	1.78472e-07	1.37175e-06
IVD	-0.577602	6.11556	1.41856e-18	3.19384e-16
ABR	-0.578514	5.29961	6.96002e-09	7.25146e-08
SUCLG1	-0.578821	7.06395	3.67522e-14	1.62374e-12
CACNA2D3	-0.578917	4.67055	5.70941e-06	2.97256e-05
COL1A2	-0.579517	7.45763	0.0191171	0.0380323
DPF3	-0.579624	5.44665	2.48828e-07	1.83607e-06
RBFOX2	-0.579738	7.40295	8.25834e-17	9.64971e-15
DTNA	-0.579747	7.23276	4.30855e-09	4.71945e-08
TOMM40L	-0.579898	4.5619	5.58451e-11	9.8005e-10
AOC3	-0.580166	5.06668	0.00922008	0.0201684
PTGR2	-0.580457	4.76712	2.09067e-13	7.09521e-12
GLRX5	-0.581114	6.1123	4.54118e-15	2.79464e-13
MICAL3	-0.581718	6.09222	9.73117e-10	1.26519e-08
NDUFB8	-0.582076	5.79896	3.60866e-15	2.34589e-13
COL6A1	-0.582172	7.79162	0.000138801	0.000510671
RASIP1	-0.583052	3.77156	1.91041e-05	8.67864e-05
ARVCF	-0.583152	4.70188	1.22258e-08	1.20573e-07
PSMB10	-0.583157	3.43499	2.18857e-05	9.80238e-05
COL15A1	-0.58466	6.22346	1.1803e-05	5.63357e-05
LOXL2	-0.585241	3.10879	0.00320362	0.0081512
FXYD1	-0.585251	6.68921	1.54119e-11	3.2439e-10
MTFR1L	-0.586233	6.93757	8.48813e-15	4.69185e-13
PEBP1	-0.586525	8.28869	6.34398e-19	1.77458e-16
LYPLAL1	-0.587049	4.0663	8.98881e-19	2.24259e-16
RTN4	-0.587235	8.94379	1.23144e-14	6.43108e-13
COL21A1	-0.588669	3.0621	0.0148692	0.0305764
FAM149A	-0.589031	2.59518	0.000297838	0.00100967
SDHD	-0.589552	6.82977	6.21595e-15	3.59776e-13
GSTK1	-0.589726	6.52205	2.19359e-25	6.74968e-22
RNF144B	-0.589735	6.28396	4.30759e-10	6.12834e-09
ZNF853	-0.589856	5.47484	7.46241e-09	7.70531e-08
SCP2	-0.59018	6.53338	4.79582e-20	2.01228e-17
ATP5I	-0.590901	5.86651	1.12042e-10	1.83704e-09
NOSIP	-0.591275	5.84526	1.17012e-18	2.76958e-16
RAB10	-0.591476	7.99708	1.86389e-10	2.90635e-09
SMTN	-0.591502	6.7987	8.6016e-13	2.43563e-11
ATP5L	-0.591688	6.68419	4.30843e-15	2.6692e-13
COX7C	-0.592195	8.4719	1.52815e-10	2.43632e-09
NDUFS4	-0.592756	6.4245	9.2892e-19	2.25654e-16
HERC1	-0.592841	7.86624	1.14788e-11	2.53494e-10
NR3C2	-0.593659	4.55695	4.26754e-11	7.75465e-10
TSPAN33	-0.593933	3.72403	4.7122e-08	4.1537e-07
QDPR	-0.594377	5.42609	6.13415e-18	1.1556e-15
CDK18	-0.594591	3.18062	0.00374325	0.00933134
TWF2	-0.594803	7.11375	1.70517e-06	1.02078e-05
DENND1B	-0.594952	3.95617	2.26492e-11	4.41086e-10
UQCR11	-0.595019	7.02763	2.42376e-10	3.64987e-09
NEURL1	-0.595279	6.75667	1.4744e-05	6.87034e-05
FAAH	-0.595703	3.6188	4.5076e-10	6.37208e-09
UQCRB	-0.595707	8.62925	9.73376e-11	1.61896e-09
PMEPA1	-0.595739	4.73934	0.000207739	0.000735291
GSTM2	-0.596005	5.46934	2.84535e-15	1.93128e-13
FHOD1	-0.596072	7.50485	7.31401e-10	9.87071e-09
FAM127A	-0.596759	6.77469	1.248e-13	4.5001e-12
LGALSL	-0.596803	5.5909	3.05338e-07	2.19858e-06
SEMA5A	-0.597408	2.87401	0.000184966	0.000662301
EMCN	-0.597544	4.23698	1.45339e-06	8.84881e-06
MYH11	-0.597989	7.26224	0.0091557	0.0200656
ANKH	-0.598703	6.86452	1.81919e-18	3.90534e-16
SDHC	-0.599059	7.22087	2.9528e-14	1.36861e-12
C14orf159	-0.599203	7.1014	2.35233e-16	2.28572e-14
CYP4X1	-0.599265	2.66218	4.03178e-05	0.000170945
HSPA1B	-0.599267	6.14433	0.00107642	0.00312074
NDUFA8	-0.599357	6.12015	3.89812e-14	1.69734e-12
COX6C	-0.59962	7.61057	5.95051e-11	1.04032e-09
C14orf2	-0.600358	6.53732	1.07251e-13	3.94436e-12
TET1	-0.600437	1.44494	0.00227719	0.00605609
MCRIP2	-0.60086	5.61501	2.89541e-08	2.65417e-07
SCARA3	-0.600987	2.55317	0.0155892	0.0319078
LRP3	-0.601286	5.15464	8.71537e-14	3.30841e-12
PDHB	-0.601967	6.99638	1.02872e-16	1.15262e-14
SH3BGR	-0.602017	7.39869	4.85071e-06	2.56896e-05
LRRC38	-0.602211	5.1679	0.000320243	0.00107072
PDGFB	-0.602251	4.45018	1.51956e-07	1.19075e-06
TRAK1	-0.602272	7.65263	1.58754e-15	1.14489e-13
CYCS	-0.602454	8.14029	5.93431e-08	5.12438e-07
CYP4V2	-0.603004	3.50035	1.51378e-05	7.03255e-05
PCBD2	-0.603397	5.003	4.63068e-14	1.94356e-12
FASTK	-0.603786	6.89926	5.00151e-19	1.44278e-16
NDUFS6	-0.603851	6.18516	4.47959e-10	6.35194e-09
TM4SF1	-0.604624	5.40383	2.33879e-06	1.35356e-05
FAM217B	-0.606088	4.45957	7.45976e-11	1.27995e-09
FYCO1	-0.606808	8.95562	1.59483e-07	1.24026e-06
DECR1	-0.607031	6.31052	4.83811e-16	4.0973e-14
PPDPF	-0.607134	7.32325	7.63634e-09	7.84236e-08
NUDT6	-0.607243	1.50398	5.2344e-08	4.56699e-07
HOOK2	-0.607343	5.48749	2.40608e-06	1.38726e-05
CAV3	-0.607562	6.03087	1.56605e-07	1.22277e-06
USP2	-0.608417	7.42538	2.15868e-07	1.62535e-06
COQ7	-0.609421	4.9483	2.19228e-24	4.04739e-21
HOMER2	-0.60951	6.83445	1.16396e-06	7.26471e-06
CAV1	-0.609826	6.72511	7.65509e-05	0.000299551
HMCN2	-0.610242	6.17504	2.74293e-07	1.99842e-06
PDE4B	-0.610762	6.07587	0.000228561	0.00079979
FN1	-0.610829	7.36665	0.000580297	0.00181584
SHMT1	-0.610917	4.3294	2.69469e-08	2.48498e-07
PDE3A	-0.612347	3.3694	0.000690825	0.0021074
EYA1	-0.612349	2.86666	0.000632675	0.00194934
IRS1	-0.612388	5.90802	1.35177e-07	1.07385e-06
LYRM7	-0.612479	5.70029	2.44948e-11	4.72049e-10
ECI1	-0.612734	6.47587	1.50659e-12	4.07839e-11
NRAP	-0.614557	12.2973	5.19793e-05	0.000214301
PLPP7	-0.614881	7.17027	3.14607e-08	2.86404e-07
LDHB	-0.615097	7.04262	3.21473e-05	0.0001389
ATP8A1	-0.6152	6.53302	2.11385e-08	1.99112e-07
NDUFB2	-0.615841	6.74599	1.08383e-11	2.40501e-10
BOLA3	-0.616132	4.2769	1.93629e-12	5.07781e-11
ADAMTSL3	-0.616146	3.00004	0.000180643	0.000648335
ABHD18	-0.616296	4.37131	3.67219e-15	2.37049e-13
MZT2B	-0.616318	4.62646	8.32497e-11	1.41264e-09
SLC2A11	-0.617068	3.89613	1.14574e-09	1.45279e-08
DOPEY2	-0.617578	5.16941	2.10478e-09	2.49733e-08
FREM2	-0.617878	4.53964	1.25636e-05	5.95656e-05
IGFBP7	-0.618252	6.77884	7.73113e-05	0.00030227
LMOD1	-0.618449	6.49891	3.77628e-05	0.000161234
RBM24	-0.618975	8.58332	1.35186e-08	1.32053e-07
PLXNC1	-0.61921	2.67769	0.00030794	0.00103712
WSCD1	-0.620269	4.47178	7.27271e-08	6.13099e-07
MURC	-0.620532	7.34472	3.48024e-06	1.90773e-05
GYS1	-0.6208	8.73176	1.06552e-10	1.75014e-09
BCAM	-0.621004	5.68713	4.53565e-07	3.13623e-06
ABRA	-0.62131	7.3734	0.00266586	0.00693589
CRYAB	-0.621486	10.9812	2.23714e-08	2.09806e-07
PMVK	-0.62168	4.65847	7.41336e-19	1.95522e-16
CERCAM	-0.622097	3.31681	0.00132845	0.00374899
CLYBL	-0.622266	4.14832	5.05986e-10	7.0662e-09
ANKMY2	-0.622733	4.44491	3.89184e-19	1.15889e-16
SYNPO2L	-0.623089	8.71137	5.69204e-07	3.83527e-06
ZNF519	-0.624099	1.94979	1.38813e-06	8.49161e-06
KLF12	-0.624779	4.64147	6.46541e-14	2.58365e-12
NDUFV1	-0.625604	8.21255	2.51052e-14	1.18238e-12
CX3CL1	-0.625877	4.40482	0.000153886	0.000559922
OXNAD1	-0.626493	3.93902	3.51395e-10	5.12437e-09
NKAIN1	-0.626823	3.71884	0.001367	0.00384601
RFX2	-0.62694	2.02283	0.0104038	0.0223864
VEGFB	-0.627774	6.39099	1.14344e-10	1.87147e-09
GRIP2	-0.628446	6.28636	5.65851e-07	3.81546e-06
MYH10	-0.628794	4.73412	0.000169124	0.000610313
LMOD3	-0.629455	8.8718	1.11472e-06	6.98576e-06
ETFB	-0.630848	6.15965	1.05042e-12	2.89446e-11
CAMK2G	-0.633435	7.12755	7.16102e-19	1.94422e-16
TECR	-0.635011	6.86762	1.07576e-14	5.8072e-13
MYOM2	-0.63529	10.0737	1.98081e-05	8.9808e-05
TPPP3	-0.637732	5.35446	0.000996654	0.00292067
PLCD3	-0.638829	6.99931	3.26505e-11	6.06432e-10
IBTK	-0.639404	6.44421	3.70955e-18	7.78247e-16
CPE	-0.639746	5.47985	3.65164e-06	1.98634e-05
DLD	-0.640018	7.66737	6.60685e-13	1.94849e-11
ATPAF1	-0.641064	7.25135	4.15407e-14	1.78355e-12
MRC2	-0.641403	5.25161	3.73195e-05	0.000159563
BPHL	-0.641765	3.06053	1.87237e-11	3.79618e-10
PIK3C2B	-0.644097	5.08328	1.61654e-11	3.35331e-10
L2HGDH	-0.64501	4.46699	2.23643e-12	5.78278e-11
CRAT	-0.645092	8.05775	2.29421e-12	5.89912e-11
MRPL41	-0.645555	6.67979	8.79069e-09	8.88794e-08
ATP5J	-0.646221	7.31933	4.55682e-13	1.42108e-11
MFAP3L	-0.64625	3.04699	0.00933168	0.0203498
FILIP1L	-0.64643	6.97861	2.66353e-11	5.10105e-10
OLFML1	-0.646682	2.42332	0.000270881	0.000928865
UQCRC1	-0.646685	8.95381	1.5427e-11	3.2439e-10
FAM26E	-0.64699	2.49627	7.22078e-06	3.63639e-05
UCKL1	-0.648097	5.94016	2.00009e-21	1.02571e-18
MYL6B	-0.648333	8.51979	0.00124961	0.00355585
COX6B1	-0.648474	7.66034	1.20339e-11	2.63859e-10
CPEB3	-0.648718	5.42605	1.03298e-10	1.7058e-09
SDHA	-0.648873	8.23273	4.5739e-16	3.94595e-14
C9orf3	-0.648942	6.41745	1.24837e-14	6.43108e-13
ADHFE1	-0.649771	5.65258	9.35644e-13	2.61725e-11
TXLNB	-0.650922	8.71051	1.01463e-06	6.41949e-06
SMAD7	-0.652235	4.3034	2.58225e-09	3.01349e-08
TNNC2	-0.654142	11.9572	0.00131537	0.0037189
ENDOD1	-0.655385	6.63626	5.35282e-15	3.17633e-13
SLN	-0.655664	10.3525	3.26297e-06	1.80687e-05
COL4A6	-0.656204	2.49813	0.000272676	0.000934672
FN3K	-0.656449	4.15621	8.23088e-09	8.36776e-08
PFKFB1	-0.656507	5.46579	6.87156e-06	3.49188e-05
UQCRFS1	-0.65728	8.12241	2.62043e-11	5.02893e-10
FLRT2	-0.657386	5.31764	6.84647e-09	7.1574e-08
SLC25A36	-0.657648	6.5861	2.82072e-12	7.03732e-11
DUSP10	-0.657967	4.25252	2.07637e-08	1.95781e-07
NDUFA1	-0.658093	6.96135	4.94703e-12	1.18306e-10
PSTPIP2	-0.658327	4.67815	3.48899e-05	0.000149869
PCYOX1	-0.658585	6.67526	4.79165e-13	1.47932e-11
ECHDC2	-0.65891	6.09929	7.23171e-20	2.7815e-17
RASSF3	-0.659361	4.34794	2.87888e-06	1.61256e-05
PLCB1	-0.659444	4.23262	2.07705e-09	2.47078e-08
CLIC5	-0.659475	8.67408	2.90708e-08	2.66223e-07
COX5B	-0.659655	8.24315	1.29145e-09	1.61318e-08
HHATL	-0.660221	7.49772	2.80444e-08	2.57847e-07
SLIT3	-0.660464	4.61184	0.00170706	0.00470243
PDLIM5	-0.660553	9.62203	1.03819e-10	1.71135e-09
ISLR	-0.660713	4.72643	9.23977e-05	0.000353177
C8orf22	-0.661745	8.06243	0.0047927	0.0115453
BHLHE41	-0.661818	6.10966	5.21002e-09	5.61843e-08
C7orf50	-0.662475	5.37352	1.68052e-17	2.67463e-15
NDUFA4	-0.663515	8.84737	2.98287e-11	5.60792e-10
CC2D2A	-0.663738	2.26842	1.31268e-05	6.18865e-05
CTNNA3	-0.66413	5.44804	3.54802e-07	2.51743e-06
PRKAR1B	-0.665164	2.72692	2.79551e-08	2.57281e-07
CAMK2A	-0.66552	7.31987	2.43909e-09	2.85364e-08
SPAG7	-0.66563	6.80805	2.18372e-19	7.19926e-17
ATP8B1	-0.666251	2.86974	1.35941e-05	6.38938e-05
SPON2	-0.666257	4.10126	6.55536e-05	0.000262186
UQCRC2	-0.66679	8.92165	2.0682e-14	9.94352e-13
CS	-0.666895	8.97315	3.23377e-17	4.45536e-15
ZNF710	-0.667185	3.89681	2.2383e-09	2.64555e-08
DCUN1D2	-0.66764	6.20098	7.42103e-13	2.14745e-11
NDUFAB1	-0.668144	6.77783	4.29385e-14	1.83502e-12
PHYH	-0.668873	7.82441	9.197e-11	1.5464e-09
COX7B	-0.669322	7.79847	2.42375e-11	4.68067e-10
ATP5B	-0.670775	10.547	7.74634e-13	2.22762e-11
C15orf61	-0.67126	4.62868	1.8449e-13	6.37838e-12
DMTN	-0.672481	5.68012	3.06158e-09	3.52697e-08
COX8A	-0.672566	7.68175	2.73619e-11	5.20779e-10
NRP1	-0.672973	6.19466	1.63478e-10	2.58402e-09
SH3KBP1	-0.674115	3.99909	8.52206e-08	7.09352e-07
KALRN	-0.674393	6.12412	2.10135e-11	4.15365e-10
TNNT3	-0.675549	11.8955	0.000465384	0.00149197
MACROD1	-0.676296	7.18974	1.6436e-10	2.59351e-09
NDUFA3	-0.676424	6.02272	3.20513e-11	5.96503e-10
AFF3	-0.676555	2.14872	0.00122655	0.00349993
RILP	-0.676846	5.33359	2.49938e-13	8.20825e-12
MIEF2	-0.677567	5.10635	5.34371e-15	3.17633e-13
BCL6B	-0.678033	3.38607	8.15358e-06	4.05745e-05
WNT11	-0.679016	3.19738	2.11632e-06	1.23488e-05
ALKBH7	-0.679057	5.76465	6.67687e-14	2.64327e-12
UQCR10	-0.679332	7.18671	3.92281e-14	1.70007e-12
CCDC69	-0.679635	7.98274	2.48537e-07	1.8354e-06
GAS7	-0.680027	4.32354	4.79229e-06	2.54239e-05
JAK2	-0.680656	5.18239	1.47595e-11	3.13929e-10
CDNF	-0.680971	3.73729	2.46263e-12	6.2971e-11
DIXDC1	-0.681294	4.38526	5.18832e-11	9.21026e-10
DUSP28	-0.681535	4.10967	5.78056e-16	4.85094e-14
HCFC1R1	-0.681616	6.79969	1.76674e-08	1.69002e-07
KITLG	-0.682243	3.42132	5.62431e-08	4.87951e-07
KIAA0922	-0.683363	5.46572	8.36107e-14	3.22377e-12
CHCHD10	-0.683831	7.58066	7.58709e-08	6.36116e-07
ITM2A	-0.684204	4.55346	3.2023e-06	1.77754e-05
MBP	-0.68465	6.65977	3.08908e-12	7.67415e-11
CCDC80	-0.684675	5.43777	0.00704738	0.0159996
RFTN1	-0.684865	4.92094	5.19293e-09	5.60654e-08
KCNT1	-0.685679	5.13915	7.51658e-05	0.000294881
FKBP3	-0.685744	7.25699	3.26222e-13	1.03483e-11
NDUFB3	-0.685963	6.28776	2.85506e-13	9.21505e-12
EML1	-0.686146	4.94357	9.60327e-16	7.44939e-14
C3orf18	-0.686263	4.66604	3.30801e-14	1.49688e-12
TNNI2	-0.686911	10.9694	0.00088739	0.00263646
DPYSL3	-0.687014	7.33159	7.36899e-12	1.69634e-10
FHOD3	-0.688623	6.1062	7.19583e-09	7.47184e-08
PKM	-0.68864	10.7681	2.49231e-08	2.30989e-07
NT5C2	-0.688901	5.93368	1.00864e-13	3.72431e-12
SELENOW	-0.689739	8.76255	6.47585e-11	1.1279e-09
SLC16A7	-0.690426	3.58183	0.00109579	0.00316794
ALDOA	-0.691162	11.922	9.93871e-07	6.31847e-06
HSPA1A	-0.691307	6.70337	0.000137719	0.000507296
MAGI1	-0.6932	4.35364	2.03832e-10	3.1293e-09
ALPK2	-0.693234	6.80865	5.84857e-06	3.03645e-05
EMC10	-0.694735	7.61146	3.79663e-10	5.49322e-09
ADAMTSL2	-0.694814	3.15829	2.7038e-05	0.000119021
FAM78A	-0.695016	5.28262	8.4602e-10	1.12046e-08
TOB1	-0.695249	6.90483	1.09605e-14	5.85703e-13
SDHB	-0.696213	7.45629	5.31563e-15	3.17633e-13
IL11RA	-0.697053	4.05742	5.61596e-15	3.30197e-13
OLFML2B	-0.698176	3.46472	0.000540685	0.00170343
VIPR2	-0.698408	2.67836	1.21207e-05	5.76138e-05
CFL2	-0.698507	9.29496	1.39409e-10	2.24195e-09
C2orf40	-0.698615	1.94491	0.0120121	0.0253797
EXOC6	-0.699444	5.37914	9.04584e-16	7.19846e-14
ADAM22	-0.700221	2.1664	0.00180888	0.00494309
ATP5G1	-0.701214	6.86492	1.14719e-10	1.87429e-09
TPM1	-0.701472	11.3279	0.000200788	0.00071178
SLC8A1	-0.702184	1.66452	0.000190552	0.000678622
SUOX	-0.702336	4.99258	2.67553e-22	1.76413e-19
SLC20A2	-0.704263	7.30065	1.17663e-12	3.22298e-11
ADAM19	-0.704522	3.64769	2.52499e-08	2.33549e-07
DYRK1B	-0.70505	7.20438	7.87375e-10	1.05185e-08
SLC2A4RG	-0.705392	6.36074	1.95064e-19	6.66901e-17
SLC9A1	-0.706792	3.82694	8.65032e-08	7.18732e-07
PPP1R14A	-0.707064	3.06591	7.37203e-05	0.000289826
LSP1	-0.707121	4.84859	6.08265e-06	3.13506e-05
MYLPF	-0.707858	11.0968	0.000361203	0.00119123
ACADSB	-0.708707	6.47726	7.69924e-12	1.76205e-10
DOK5	-0.709276	4.29666	1.16004e-10	1.88859e-09
COLGALT2	-0.710304	4.07454	1.02413e-08	1.02424e-07
FADS2	-0.710308	3.77544	7.5565e-06	3.78276e-05
CYC1	-0.711413	8.14628	6.00491e-14	2.42058e-12
CSRP1	-0.711906	6.05546	3.80908e-05	0.000162409
CTGF	-0.712892	5.93255	0.00389312	0.0096528
TCEA3	-0.7133	8.49539	4.09603e-10	5.88032e-09
GBAS	-0.713643	8.65786	4.83961e-11	8.67533e-10
SRPK3	-0.714587	6.89191	1.49366e-11	3.16964e-10
HSDL2	-0.715153	7.55507	1.80175e-14	8.89408e-13
MPP7	-0.719065	4.20697	1.46555e-07	1.15416e-06
F10	-0.71918	1.88919	0.0020479	0.0055227
MYOZ2	-0.720441	8.28079	5.56712e-05	0.000227591
LUM	-0.720443	4.97844	0.00329373	0.00835286
ATP5D	-0.721154	7.91932	1.59891e-09	1.95232e-08
ST3GAL6	-0.721595	3.46254	5.90747e-06	3.06187e-05
TPM2	-0.722678	13.232	6.27622e-09	6.62881e-08
DBI	-0.723166	5.61582	9.54853e-10	1.24671e-08
VDAC1	-0.723412	9.27247	3.08434e-11	5.77516e-10
MFAP4	-0.723414	5.40605	4.9632e-05	0.000206282
ATP5O	-0.723733	7.58156	5.94776e-16	4.94629e-14
INMT	-0.724099	3.04738	1.31971e-08	1.2946e-07
SLC29A1	-0.724699	6.78997	3.72958e-17	4.91952e-15
LMOD2	-0.725132	9.75691	2.22474e-07	1.66693e-06
SIRT2	-0.726459	8.05114	4.6873e-15	2.86546e-13
KLHDC3	-0.727185	7.3504	1.49594e-16	1.51136e-14
PTP4A3	-0.727749	8.83555	2.21389e-10	3.37792e-09
SLC2A12	-0.729415	2.74039	1.10298e-06	6.91683e-06
TNC	-0.73165	4.71675	0.0165634	0.0336037
CKB	-0.733	6.38475	0.00017872	0.000642683
DMRT2	-0.733271	1.75832	3.52286e-05	0.000151043
MYOC	-0.733322	5.34382	0.00167413	0.00462968
ADCY1	-0.734098	4.06525	3.05651e-08	2.79353e-07
MSS51	-0.734454	6.84757	2.33002e-05	0.000103705
NDUFS1	-0.736586	8.63913	3.57353e-13	1.12584e-11
NDUFB7	-0.738945	6.9223	2.05666e-16	2.04141e-14
CFAP58	-0.739019	1.17654	0.000622757	0.00192585
NME4	-0.73929	4.36846	8.05824e-11	1.37497e-09
ATP2A1	-0.739325	12.0792	0.00167829	0.00463702
HSPA2	-0.740231	7.33039	8.47612e-07	5.4946e-06
ECH1	-0.740938	8.51622	1.3501e-14	6.81025e-13
KBTBD12	-0.745215	6.23533	4.97749e-11	8.88728e-10
AURKA	-0.745488	2.98565	4.32414e-06	2.31801e-05
PRICKLE1	-0.745978	2.20641	2.2443e-05	0.000100228
CMBL	-0.745989	7.20558	6.65064e-07	4.43264e-06
PRKCQ	-0.746891	6.85359	2.41226e-09	2.82583e-08
THBD	-0.748018	6.19812	0.00125066	0.00355662
LTBP4	-0.748382	7.05285	2.97767e-07	2.14942e-06
SUCLA2	-0.74892	7.30109	7.48193e-15	4.21132e-13
CFAP46	-0.74939	4.09219	0.00101697	0.00297454
ATP5A1	-0.749874	10.12	4.64123e-16	3.96696e-14
ARHGEF4	-0.750315	3.30966	1.26308e-09	1.58417e-08
MGST3	-0.750516	6.99071	8.98533e-20	3.31774e-17
SMTNL1	-0.750519	8.21189	2.74018e-05	0.00012045
HDAC9	-0.751976	3.99361	6.59315e-08	5.6197e-07
NDUFB10	-0.753444	7.98736	4.4749e-12	1.08136e-10
FBXO3	-0.75445	6.24212	8.39405e-23	7.04413e-20
HIBADH	-0.755226	6.37831	2.93504e-24	4.51556e-21
APOBEC2	-0.755921	8.29138	1.11501e-08	1.10823e-07
EN1	-0.756378	3.50994	1.31832e-06	8.10753e-06
RYR3	-0.759441	6.71289	5.58951e-06	2.92002e-05
CD36	-0.759853	7.9622	1.77656e-09	2.14652e-08
MFN2	-0.759968	8.88005	5.36786e-15	3.17633e-13
MYLK2	-0.761233	9.07198	0.000118052	0.000441904
SMYD1	-0.763119	9.13126	4.30862e-10	6.12834e-09
GLT1D1	-0.765324	3.33108	0.000656456	0.00201387
COL11A2	-0.765349	2.47068	0.000122584	0.000456096
LDLR	-0.765426	3.15327	8.64337e-05	0.000333279
KCNJ12	-0.765929	6.48018	4.82738e-07	3.31806e-06
CLEC3B	-0.767053	3.30292	6.07205e-06	3.13135e-05
NDUFA13	-0.768345	6.32692	1.50629e-16	1.51136e-14
MYBPC1	-0.769732	13.6625	1.05739e-07	8.57714e-07
SLC25A25	-0.770189	6.43833	4.18426e-07	2.91729e-06
MAMSTR	-0.770198	5.71701	2.15435e-10	3.29735e-09
NINL	-0.77099	2.30679	6.29297e-07	4.21305e-06
TSPOAP1	-0.773458	3.78533	9.69922e-11	1.61613e-09
CARNS1	-0.773511	6.54243	1.46679e-08	1.41631e-07
ZNF575	-0.775616	0.906598	4.09513e-06	2.20678e-05
ACOX2	-0.777168	3.40417	1.84098e-09	2.21277e-08
KLHL13	-0.777609	2.13328	6.04648e-14	2.42674e-12
PRKG1	-0.77781	6.15017	1.00216e-11	2.22914e-10
PLAC9	-0.780778	3.03916	0.000375494	0.00123133
MDFIC	-0.781658	4.65737	3.38369e-16	3.14279e-14
HYAL1	-0.781888	3.42508	6.25589e-09	6.61491e-08
RASD2	-0.78203	4.15268	6.85963e-09	7.16303e-08
RASGRP3	-0.783546	4.91366	2.09066e-16	2.05307e-14
SAMD14	-0.784603	1.29842	7.90371e-06	3.94161e-05
ASPA	-0.786334	3.91183	2.70466e-11	5.16909e-10
PPP1R3C	-0.78655	8.42608	9.16724e-07	5.88475e-06
TPI1	-0.786712	9.57916	5.10581e-14	2.1041e-12
RCSD1	-0.788338	6.33747	2.21245e-14	1.05274e-12
CPTP	-0.789727	5.37077	6.83114e-14	2.68333e-12
PDK2	-0.789786	7.02027	2.4683e-13	8.13746e-12
GALNT16	-0.790509	3.38385	1.40249e-06	8.57374e-06
VDAC3	-0.790515	8.30504	4.01386e-21	1.9501e-18
ATP5G3	-0.792002	8.00484	1.50956e-14	7.5323e-13
ALDH1A1	-0.79283	5.9259	1.92265e-14	9.34103e-13
PPP1R1A	-0.793073	9.00969	7.59847e-08	6.36493e-07
ALDH6A1	-0.796348	5.65076	8.19302e-12	1.84914e-10
MPC1	-0.798467	6.33209	9.75404e-17	1.1116e-14
ACAT1	-0.798641	8.29022	2.51255e-12	6.407e-11
SEC14L5	-0.799401	2.87665	5.64332e-05	0.000229791
TMEM38A	-0.801192	8.75577	1.07034e-09	1.37227e-08
SLC36A2	-0.801834	6.54151	7.59379e-09	7.81475e-08
NUDT8	-0.802692	3.57828	1.49166e-09	1.83838e-08
BICD1	-0.803433	3.66237	5.58648e-07	3.77962e-06
CDKN2C	-0.803753	3.38767	2.49287e-07	1.83653e-06
SEC31B	-0.804492	4.9776	3.98742e-16	3.56763e-14
APBA1	-0.804608	2.61512	1.68855e-11	3.4715e-10
GNG7	-0.80475	2.74017	3.13731e-10	4.60421e-09
VEGFA	-0.804826	8.11944	5.31067e-09	5.70696e-08
DBP	-0.804852	3.71006	3.06809e-09	3.52697e-08
FHL1	-0.80529	12.8763	8.74656e-13	2.46157e-11
SATB1	-0.805761	6.82415	3.1394e-15	2.09749e-13
PPP1R3B	-0.806895	7.48651	2.02669e-11	4.03734e-10
CASQ1	-0.807036	10.6207	6.82703e-08	5.78699e-07
MEOX1	-0.807128	3.49285	9.1731e-08	7.55369e-07
FRAS1	-0.807273	3.68066	5.20696e-07	3.55251e-06
HLTF	-0.807613	4.26203	2.43395e-23	2.24678e-20
ZDHHC11B	-0.808795	3.42294	3.3123e-06	1.8287e-05
NDUFS8	-0.808799	6.89061	1.46901e-16	1.50672e-14
SSC5D	-0.81222	3.0959	5.83621e-05	0.000236497
SLC25A11	-0.812603	7.35539	1.81697e-17	2.79541e-15
CITED4	-0.813854	3.92438	2.22487e-10	3.38908e-09
NPHP1	-0.813919	5.13757	2.09014e-09	2.48315e-08
SLC25A12	-0.814945	7.56617	1.30403e-13	4.68384e-12
ENO3	-0.815301	11.9861	3.34572e-06	1.84495e-05
GPT	-0.815954	5.43776	2.0165e-11	4.02906e-10
REEP2	-0.822291	2.47065	1.65217e-08	1.58536e-07
ANXA3	-0.82246	3.79656	7.04746e-09	7.33429e-08
ANK1	-0.822556	8.3007	8.40832e-11	1.42417e-09
ACE	-0.824151	3.53656	1.09484e-08	1.09259e-07
MYL12A	-0.824564	10.1607	1.47729e-08	1.42496e-07
MYL1	-0.82497	11.9046	1.94988e-07	1.48509e-06
LAPTM4B	-0.825698	6.90485	5.3471e-18	1.02831e-15
NDUFA9	-0.826458	6.79527	5.94287e-20	2.38516e-17
BZW2	-0.827121	7.42992	6.91953e-17	8.4045e-15
GYPC	-0.827954	6.08889	1.29579e-16	1.34398e-14
XIRP1	-0.82867	9.67219	0.000176516	0.000635252
MB	-0.830302	13.5059	3.84705e-08	3.46122e-07
TMEM182	-0.83047	6.3147	2.6375e-10	3.9269e-09
SLC4A4	-0.831567	2.38248	7.16262e-09	7.44574e-08
COX7A1	-0.831682	8.71048	1.9948e-10	3.09433e-09
IDH2	-0.832629	9.64534	9.6729e-11	1.61613e-09
BTG2	-0.833207	7.91057	7.21256e-06	3.63423e-05
DNAJA4	-0.835379	7.21939	1.06513e-07	8.63234e-07
RASL12	-0.835774	3.98799	5.90196e-14	2.38952e-12
CNNM4	-0.836811	5.58927	1.28299e-16	1.34398e-14
MYOM1	-0.838606	10.4857	3.03169e-11	5.68811e-10
AMPD1	-0.841561	9.02794	5.56667e-09	5.95428e-08
NMRK2	-0.843349	7.68025	0.000670241	0.00205003
2-Mar	-0.844261	4.09888	7.04036e-25	1.62474e-21
KLHL33	-0.845832	6.118	9.78973e-10	1.27101e-08
CEP85	-0.84695	6.81677	5.00587e-12	1.19404e-10
NAT8L	-0.847327	3.9359	2.90509e-05	0.000126734
SEMA3B	-0.847372	3.66112	8.96212e-08	7.39976e-07
CA3	-0.851184	11.8802	3.21209e-07	2.30507e-06
ADAMTSL5	-0.851393	3.84007	1.12592e-13	4.10806e-12
PI16	-0.853867	3.85995	2.95322e-05	0.000128712
NNT	-0.853961	8.61143	2.77359e-12	6.97629e-11
SMPX	-0.854203	8.03031	5.94417e-10	8.15314e-09
ANGPT1	-0.855366	4.33691	1.20735e-09	1.52463e-08
DPT	-0.85637	5.18533	7.58672e-06	3.79583e-05
AIG1	-0.857333	3.61441	5.8788e-14	2.38952e-12
EFR3B	-0.857799	3.36947	2.28784e-07	1.70866e-06
LDHD	-0.859341	6.06121	9.55021e-16	7.44939e-14
RBL1	-0.860597	3.88581	9.73695e-18	1.76239e-15
AGL	-0.863308	8.95505	1.35673e-08	1.32388e-07
CKMT2	-0.870853	9.28084	7.31501e-08	6.16103e-07
ADAMTSL4	-0.87123	6.47312	1.71938e-09	2.08562e-08
ATP2A2	-0.871872	12.1707	5.64228e-08	4.89051e-07
SLCO5A1	-0.873041	5.25177	1.252e-11	2.71934e-10
ACHE	-0.874104	6.45083	1.21336e-11	2.65416e-10
ARHGEF6	-0.877883	6.74103	3.93564e-16	3.56176e-14
MN1	-0.878159	7.4795	3.99657e-09	4.43418e-08
JPH2	-0.879564	7.8876	9.57128e-13	2.66926e-11
DUSP26	-0.880283	7.93401	9.83966e-11	1.63363e-09
VWA8	-0.883245	6.39354	2.8091e-16	2.67328e-14
ASPN	-0.8858	3.52945	0.000209973	0.000741606
RXRG	-0.887035	4.98395	5.02224e-12	1.19485e-10
CACNA1S	-0.887745	9.12126	9.95188e-13	2.75873e-11
SCN4B	-0.890265	5.05389	4.01737e-10	5.78539e-09
PATJ	-0.890547	6.11986	4.09924e-12	1.00106e-10
CAPN3	-0.892634	8.90071	7.71173e-12	1.76205e-10
MYH2	-0.895688	13.1463	0.000127918	0.000473651
C10orf71	-0.8972	8.72547	4.54278e-10	6.41198e-09
GATM	-0.897945	5.52756	2.91992e-11	5.50078e-10
TMEM143	-0.898597	6.04158	4.01943e-16	3.56763e-14
TPM3	-0.899149	12.1882	6.80749e-09	7.12471e-08
FHL2	-0.900438	5.36895	5.78647e-13	1.73425e-11
NDUFC1	-0.901866	6.4072	2.14508e-25	6.74968e-22
ACTN2	-0.905198	12.2936	1.02963e-10	1.70332e-09
SEMA6C	-0.906521	8.52846	7.93991e-19	2.03593e-16
PRSS23	-0.907826	5.20773	6.01353e-12	1.40534e-10
APLNR	-0.910698	3.87907	9.92797e-09	9.95061e-08
SLC16A1	-0.912437	6.4369	4.12843e-18	8.28467e-16
GPD1L	-0.913962	8.07688	6.35223e-12	1.46961e-10
FBXL22	-0.916454	1.20231	1.33166e-06	8.16781e-06
ESR1	-0.917342	3.23855	5.07927e-11	9.03406e-10
PNPLA4	-0.918033	4.79644	6.21871e-24	7.17562e-21
THSD4	-0.92327	2.94513	1.74901e-07	1.34804e-06
TMEM108	-0.928819	3.59899	1.53354e-11	3.23938e-10
G0S2	-0.93175	6.88337	6.87637e-05	0.000273014
KLHL31	-0.93559	7.30861	3.37092e-11	6.23586e-10
ITGB1BP2	-0.935669	4.26206	1.3155e-13	4.70674e-12
MYOZ1	-0.937027	10.9778	4.79032e-13	1.47932e-11
FSD2	-0.938102	6.62838	3.5387e-11	6.52011e-10
P2RY1	-0.939613	3.22672	7.4421e-09	7.69295e-08
LONRF2	-0.940942	5.15851	2.79617e-12	6.99497e-11
PPP2R3A	-0.944656	7.29496	1.79921e-17	2.79541e-15
NIPSNAP3B	-0.944905	4.75737	9.2681e-18	1.71108e-15
KCND3	-0.94862	3.36622	2.35601e-10	3.56529e-09
CKM	-0.950809	14.6154	6.77257e-08	5.75669e-07
NDUFS7	-0.951431	6.91793	3.98826e-22	2.45437e-19
TMEM159	-0.956009	6.17567	6.23597e-15	3.59776e-13
PYGM	-0.956014	12.3577	1.3595e-08	1.32519e-07
ADSSL1	-0.95963	9.04436	1.98926e-09	2.37076e-08
PPP1R16A	-0.962355	4.93745	1.7939e-23	1.83994e-20
LPL	-0.962894	7.44888	3.46146e-06	1.89856e-05
PPARGC1A	-0.963524	6.59763	3.49792e-09	3.94735e-08
LRRC39	-0.96376	7.27681	8.41652e-14	3.22377e-12
PPP1R3A	-0.965722	7.52004	3.4556e-09	3.90914e-08
SLC25A34	-0.967022	5.7021	1.50074e-09	1.84712e-08
SLC25A4	-0.975687	10.3031	1.22352e-11	2.67005e-10
VWA7	-0.978217	3.50197	5.54988e-13	1.67421e-11
MAOB	-0.9789	6.64746	3.73897e-17	4.91952e-15
ACTA2	-0.978976	6.65052	2.82921e-06	1.5915e-05
MYADM	-0.979936	4.99578	1.41264e-11	3.01854e-10
ASB15	-0.981712	6.08934	2.34193e-08	2.17927e-07
FBP2	-0.983054	7.5314	5.37212e-06	2.81602e-05
SOX9	-0.983116	2.47314	1.41661e-09	1.75527e-08
OTUD1	-0.983431	5.85296	2.14331e-05	9.61365e-05
CSRP3	-0.988526	9.18657	4.12426e-07	2.88417e-06
PDLIM2	-0.988821	5.38766	3.37171e-15	2.22316e-13
PLCL1	-0.989305	5.33844	8.74502e-14	3.30841e-12
ZNF331	-0.989455	4.59399	3.86974e-14	1.69297e-12
GOT1	-0.996348	8.38463	1.06896e-12	2.93677e-11
AGMAT	-1.00231	4.3216	9.67535e-10	1.25971e-08
RPL3L	-1.00801	9.00827	3.12307e-11	5.83585e-10
LDB3	-1.0086	11.0582	1.1645e-15	8.88388e-14
SEMA6D	-1.0098	4.11022	2.32975e-13	7.73595e-12
TP53INP2	-1.01217	6.6318	1.85193e-15	1.28991e-13
SLC25A30	-1.02311	5.94327	1.85419e-11	3.77006e-10
TNNT1	-1.02656	12.7648	3.76327e-09	4.20566e-08
ALDH5A1	-1.02937	6.04671	4.36347e-21	2.01396e-18
PDP1	-1.02952	5.37932	9.68498e-14	3.59052e-12
NOS1	-1.03496	6.44364	4.29715e-07	2.98922e-06
LRRC20	-1.03551	7.90945	3.12108e-14	1.41925e-12
MYOZ3	-1.03825	7.26596	1.67218e-13	5.80297e-12
PKIA	-1.03921	8.89475	3.09102e-14	1.41617e-12
MDH1	-1.04097	8.4241	2.44735e-22	1.7378e-19
ACTA1	-1.04616	15.1603	5.74459e-10	7.9014e-09
SLC41A1	-1.04672	6.86958	1.49362e-17	2.41888e-15
KCNA5	-1.05117	1.6184	9.28991e-07	5.94284e-06
LAMB3	-1.05165	2.78115	4.33303e-08	3.85339e-07
GOT2	-1.05199	8.80404	1.27447e-14	6.49952e-13
TCAP	-1.06165	11.9828	6.17798e-12	1.43375e-10
COQ10A	-1.06577	6.77471	2.56767e-14	1.20315e-12
DHRS7C	-1.06638	5.87658	1.97644e-08	1.87508e-07
AAMDC	-1.07492	5.102	1.07635e-17	1.91073e-15
ACADM	-1.07674	7.82649	1.1973e-16	1.27038e-14
TNNC1	-1.07777	12.1374	6.57681e-11	1.14332e-09
EXTL1	-1.08059	4.36099	4.16452e-09	4.58743e-08
PROX1	-1.08285	4.16543	5.42492e-13	1.64188e-11
MPPED2	-1.08317	2.48149	9.36875e-09	9.43108e-08
LGR5	-1.0838	5.48431	8.03817e-05	0.000312686
HSPB6	-1.09551	9.54335	4.29043e-13	1.34254e-11
MYL2	-1.09986	12.9386	3.65837e-09	4.09338e-08
ACTN3	-1.10001	9.04156	0.00144328	0.00404091
FITM1	-1.10606	6.81455	1.03637e-16	1.15262e-14
CREB5	-1.1081	4.26303	1.63511e-11	3.38423e-10
TRIM7	-1.11232	6.85968	3.08373e-19	9.48864e-17
CLCN1	-1.11387	5.43188	1.19353e-14	6.2957e-13
SBK1	-1.11449	5.32747	5.73991e-17	7.16015e-15
MYH7	-1.12221	14.4223	5.57306e-09	5.95428e-08
ATP2B2	-1.12389	5.14864	6.86006e-08	5.80965e-07
PPM1J	-1.12708	4.90937	2.73983e-12	6.91022e-11
TMEM52	-1.12958	6.51636	1.59044e-13	5.56113e-12
CNN1	-1.13741	4.05939	0.000103475	0.000391625
FNDC5	-1.14504	7.55189	2.22788e-11	4.35711e-10
NREP	-1.14915	4.8712	1.76234e-15	1.24184e-13
TNNI1	-1.16074	12.1405	1.49354e-12	4.05497e-11
ANO5	-1.16805	7.1682	3.76075e-15	2.4074e-13
AQP7	-1.16867	5.42003	6.69622e-13	1.96856e-11
PLN	-1.16959	8.40616	3.69636e-16	3.37833e-14
LMCD1	-1.16995	8.35685	1.85944e-14	9.13006e-13
FBXO40	-1.17409	7.96982	1.21325e-13	4.39198e-12
MYL3	-1.17777	10.2834	4.58352e-09	4.99561e-08
RGS3	-1.17905	5.10153	7.67894e-21	3.37544e-18
ESRRG	-1.18411	4.02275	1.26149e-11	2.73352e-10
MYOT	-1.18508	10.2848	1.28146e-14	6.49952e-13
NR4A1	-1.19433	7.70332	7.73535e-11	1.32477e-09
ABCB4	-1.19582	2.99614	1.15348e-14	6.11941e-13
PERM1	-1.19645	8.02499	3.93003e-09	4.37613e-08
MASP1	-1.22739	3.30332	1.6942e-09	2.0605e-08
NKAIN2	-1.22782	1.09818	2.27604e-10	3.46131e-09
IDI2	-1.23188	5.97309	1.66143e-07	1.28676e-06
PAIP2B	-1.23502	6.63269	2.24627e-13	7.54012e-12
GPT2	-1.23583	7.43051	1.08541e-16	1.17876e-14
PLXNA4	-1.24318	2.93339	1.41295e-06	8.63197e-06
ASB14	-1.25086	3.98145	1.82337e-11	3.71558e-10
C1orf127	-1.27961	3.54676	2.0918e-11	4.14364e-10
XPO4	-1.31643	7.67023	1.24446e-18	2.87191e-16
ACOT11	-1.33333	3.73027	4.63017e-13	1.4391e-11
RSPO3	-1.33659	4.74246	3.54052e-17	4.80626e-15
SCN2B	-1.3549	3.2978	1.48882e-15	1.09947e-13
WDR62	-1.37089	5.48571	3.43332e-13	1.08538e-11
VGLL2	-1.37614	6.5457	7.58306e-17	9.09081e-15
ITGB6	-1.38828	6.03485	2.54215e-16	2.44444e-14
NEK10	-1.40444	3.56286	3.64647e-12	8.92854e-11
IL17D	-1.50648	5.99314	1.14793e-17	1.99934e-15
GAS2	-1.53424	2.45456	1.50143e-14	7.5323e-13
MYLK3	-1.54613	5.99519	3.6354e-14	1.62374e-12
CCDC141	-1.56023	3.95083	1.4924e-18	3.28007e-16
NR4A3	-1.6032	6.45842	1.0677e-06	6.72763e-06
MYH7B	-1.62075	7.61908	2.79683e-19	8.9026e-17
SMCO1	-1.67452	5.3386	4.38528e-16	3.85529e-14
CALML6	-1.86074	4.28347	1.55375e-11	3.25969e-10

## Sheet: Titinopathy
genes	logFC	logCPM	PValue	FDR
CYP4B1	1.34885	4.25778	3.56346e-11	1.09648e-08
AOX1	1.18068	4.67702	4.39349e-09	3.52663e-07
MYLK4	0.995446	5.49102	6.43546e-05	0.000518828
SLC38A1	0.961583	7.64033	2.81675e-08	1.43383e-06
GALNT15	0.938898	5.78264	3.65062e-09	3.08103e-07
RNF157	0.930911	6.84359	3.62787e-09	3.08103e-07
IL6R	0.8902	7.21445	4.78945e-12	3.68428e-09
FKBP5	0.880893	9.74972	6.13364e-08	2.51834e-06
FADS1	0.842362	4.75063	6.94637e-06	9.50057e-05
MAOA	0.835118	5.84824	0.00209216	0.00821118
CSF3R	0.834146	2.67213	0.000466877	0.00249551
SOD2	0.813588	11.6749	8.88126e-10	1.06471e-07
CNTFR	0.812155	6.18931	4.96858e-08	2.12338e-06
PRKCD	0.805447	3.24192	2.23962e-06	4.00076e-05
CSPG4	0.804774	6.96113	2.51659e-06	4.31796e-05
PRUNE2	0.801259	6.00993	0.003249	0.0116467
CHRNA1	0.783618	6.90782	0.000706946	0.00344552
FASN	0.747932	6.83375	0.00487388	0.0160281
ARNTL	0.738926	4.60227	3.9913e-08	1.81496e-06
GLRX	0.731647	7.14421	1.83373e-08	1.05795e-06
LONRF3	0.72459	3.60118	2.03456e-10	3.83286e-08
SYN2	0.706549	1.88503	0.00044532	0.00240817
EGLN1	0.692927	8.64203	1.83356e-10	3.68106e-08
CD163	0.684405	4.43271	0.00192093	0.00762671
ABCC2	0.67087	1.88974	9.50131e-06	0.000121309
PPL	0.670765	5.2778	6.8158e-05	0.000537749
ACACB	0.670366	9.0743	2.01508e-10	3.83286e-08
DPP9	0.656615	7.01396	3.86327e-08	1.77422e-06
TRIM63	0.655826	9.69663	2.38615e-05	0.000240203
MYH14	0.655432	8.53216	1.085e-08	7.00394e-07
PCSK6	0.651731	3.95367	2.47229e-08	1.29607e-06
FBXO32	0.650376	10.578	3.64492e-06	5.69311e-05
GPX3	0.649119	8.66949	1.4983e-06	2.98077e-05
SLC7A6	0.645376	6.46817	5.57271e-09	4.25138e-07
ADH1B	0.644344	6.56987	0.00311112	0.0112451
ERRFI1	0.633007	7.31825	0.00038531	0.00215042
ANPEP	0.632696	2.49095	0.00421283	0.0143448
AKR1C2	0.62962	6.4277	0.000317043	0.00184064
SLC47A1	0.618891	5.3879	2.58695e-05	0.000256626
SLC25A1	0.618727	4.04336	4.10161e-05	0.000370469
IP6K3	0.617491	7.90138	4.75979e-06	7.0753e-05
NEDD4	0.616228	7.56338	2.44084e-07	7.38947e-06
ARRDC2	0.615311	7.3552	4.21609e-05	0.000378121
SLC16A10	0.613599	6.17864	1.38301e-06	2.82204e-05
DHCR24	0.605182	7.88995	3.30717e-05	0.000312472
RRP12	0.600801	6.2611	5.96378e-07	1.46805e-05
ITPK1	0.596426	5.50416	7.10198e-12	4.05891e-09
CFAP61	0.58481	5.02984	0.00333529	0.0118675
DAAM2	0.574186	6.44209	1.66808e-05	0.000183967
CPM	0.570899	3.94957	0.00553698	0.0178028
RPGR	0.569502	3.56056	5.37864e-06	7.74574e-05
VSIG4	0.56897	2.87281	0.00656511	0.020282
NUPR1	0.567174	5.78265	0.00128514	0.00551618
SLC22A5	0.559341	6.23722	3.69084e-05	0.000340701
ODF2	0.55871	3.72481	3.16039e-07	9.11674e-06
F13A1	0.55615	4.66188	0.0196117	0.0490878
BCL6	0.55579	9.33061	1.00985e-06	2.23012e-05
DYNC1I1	0.554341	3.46372	0.000217064	0.00134749
AKR1C1	0.553615	5.82068	0.00276808	0.0102413
ZSWIM4	0.55223	2.44162	6.15599e-06	8.63616e-05
CPAMD8	0.550684	3.31275	0.0111321	0.0310548
CLIP1	0.547598	9.29698	2.82696e-08	1.43383e-06
KCNJ11	0.545054	7.02394	4.35918e-06	6.58585e-05
TKT	0.54407	4.66591	0.00184002	0.00736888
USP6NL	0.543633	2.45667	1.51785e-05	0.000170454
TUBA1C	0.539152	4.22298	0.000528338	0.00276166
IGFBP3	0.536401	5.73584	0.00520663	0.0168758
TIMP4	0.532489	3.6033	0.00749366	0.0226294
TOP1MT	0.530963	2.65342	1.6053e-05	0.000178797
SIRT7	0.529946	2.96825	4.54246e-09	3.61478e-07
LIMK1	0.529046	4.96926	0.000115103	0.000811702
PHKA1	0.527533	7.88292	0.000236235	0.001448
DENND3	0.525682	4.87544	9.80175e-06	0.000123945
BCR	0.525335	4.16021	0.000227199	0.00140005
CYLD	0.5247	6.56317	6.26696e-08	2.55975e-06
GGT7	0.520326	6.09276	0.0032158	0.0115596
SLITRK4	0.517898	4.73695	0.00628345	0.0195888
ATP1A1	0.5161	7.39766	5.86333e-05	0.000482823
HK2	0.511925	6.73027	0.00806785	0.0240085
EGLN2	0.510867	4.64181	2.06492e-07	6.52782e-06
SIRPA	0.508706	4.83238	3.4246e-05	0.000319528
DIAPH1	0.503576	8.08647	4.32057e-11	1.20858e-08
SPOCK1	0.502758	4.99035	0.000419415	0.00231142
TNKS1BP1	0.502434	7.43357	6.88702e-06	9.46043e-05
VDAC3	-0.500038	8.30504	9.82452e-08	3.61315e-06
ADAM23	-0.500206	3.77588	3.39069e-05	0.000318407
2-Mar	-0.500362	4.09888	3.35696e-09	2.95125e-07
ABHD11	-0.5009	3.14186	2.32043e-08	1.25262e-06
ZNF568	-0.500904	2.92739	4.03409e-05	0.000365444
PJA1	-0.50111	3.31553	1.13693e-05	0.000140308
PAPSS1	-0.502103	3.08845	0.00167381	0.00682764
DLC1	-0.502465	4.94534	0.000142735	0.000965262
DNAJA4	-0.503416	7.21939	0.00407944	0.0140042
TRIB1	-0.503555	5.81319	8.8274e-05	0.000657143
KBTBD12	-0.503557	6.23533	8.26985e-05	0.000624705
ACTB	-0.504491	9.42248	0.000266954	0.00160847
PALM	-0.504647	3.9216	0.0108392	0.0303848
SLC2A4RG	-0.505161	6.36074	5.9496e-09	4.42067e-07
TP53INP2	-0.505312	6.6318	0.000273906	0.00163971
TTC3	-0.505739	6.76763	2.6045e-11	8.90451e-09
PPP1R16A	-0.506428	4.93745	4.42937e-07	1.18172e-05
TRIM69	-0.507411	5.25025	5.13279e-05	0.000435485
KCND3	-0.50795	3.36622	0.000393839	0.00219112
MURC	-0.508103	7.34472	0.000822706	0.00387272
APBB2	-0.508262	5.09974	1.274e-06	2.65468e-05
LIMA1	-0.508328	5.611	0.00230198	0.00885032
ADAMTSL5	-0.509647	3.84007	2.19657e-05	0.000224795
PLEKHG1	-0.510201	3.68413	0.000771587	0.00369043
WLS	-0.5105	3.86652	1.60848e-05	0.000178825
PLN	-0.511297	8.40616	0.00100252	0.00452972
PLXDC1	-0.511705	4.08594	0.000335487	0.001921
JAK2	-0.511861	5.18239	4.14737e-06	6.33968e-05
TRAF5	-0.51212	2.98021	0.00205359	0.00807356
HMGCLL1	-0.512788	0.66546	0.00307154	0.0111321
VASN	-0.512821	3.18498	0.0138884	0.0370961
QDPR	-0.512871	5.42609	4.20159e-11	1.20858e-08
AMPD1	-0.513254	9.02794	0.0013754	0.00581864
SDC3	-0.513786	3.86263	0.000864806	0.00401588
CETN3	-0.513837	2.54952	3.67046e-09	3.08103e-07
TNNT3	-0.51473	11.8955	0.0178733	0.045577
HLA-C	-0.515203	7.36621	0.00506353	0.0164989
RGL1	-0.515501	3.22344	0.015364	0.0403716
OSGIN2	-0.516252	4.62072	1.19178e-05	0.000143636
FLNB	-0.516311	5.57773	0.000479962	0.00255509
ATP5I	-0.516405	5.86651	1.44961e-06	2.89014e-05
HMCN1	-0.516732	3.88571	0.00244009	0.00926553
VEGFB	-0.517261	6.39099	2.30506e-06	4.06069e-05
RNF150	-0.517563	5.09296	0.000715044	0.00347399
PMVK	-0.517584	4.65847	2.55532e-11	8.90451e-09
IL11RA	-0.517868	4.05742	4.03089e-08	1.82398e-06
ESRRG	-0.51853	4.02275	0.00394512	0.0136242
NDUFC1	-0.518563	6.4072	8.71201e-08	3.29592e-06
PODN	-0.51911	5.02103	0.00895471	0.0260349
ZNF135	-0.51919	1.808	7.98112e-05	0.000607368
TRIM22	-0.519201	4.25202	0.00186891	0.00746389
PLCB1	-0.519557	4.23262	1.64458e-06	3.18931e-05
PSMB8	-0.519825	3.23575	0.0130149	0.0352564
MB	-0.520296	13.5059	0.00191135	0.00759848
SLC4A7	-0.520441	4.6977	6.61301e-05	0.000526248
SDC2	-0.520544	4.72292	0.00370809	0.0129804
CTNNBIP1	-0.52102	4.15097	1.34853e-07	4.71526e-06
SRGN	-0.521834	4.32483	0.00224427	0.00868267
ROBO3	-0.522065	2.26908	0.0147838	0.0391141
CFAP58	-0.522315	1.17654	0.000374615	0.00210878
GLCE	-0.522376	3.51429	1.04518e-08	6.80228e-07
ETFB	-0.522765	6.15965	1.75095e-07	5.6912e-06
BZW2	-0.522966	7.42992	2.47966e-06	4.27396e-05
ECH1	-0.523003	8.51622	1.32679e-06	2.74069e-05
PDLIM7	-0.523338	7.51482	1.42313e-05	0.000161984
DDR2	-0.52379	4.9481	0.00624781	0.0195173
FKBP9	-0.523822	5.46927	1.38619e-06	2.82204e-05
SLN	-0.525388	10.3525	0.000931344	0.00426921
PLOD2	-0.525853	2.90459	0.00637939	0.0198448
DNM1	-0.525873	3.41924	0.0127299	0.0346637
TRPV2	-0.526525	2.51104	0.00135997	0.00576561
CDH23	-0.52678	2.80783	0.00146459	0.00612859
CDH5	-0.526894	5.97198	2.95661e-05	0.000286686
TMEM9	-0.527066	4.95146	1.06839e-05	0.000133095
ABR	-0.527224	5.29961	1.29519e-06	2.68672e-05
SPEF2	-0.52737	0.903904	0.00259213	0.00971104
SEMA6C	-0.52774	8.52846	2.87534e-06	4.7227e-05
LDHD	-0.528344	6.06121	9.70937e-06	0.000123453
B2M	-0.528452	8.82817	0.00154992	0.0064018
GSTA4	-0.528868	3.86108	8.05608e-14	2.73442e-10
COL11A2	-0.529356	2.47068	0.00144892	0.006074
CD44	-0.529495	5.37884	0.0180709	0.0459792
MZT2A	-0.530235	3.35237	1.33378e-06	2.74824e-05
MGMT	-0.53039	3.84711	4.18409e-09	3.418e-07
TSPAN33	-0.531166	3.72403	3.25802e-06	5.2304e-05
IKZF2	-0.531287	3.34487	1.65239e-06	3.19773e-05
ALDH1A2	-0.532077	3.55322	4.2006e-05	0.000377196
SCRN2	-0.532309	4.43743	5.69507e-07	1.41977e-05
SLC15A3	-0.532823	2.49915	0.0032157	0.0115596
RASSF9	-0.533048	2.21579	0.000569306	0.00291474
FAM26E	-0.533419	2.49627	4.45126e-05	0.000392826
PDGFRL	-0.533608	3.66768	0.00173312	0.00701685
AK1	-0.533884	7.93094	5.80467e-05	0.000479275
C4orf3	-0.534216	6.11315	5.18777e-09	4.0833e-07
FSTL3	-0.534601	3.53795	0.00916984	0.0265434
ASB14	-0.534774	3.98145	0.00792097	0.0236936
SLC2A5	-0.535268	6.01827	0.000197892	0.00125636
ZBTB20	-0.535504	3.85463	4.70448e-05	0.000409303
NDUFA4L2	-0.535951	4.42363	4.97973e-05	0.000427466
ZSCAN18	-0.536047	4.08166	1.04639e-08	6.80228e-07
TMC6	-0.536946	2.80754	0.00248932	0.00941373
BST2	-0.537814	4.32961	0.000602978	0.00305159
HLA-F	-0.538886	4.13327	0.00584981	0.0185375
AMOT	-0.539339	6.902	2.06335e-05	0.000215218
SEMA6D	-0.539689	4.11022	0.000169711	0.00110324
PXYLP1	-0.539722	2.2883	5.01642e-05	0.000428765
ADAMTSL4	-0.540051	6.47312	0.000634341	0.0031669
CTSO	-0.54052	3.30814	0.000147741	0.00099402
KDELC2	-0.540613	3.54043	1.94456e-05	0.000205145
PDE5A	-0.54089	4.84063	0.000382048	0.00213609
SLC25A11	-0.540992	7.35539	4.31021e-07	1.17368e-05
ANK1	-0.541427	8.3007	0.00012295	0.000855219
ASAP2	-0.541474	2.85689	0.000626192	0.0031381
ELOVL5	-0.541607	3.96401	0.015378	0.0403969
ACTN2	-0.542415	12.2936	0.000455887	0.00244668
SLC25A34	-0.543472	5.7021	0.00221789	0.00860949
PLBD1	-0.544079	3.14281	4.91747e-07	1.26797e-05
SPRY4	-0.544741	3.84737	2.56811e-05	0.000255455
RGS11	-0.54483	1.98369	0.00664686	0.0204865
IRF2BP2	-0.545117	6.62301	9.51354e-09	6.41018e-07
HELZ2	-0.545271	3.27313	0.00262612	0.00979932
SYNE1	-0.545414	7.02088	6.33346e-08	2.57552e-06
C7orf50	-0.545434	5.37352	3.27638e-10	5.30601e-08
SLC25A4	-0.546382	10.3031	0.000561276	0.00288001
XXYLT1	-0.546777	1.79921	0.000440293	0.00238674
FHL2	-0.546807	5.36895	4.9883e-05	0.0004275
TM4SF1	-0.546839	5.40383	0.000155073	0.00103058
VASH1	-0.546883	3.08276	0.000103197	0.000743646
NDUFB7	-0.5473	6.9223	9.00658e-08	3.3881e-06
ARHGEF9	-0.547831	3.59583	1.41398e-09	1.63156e-07
DBI	-0.547931	5.61582	4.43453e-05	0.000391736
TRPM2	-0.548114	0.716984	0.00680366	0.0208583
IFT27	-0.548729	3.19236	1.44838e-09	1.65061e-07
TNNI2	-0.550078	10.9694	0.0183704	0.0465487
NINL	-0.550284	2.30679	4.38571e-05	0.000389393
MYOF	-0.55046	4.65172	0.0155186	0.0406749
ARHGDIB	-0.550593	4.81636	0.000226549	0.00139791
COQ10A	-0.550931	6.77471	0.000343422	0.00195566
JPH2	-0.550991	7.8876	5.72461e-05	0.000473936
CITED4	-0.551302	3.92438	0.0001202	0.000842494
ANKRD29	-0.552073	2.24856	0.00366777	0.0128539
PAK1	-0.553516	6.13888	0.000123414	0.000857214
PDE4B	-0.553898	6.07587	0.00299798	0.0109428
FBXO40	-0.554236	7.96982	0.00128456	0.00551618
MAP3K13	-0.554865	2.4593	9.39255e-06	0.00012042
TGFB1I1	-0.555271	3.72661	0.000628911	0.0031466
SLCO5A1	-0.556637	5.25177	6.83401e-05	0.000538725
MYH7	-0.557341	14.4223	0.00796128	0.0237876
TRIM7	-0.558013	6.85968	3.28608e-05	0.000311755
TBC1D9	-0.558286	2.82941	0.000200246	0.00126434
CAV3	-0.558387	6.03087	2.32812e-05	0.000235905
APOBEC2	-0.559532	8.29138	0.000170403	0.00110696
MYOZ3	-0.559699	7.26596	0.000303937	0.00178023
GAL3ST4	-0.559966	0.985539	0.0038531	0.0133664
GPNMB	-0.560384	4.95852	0.00511097	0.01663
RSPO3	-0.56039	4.74246	0.000757064	0.00363603
RASSF3	-0.560827	4.34794	0.000293647	0.00173426
OSBPL10	-0.561764	2.3642	0.000528169	0.00276166
TMEM108	-0.562025	3.59899	4.00037e-05	0.000362744
FLNA	-0.562213	8.25625	0.00445705	0.0150079
BICD1	-0.562645	3.66237	0.000593077	0.00300973
CD34	-0.56272	6.45931	0.000291112	0.00172371
ARHGAP18	-0.562919	3.80979	3.81376e-07	1.07006e-05
TNFRSF19	-0.563084	2.26223	0.0010428	0.00467286
B3GALNT1	-0.563092	0.769523	0.001544	0.00638845
FXYD6	-0.563631	3.49955	4.65145e-06	6.94782e-05
ACOX2	-0.563888	3.40417	1.06089e-05	0.000132339
NDUFS7	-0.563904	6.91793	1.72765e-07	5.63531e-06
ARHGAP22	-0.563984	1.79201	0.000469149	0.00250475
LDHB	-0.564949	7.04262	0.000764347	0.00366149
RYR3	-0.565538	6.71289	0.00235331	0.00901386
CDC42EP1	-0.565652	3.8733	0.000316359	0.00183898
GLIS2	-0.565658	2.44465	0.00200363	0.00790033
SRGAP3	-0.565716	2.71478	1.90508e-05	0.000201903
ZBED3	-0.565726	2.78561	7.99511e-06	0.000105433
TMSB10	-0.56669	6.32066	0.00364647	0.012789
REEP1	-0.566822	4.78099	3.17769e-06	5.12819e-05
MSS51	-0.567573	6.84757	0.00390493	0.0135056
BHLHE40	-0.567689	8.21396	2.51148e-05	0.000250903
HCFC1R1	-0.568556	6.79969	3.82052e-05	0.000348147
TSPAN9	-0.568887	4.81075	7.927e-05	0.000605362
GPT2	-0.570067	7.43051	0.000406818	0.00225304
FSTL1	-0.570668	6.65878	0.0117739	0.0325307
HLA-DMB	-0.570865	2.41561	0.00607683	0.019132
NLRC5	-0.571342	3.79305	0.00227911	0.00878432
MGST3	-0.572329	6.99071	5.93658e-10	8.24105e-08
ABCB4	-0.573896	2.99614	6.44749e-05	0.000519343
MX2	-0.574378	2.69281	0.00413224	0.0141486
DCHS1	-0.574438	3.99952	6.53631e-05	0.000522781
MYL6	-0.57496	7.1681	2.64396e-05	0.00026159
RAMP2	-0.575252	3.53738	0.00045192	0.00243388
CREB3L1	-0.576127	1.89258	0.00229402	0.00882542
ABI3	-0.576266	1.40738	0.000504138	0.00266077
TRERF1	-0.576476	1.86156	0.00111335	0.0049107
C10orf71	-0.577006	8.72547	0.000310628	0.00181252
HLTF	-0.577485	4.26203	1.87508e-11	6.92354e-09
SBK1	-0.578151	5.32747	4.86674e-05	0.000420252
PLA2R1	-0.578324	2.13986	0.00517205	0.0167814
ACTA1	-0.578836	15.1603	0.0017751	0.00716171
PAIP2B	-0.579737	6.63269	0.00155	0.0064018
TAGLN	-0.580089	6.8344	0.0152264	0.0400784
TMSB4X	-0.581024	7.48014	0.0013515	0.0057386
PYROXD2	-0.581359	2.9679	4.57057e-05	0.000400674
PDGFB	-0.581614	4.45018	1.38794e-06	2.82204e-05
SLC25A25	-0.581898	6.43833	0.000652105	0.00324331
DOC2B	-0.582871	3.1651	0.00287902	0.0105924
XIRP1	-0.583736	9.67219	0.0184586	0.0467209
RXRG	-0.583996	4.98395	4.39961e-05	0.000389758
1-Mar	-0.584251	3.06368	0.00697749	0.0212782
SLC9A1	-0.584433	3.82694	1.81399e-05	0.000195163
PPDPF	-0.584645	7.32325	1.19867e-06	2.5227e-05
GPER1	-0.585261	1.53013	0.00503319	0.0164233
ARVCF	-0.585501	4.70188	1.23528e-07	4.40264e-06
NUDT6	-0.586443	1.50398	2.9214e-11	9.29912e-09
IQSEC3	-0.586657	0.855903	0.00360597	0.012671
CTSH	-0.587526	4.07968	0.000193601	0.00123251
CYB5A	-0.587669	3.60315	0.00057181	0.00292107
MYH10	-0.588577	4.73412	0.00137864	0.00582703
DUSP10	-0.588661	4.25252	5.10417e-06	7.4344e-05
RASL12	-0.588879	3.98799	5.11966e-07	1.30192e-05
PLAT	-0.589232	3.79596	0.00251116	0.00948856
ANKRD36C	-0.591438	1.68102	0.00123807	0.00535192
TPI1	-0.591777	9.57916	4.41742e-07	1.18172e-05
FSD2	-0.592143	6.62838	0.000182213	0.00117295
JUN	-0.592418	7.71342	6.48387e-06	9.02754e-05
EHD2	-0.593199	6.16846	0.000185406	0.00118935
MAMSTR	-0.593742	5.71701	1.35894e-05	0.000157755
WTIP	-0.595225	3.65322	0.00107771	0.00478517
PKIA	-0.595449	8.89475	7.68111e-05	0.000591362
MYOZ1	-0.595799	10.9778	3.24879e-05	0.000309171
EPB41L2	-0.595844	5.61945	8.09624e-06	0.000106418
LRRC20	-0.597446	7.90945	7.183e-05	0.000560967
PPP1R3A	-0.598177	7.52004	0.00099458	0.00449827
VGLL2	-0.598723	6.5457	0.000739885	0.00357211
UBE2L6	-0.599572	3.35708	0.00237293	0.00906713
ST8SIA4	-0.599756	1.47871	0.000451746	0.00243388
SEMA3C	-0.60068	5.21005	0.000216417	0.00134438
STOX2	-0.600762	3.19332	1.5141e-07	5.11966e-06
EXT1	-0.600889	3.4337	1.84826e-06	3.50335e-05
ALDH7A1	-0.601295	4.22379	6.33093e-09	4.63816e-07
PDP1	-0.601822	5.37932	8.54125e-05	0.000639908
ATP2B2	-0.601943	5.14864	0.00864362	0.0252978
CMTM3	-0.602334	2.95797	0.00294095	0.0107709
PTGER4	-0.602461	2.80417	5.77602e-05	0.000477336
ACTN4	-0.603652	6.83342	2.70193e-06	4.53482e-05
RCSD1	-0.60572	6.33747	2.44154e-07	7.38947e-06
IDH1	-0.606327	4.34859	2.43654e-05	0.000244475
KLHL31	-0.606426	7.30861	0.000119552	0.000839225
SRPK3	-0.60687	6.89191	4.11625e-07	1.1365e-05
COBLL1	-0.607506	3.86938	0.000694474	0.00340451
COL5A2	-0.6078	4.96386	0.00984801	0.0281098
LDB3	-0.608483	11.0582	1.14358e-05	0.000140752
PLS3	-0.60974	5.67091	1.72075e-05	0.000188874
ZNF575	-0.610121	0.906598	4.19065e-06	6.38348e-05
BTN3A3	-0.610929	2.72653	0.000511652	0.00269735
PDLIM2	-0.611163	5.38766	5.70823e-06	8.14415e-05
TNNT1	-0.612297	12.7648	0.001421	0.00597053
THSD4	-0.612833	2.94513	5.17406e-05	0.000438181
MDH1	-0.612846	8.4241	2.03415e-07	6.45267e-06
EFR3B	-0.612892	3.36947	7.30762e-05	0.000568774
BCL3	-0.613313	4.09709	0.00070966	0.00345692
SEL1L3	-0.613504	2.07817	0.000340993	0.00194543
SMAD7	-0.614523	4.3034	1.53505e-07	5.15273e-06
CLCN1	-0.614584	5.43188	9.63283e-05	0.000705159
HFE	-0.616415	1.5766	5.26681e-06	7.63232e-05
MYLK3	-0.616717	5.99519	0.00422353	0.0143706
XAF1	-0.616983	3.42718	0.000176238	0.00114085
BOC	-0.617019	4.02083	5.90925e-05	0.000485737
CXCL14	-0.617121	6.31269	0.00929173	0.0268037
DBP	-0.617257	3.71006	1.50343e-05	0.00016966
PMEPA1	-0.617562	4.73934	0.000530168	0.00276809
NME4	-0.617604	4.36846	5.80457e-07	1.43651e-05
PEG10	-0.618463	3.12883	0.0184354	0.046675
SMOC2	-0.619259	5.93544	2.78237e-05	0.000273525
EYA1	-0.619457	2.86666	0.000898195	0.00415097
COLGALT2	-0.62021	4.07454	4.24521e-06	6.44532e-05
HSPB6	-0.620422	9.54335	0.000182142	0.00117295
LILRB5	-0.620748	2.69373	0.00616104	0.019305
SKA2	-0.621161	3.1404	3.57225e-13	8.24385e-10
PPP2R3A	-0.621988	7.29496	5.46099e-07	1.36985e-05
RFX2	-0.622103	2.02283	0.00142938	0.00600026
TPM1	-0.622314	11.3279	0.00356152	0.012553
CYB561	-0.623204	2.42669	0.000374651	0.00210878
RNASET2	-0.624029	2.51508	0.000105693	0.000758161
CNN2	-0.624459	3.08354	0.00676307	0.0207615
FAM149A	-0.626069	2.59518	0.000156042	0.00103553
P3H3	-0.626661	2.32117	0.00198481	0.00783651
GNG7	-0.626717	2.74017	9.80082e-07	2.19059e-05
PRDM5	-0.627252	2.13196	9.43756e-09	6.40574e-07
DENND2A	-0.627635	3.14409	4.13434e-07	1.1365e-05
VSTM4	-0.627991	3.89928	6.23998e-05	0.000505274
TMEM159	-0.62883	6.17567	4.15271e-06	6.33968e-05
EPB41L1	-0.628936	4.08195	1.62342e-05	0.000179901
GNG11	-0.629313	4.54877	3.40514e-05	0.000318469
MXRA8	-0.629652	5.26877	0.000798928	0.00378394
MGP	-0.631016	5.87761	0.00680589	0.0208583
HDAC9	-0.631765	3.99361	2.37146e-05	0.000238984
FLRT2	-0.633118	5.31764	1.42302e-07	4.91982e-06
BTN3A1	-0.633706	3.42638	0.000120636	0.000844272
BTN3A2	-0.635009	3.46338	0.000965285	0.00440244
ACKR3	-0.63509	5.03472	0.000226457	0.00139791
ANKRD36	-0.63567	2.40322	0.000108266	0.00077385
FAM127A	-0.635826	6.77469	7.15407e-12	4.05891e-09
CLU	-0.636966	5.82176	0.011865	0.0327529
EHHADH	-0.637269	1.5939	3.36926e-05	0.00031704
PLAGL1	-0.638291	4.27987	8.05726e-05	0.000611147
ANGPT1	-0.638446	4.33691	1.91815e-05	0.000203055
ACHE	-0.63864	6.45083	1.00169e-05	0.00012632
OSR1	-0.639495	1.89113	0.00241664	0.0091878
RASIP1	-0.640194	3.77156	4.88475e-06	7.20305e-05
ANKRD36B	-0.640586	0.746573	0.000881328	0.00408001
CDH6	-0.640715	2.2828	0.00026486	0.00159903
TNNC2	-0.641472	11.9572	0.00561544	0.0179752
GNAO1	-0.641667	2.17408	1.88098e-05	0.000200334
GBP4	-0.643689	3.86409	0.000517376	0.00271667
KLHL33	-0.644719	6.118	3.29461e-05	0.000311924
PPM1J	-0.648717	4.90937	0.000242458	0.00148025
AAMDC	-0.649396	5.102	3.0968e-06	5.01518e-05
COL18A1	-0.649543	5.90708	0.000571474	0.00292097
NCALD	-0.649676	3.73854	2.43867e-08	1.28636e-06
ARHGAP24	-0.649957	3.51494	1.19572e-05	0.000143636
PRKAR1B	-0.650137	2.72692	2.48515e-08	1.29607e-06
MYOT	-0.650237	10.2848	0.000105704	0.000758161
MAGED1	-0.650346	6.0348	8.59321e-10	1.04374e-07
UBA7	-0.650813	3.97035	1.51506e-05	0.000170454
RAI14	-0.652619	2.63009	0.00136036	0.00576561
ATP1B4	-0.653074	6.29543	0.000202955	0.00127708
EFEMP2	-0.653302	4.66909	4.13253e-06	6.33677e-05
TCAP	-0.655616	11.9828	0.000115702	0.000815302
BPHL	-0.655833	3.06053	1.05627e-12	1.62507e-09
FBP2	-0.6562	7.5314	0.00648034	0.0200806
MEOX2	-0.657438	3.87656	0.000193573	0.00123251
VEGFC	-0.658045	1.8728	1.413e-05	0.000161429
LRRC39	-0.659146	7.27681	5.04538e-06	7.40444e-05
HTRA1	-0.659408	4.77193	0.0017122	0.00694738
KITLG	-0.659411	3.42132	1.99122e-06	3.68099e-05
PCDH12	-0.660302	3.04526	3.10821e-06	5.02485e-05
MAGI1	-0.660391	4.35364	2.71123e-09	2.50274e-07
KLF2	-0.660454	5.30137	0.000329793	0.00189796
HMCN2	-0.660644	6.17504	8.40502e-07	1.93967e-05
DIXDC1	-0.66116	4.38526	5.27588e-09	4.0833e-07
BCL6B	-0.661739	3.38607	4.74825e-05	0.000412334
PPP1R14A	-0.661952	3.06591	0.000602366	0.00305016
COLEC12	-0.6623	3.50863	0.000697142	0.00341577
CCND2	-0.662465	3.25849	0.00325912	0.0116648
FITM1	-0.663753	6.81455	6.94242e-06	9.50057e-05
SEC14L5	-0.663956	2.87665	0.000795003	0.00376922
ID2	-0.664436	3.45882	0.000161378	0.0010633
STMN3	-0.664436	2.38303	0.000520508	0.00273001
NHSL1	-0.664648	1.58807	0.00164295	0.00673149
SMPX	-0.665778	8.03031	1.80275e-05	0.00019509
RFTN1	-0.668141	4.92094	2.1226e-07	6.66453e-06
EDNRA	-0.668819	2.8833	9.00795e-05	0.000667355
DAAM1	-0.670328	3.86449	2.16247e-06	3.89118e-05
MARVELD1	-0.67076	3.53259	0.000463162	0.00247996
DHRS1	-0.671935	2.31565	7.52381e-06	0.000100479
SNCG	-0.67269	2.79003	0.00499965	0.0163311
JAM2	-0.673236	3.90263	1.47949e-05	0.000167162
OLFML3	-0.673925	3.57896	0.00153561	0.00636208
MYL9	-0.673975	6.65897	0.00219601	0.00854249
NRP2	-0.674056	3.20398	0.000900563	0.00415655
CPQ	-0.674842	3.60532	1.36034e-05	0.000157755
ENPP1	-0.675385	3.16718	5.07868e-06	7.41792e-05
ASPA	-0.675607	3.91183	6.97181e-08	2.774e-06
MYL6B	-0.675799	8.51979	0.00324657	0.011643
SERPINH1	-0.676029	4.82833	0.000162953	0.00106945
LTBP4	-0.677135	7.05285	3.70806e-05	0.000341949
SERPINB9	-0.678097	2.37972	3.1865e-06	5.13344e-05
MYOZ2	-0.679053	8.28079	0.000835898	0.0039089
EVL	-0.679249	5.06223	6.47431e-10	8.34277e-08
6-Sep	-0.679676	2.81574	2.68221e-06	4.51816e-05
DKK3	-0.681928	4.05938	0.00153644	0.00636208
PSD3	-0.682854	2.49791	4.25338e-05	0.000380037
DHRS7C	-0.683023	5.87658	0.0012744	0.00547927
CASQ1	-0.684445	10.6207	4.87902e-05	0.000420918
LY6E	-0.684915	4.36347	0.000568921	0.00291438
CLDN5	-0.685315	5.60355	0.000491748	0.00260881
CSRP3	-0.68634	9.18657	0.00160101	0.0065801
DUSP1	-0.686391	7.4986	0.000138415	0.000944109
TNFRSF25	-0.686668	1.9011	0.000102866	0.000741844
CSRP1	-0.687163	6.05546	0.000371171	0.00209558
SH3BGRL3	-0.688814	4.18749	8.05156e-05	0.000611147
NTN4	-0.688922	3.93807	6.13829e-08	2.51834e-06
KLHL13	-0.689074	2.13328	8.43606e-12	4.32629e-09
IL17D	-0.69033	5.99314	0.000226162	0.00139739
CC2D2A	-0.691712	2.26842	1.20912e-06	2.53093e-05
EMCN	-0.693469	4.23698	6.51091e-07	1.57336e-05
DTX4	-0.695625	2.07868	7.48808e-05	0.000579989
FBLN1	-0.697474	5.90306	0.00360757	0.0126718
C1orf127	-0.698315	3.54676	0.000320125	0.0018562
LRRC38	-0.698679	5.1679	0.000337883	0.00193247
CILP	-0.699897	5.80757	0.00106019	0.00472326
PROX1	-0.70094	4.16543	1.08037e-05	0.000134268
MAN1C1	-0.701991	3.25382	4.36975e-07	1.17601e-05
SMAD6	-0.703008	2.2779	0.000374935	0.00210909
APOE	-0.70327	4.06139	0.0044716	0.0150428
LGALS1	-0.703581	7.78987	1.44747e-05	0.000164147
JUND	-0.704061	6.16438	9.82069e-09	6.47534e-07
TPM4	-0.704172	6.16416	2.78559e-05	0.00027355
ENC1	-0.705441	3.56296	9.27326e-05	0.000684687
SERPINB1	-0.707469	6.00005	0.0027211	0.010108
IGFBP7	-0.707771	6.77884	5.98033e-05	0.000490706
ADAM22	-0.708874	2.1664	7.93509e-05	0.000605362
TCEAL8	-0.709157	3.12059	2.11932e-08	1.1576e-06
CAPN5	-0.709384	2.24911	3.27562e-05	0.000311083
SOD3	-0.709621	4.02074	0.00692993	0.0211472
FAM198B	-0.709733	3.96676	2.91817e-05	0.000284152
HEPH	-0.710159	1.21018	0.00154631	0.00639493
CDK6	-0.7123	3.07953	1.94951e-06	3.6577e-05
LOXL1	-0.712725	2.8497	0.00104454	0.00467727
SYTL2	-0.714147	3.6221	0.000111495	0.000792311
APBA1	-0.71455	2.61512	3.74218e-11	1.11432e-08
SULF1	-0.715449	3.37736	0.00107887	0.004788
SAMD9L	-0.716889	3.35662	1.24686e-05	0.000148322
HLA-B	-0.717779	7.71304	0.000110318	0.000784643
SLC16A7	-0.717794	3.58183	0.00146208	0.00612084
IFIT2	-0.718339	1.87546	0.00136903	0.00579704
APOL1	-0.718727	3.69641	0.000276766	0.00165468
APOL6	-0.719104	4.33704	0.000332242	0.00190729
TNNI1	-0.720015	12.1405	6.48164e-05	0.000520325
TNNC1	-0.721266	12.1374	7.78738e-05	0.000597842
AVPR1A	-0.721941	2.65379	0.000226145	0.00139739
ZNF618	-0.722314	3.16805	1.74485e-09	1.94056e-07
CCDC8	-0.722455	2.41721	0.00337468	0.0119768
RARRES2	-0.722753	3.03398	0.00991649	0.0282698
PLEKHG2	-0.72392	3.97487	1.13073e-05	0.000139729
GATA3	-0.72535	1.30267	3.76105e-05	0.000344757
GM2A	-0.726453	3.72545	1.66048e-08	9.763e-07
INMT	-0.727019	3.04738	2.13063e-07	6.66706e-06
ITGB6	-0.727597	6.03485	7.93023e-05	0.000605362
TAGLN2	-0.729785	6.02633	2.07189e-06	3.77976e-05
HLA-DRA	-0.730234	5.88685	0.000945409	0.0043289
MYL2	-0.731609	12.9386	0.000388877	0.00216771
FAP	-0.73236	2.31593	6.5678e-05	0.000523552
EMP3	-0.733767	2.90216	0.000627418	0.00314083
PLEKHG5	-0.735278	3.46445	1.20965e-05	0.000144828
RGS3	-0.735805	5.10153	3.47266e-08	1.66094e-06
PRKCDBP	-0.73592	3.6622	0.000156523	0.00103798
AZIN2	-0.73958	1.91784	2.40115e-06	4.18998e-05
ZNF710	-0.741026	3.89681	5.10742e-10	7.25332e-08
HGF	-0.741379	1.23031	0.00256971	0.00965444
CRIP2	-0.742561	5.25937	1.51243e-06	2.99293e-05
PLXNC1	-0.745864	2.67769	1.88076e-06	3.55036e-05
MYL1	-0.746136	11.9046	3.12196e-05	0.000299261
HLA-DMA	-0.748529	3.54004	7.15587e-05	0.000559423
FBN1	-0.74959	6.17504	0.000765676	0.00366405
RAD51B	-0.751619	0.520908	6.84976e-06	9.43733e-05
GLT8D2	-0.752365	1.71066	6.07972e-05	0.000495776
ABI3BP	-0.757539	4.50053	0.000985812	0.00447396
CXCL12	-0.758399	6.3509	2.25699e-07	6.96798e-06
ETV1	-0.758709	0.964117	1.19658e-05	0.000143636
NRP1	-0.758944	6.19466	1.83435e-10	3.68106e-08
PRSS23	-0.759721	5.20773	1.3976e-07	4.86841e-06
IRF1	-0.760182	3.67563	0.000117028	0.000823391
IGSF3	-0.760979	1.94063	2.40811e-06	4.1942e-05
ATP8B1	-0.761891	2.86974	5.21489e-07	1.31824e-05
ANXA1	-0.764374	5.60884	0.000373532	0.00210634
CECR1	-0.764516	2.91945	0.000148765	0.000997999
CAV1	-0.764787	6.72511	1.37025e-05	0.000158506
MYL12A	-0.765026	10.1607	3.47779e-06	5.49717e-05
MCAM	-0.766626	6.43333	0.000420117	0.0023139
SERPINE2	-0.76723	2.93144	0.000459345	0.00246095
IL33	-0.767313	2.91392	0.000136742	0.000935706
FREM2	-0.767811	4.53964	6.23066e-07	1.51637e-05
ESR1	-0.767884	3.23855	7.3922e-09	5.28972e-07
KCNA5	-0.768337	1.6184	4.65156e-05	0.00040598
STAMBPL1	-0.770512	1.07873	1.67371e-05	0.000184148
TMEM182	-0.770987	6.3147	2.98379e-07	8.74268e-06
CARNS1	-0.770996	6.54243	5.79907e-07	1.43651e-05
ITM2C	-0.772723	4.06996	2.23177e-08	1.21185e-06
MEOX1	-0.773298	3.49285	2.82929e-06	4.69293e-05
NT5E	-0.774582	2.4197	0.00158892	0.00654208
SCN2B	-0.77544	3.2978	5.59459e-06	8.00677e-05
AGRN	-0.775478	3.9875	7.21969e-06	9.78634e-05
CD74	-0.777709	7.67717	8.90856e-05	0.000661584
FBLN2	-0.779249	6.6552	2.10941e-06	3.82188e-05
CMKLR1	-0.7795	2.97028	0.000111892	0.000793913
COL6A2	-0.781688	8.0918	4.04257e-05	0.00036555
ADAMTSL3	-0.782425	3.00004	3.24606e-07	9.3347e-06
CPE	-0.783935	5.47985	4.13674e-07	1.1365e-05
ADAMTS12	-0.785429	1.80614	0.000102536	0.000740042
XPO4	-0.785599	7.67023	1.51413e-06	2.99293e-05
TMEM144	-0.788255	1.36492	1.13438e-07	4.07451e-06
SOX9	-0.788763	2.47314	7.92135e-07	1.86536e-05
BCAM	-0.79077	5.68713	7.73576e-09	5.45105e-07
MDFIC	-0.790778	4.65737	6.42334e-14	2.73442e-10
GBP3	-0.790848	2.01553	0.000305934	0.00179079
OAS3	-0.792927	3.22413	0.000157226	0.00104114
CDKN2C	-0.794265	3.38767	2.12765e-06	3.836e-05
AIG1	-0.794365	3.61441	9.43796e-11	2.23389e-08
HLA-DPB1	-0.795907	4.3044	0.000267077	0.00160847
SOX17	-0.796208	3.1448	2.00047e-05	0.000210322
CPXM2	-0.796221	3.24172	0.00187494	0.0074795
HIC1	-0.796518	4.16547	2.50087e-07	7.51972e-06
HLA-DPA1	-0.802105	4.95857	0.000122174	0.000851805
COL6A1	-0.802644	7.79162	5.05945e-06	7.4133e-05
ADGRA2	-0.802904	3.96489	5.4186e-06	7.76912e-05
CX3CL1	-0.804771	4.40482	6.11817e-06	8.62222e-05
DDAH2	-0.806505	3.77222	6.96734e-05	0.000547366
CAV2	-0.806549	4.72932	3.52269e-06	5.55862e-05
TGFB2	-0.80878	3.63953	2.93036e-05	0.000284756
DLL1	-0.809039	3.01543	3.86468e-07	1.08106e-05
MFAP5	-0.809059	5.18208	0.0010515	0.00469755
BGN	-0.809764	5.36975	0.00504278	0.0164487
NTRK2	-0.81123	3.92509	0.00666531	0.0205297
ADAM19	-0.811405	3.64769	2.64797e-10	4.61197e-08
SLC8A1	-0.812654	1.66452	1.15226e-06	2.47361e-05
CALML6	-0.813415	4.28347	0.00487335	0.0160281
FMOD	-0.814466	4.6795	0.00345283	0.0122307
MYLPF	-0.815921	11.0968	0.000339916	0.00194048
SEMA5A	-0.816194	2.87401	2.42844e-08	1.28636e-06
COL21A1	-0.818741	3.0621	0.000954398	0.00436141
FN1	-0.822007	7.36665	5.62041e-05	0.000465727
GAS7	-0.822295	4.32354	5.2499e-07	1.32048e-05
LCP2	-0.823254	2.30824	0.000103447	0.000744289
SPARC	-0.823273	8.50501	0.000126349	0.000873001
ACOT11	-0.825336	3.73027	1.96888e-05	0.000207253
SLC4A4	-0.826632	2.38248	4.1481e-10	6.38185e-08
IL17RD	-0.826815	1.78935	2.30802e-05	0.000234526
MYL3	-0.827286	10.2834	0.000204203	0.00128144
AFF3	-0.828559	2.14872	3.76838e-05	0.000344757
P2RY1	-0.831192	3.22672	2.10776e-06	3.82188e-05
HLA-DRB1	-0.831843	5.39563	0.000113656	0.000803335
DOCK10	-0.832359	1.78103	8.00744e-05	0.000608367
PRICKLE1	-0.834793	2.20641	5.56789e-07	1.39288e-05
CD36	-0.836732	7.9622	7.21056e-09	5.21949e-07
LFNG	-0.837459	1.80793	0.000115943	0.000816377
PDLIM4	-0.840302	2.30282	4.43467e-05	0.000391736
CCDC141	-0.843809	3.95083	3.01382e-06	4.89798e-05
TUBB6	-0.845219	4.41547	0.000184813	0.0011872
ACTA2	-0.849945	6.65052	0.000267464	0.00160847
OAS2	-0.85025	2.59339	5.09567e-05	0.000433531
ACE	-0.851444	3.53656	1.29928e-08	7.839e-07
OAF	-0.853294	4.04698	1.78812e-05	0.000194189
PTGFRN	-0.853971	3.46565	1.55481e-05	0.00017418
OTUD1	-0.854979	5.85296	0.00103447	0.00464908
RSAD2	-0.855321	2.59734	6.6648e-05	0.000529026
TMEM37	-0.856613	1.09686	0.00347491	0.01229
EMP1	-0.8604	5.99544	5.58061e-05	0.000463039
DTX1	-0.860628	1.56765	0.00169322	0.00689767
SH3KBP1	-0.861853	3.99909	6.5072e-10	8.34277e-08
PLAU	-0.86206	3.70408	2.30944e-05	0.000234526
IER2	-0.86321	4.1111	0.00010831	0.00077385
ITM2A	-0.865445	4.55346	2.07919e-07	6.55051e-06
ZFP36	-0.865618	7.32092	0.00103109	0.00464064
SMCO1	-0.871513	5.3386	8.48763e-05	0.000636679
MASP1	-0.871628	3.30332	1.16063e-05	0.000142092
CYR61	-0.875291	6.48838	0.00080734	0.0038101
WDR62	-0.877384	5.48571	1.67176e-05	0.000184148
CDON	-0.877633	2.2362	9.75755e-06	0.000123626
ITGB1BP2	-0.879462	4.26206	7.84562e-10	9.78689e-08
CREB5	-0.881481	4.26303	4.32325e-07	1.17376e-05
FAT1	-0.881826	4.18195	0.000102217	0.000739468
FREM1	-0.885757	1.91716	1.78199e-06	3.39166e-05
NID2	-0.885771	3.14377	7.91147e-07	1.86536e-05
LAMB3	-0.887435	2.78115	2.45395e-06	4.25797e-05
APOBEC3C	-0.887897	2.15349	2.96884e-05	0.000287569
ZNF331	-0.893159	4.59399	1.33853e-10	2.94189e-08
MX1	-0.893813	3.66992	5.18554e-05	0.000438751
PTGDS	-0.893817	4.83648	3.30597e-06	5.27982e-05
CERCAM	-0.894738	3.31681	1.37708e-05	0.000158699
FRAS1	-0.896413	3.68066	1.6266e-08	9.62509e-07
CTGF	-0.89871	5.93255	0.00125004	0.0053896
EGR1	-0.900651	6.44429	0.0113167	0.0314979
MYH7B	-0.901146	7.61908	3.60018e-06	5.66155e-05
PLK2	-0.901531	3.85893	1.21313e-07	4.34045e-06
ALDOC	-0.906196	1.73993	0.000102427	0.000739942
EMC10	-0.907294	7.61146	1.45784e-12	1.92247e-09
CYBA	-0.907546	3.44887	1.79744e-06	3.41402e-05
ITIH5	-0.91136	5.33405	1.25958e-07	4.42944e-06
LGALS9	-0.912401	2.46464	2.0018e-06	3.68099e-05
NAT8L	-0.912616	3.9359	3.29e-05	0.000311807
SCARA3	-0.91281	2.55317	0.000430769	0.00236067
TNXB	-0.913405	6.49687	4.82714e-07	1.25519e-05
FAM107B	-0.913612	2.8836	5.56074e-05	0.000462027
PSMB9	-0.914738	2.39225	2.58822e-05	0.000256626
CA3	-0.915222	11.8802	1.54067e-06	3.02593e-05
CHRDL1	-0.916191	4.01443	0.000904928	0.00416836
TNC	-0.924022	4.71675	0.00703721	0.021425
WNT11	-0.92589	3.19738	3.48195e-10	5.5417e-08
SPON2	-0.92645	4.10126	4.70354e-07	1.23033e-05
AQP7	-0.926661	5.42003	1.66982e-07	5.48544e-06
LDLR	-0.931196	3.15327	2.46502e-06	4.26559e-05
BTG2	-0.935118	7.91057	1.16985e-05	0.000142843
GLIPR2	-0.935312	2.94183	2.66322e-06	4.50028e-05
FADS2	-0.937083	3.77544	3.10695e-08	1.54833e-06
SFRP1	-0.938254	3.05891	0.00199585	0.00787338
TPPP3	-0.939078	5.35446	3.44769e-05	0.0003205
GALNT16	-0.942088	3.38385	2.37763e-08	1.27604e-06
CFD	-0.942965	6.83744	7.02507e-05	0.000550964
MFAP4	-0.948451	5.40605	2.88038e-06	4.7227e-05
SLIT3	-0.94962	4.61184	5.83778e-05	0.000481148
IFI44L	-0.953049	3.50257	4.15959e-05	0.000374972
GNG2	-0.953603	2.45708	5.99734e-06	8.47802e-05
IFI27	-0.956161	4.61919	1.71616e-06	3.29646e-05
AKAP12	-0.957032	5.71025	4.86859e-07	1.26241e-05
AGMAT	-0.957989	4.3216	3.68599e-07	1.03736e-05
EXTL1	-0.96229	4.36099	2.84189e-06	4.69293e-05
LPL	-0.964104	7.44888	4.25694e-05	0.000380037
THBS4	-0.967676	7.55159	0.000829981	0.00390021
PHGDH	-0.971766	1.90798	0.000898455	0.00415097
MATN2	-0.974211	3.30752	7.51527e-05	0.000580531
ADAMTSL2	-0.980679	3.15829	4.34623e-08	1.91962e-06
NMRK2	-0.990808	7.68025	0.000539107	0.00280208
C2orf40	-0.991167	1.94491	0.000101024	0.00073256
FGL2	-0.991791	3.81053	3.00144e-06	4.88647e-05
PSMB10	-0.992143	3.43499	8.08747e-11	2.01771e-08
NREP	-0.996094	4.8712	3.56064e-10	5.5709e-08
SEMA3B	-0.998478	3.66112	3.30897e-09	2.93703e-07
AOC3	-1.00024	5.06668	8.71332e-05	0.000649698
KIAA1755	-1.0027	1.45765	0.000142459	0.000964103
ICAM1	-1.00724	3.87511	2.71284e-06	4.54487e-05
NR4A1	-1.00777	7.70332	9.85604e-07	2.19761e-05
LSP1	-1.01166	4.84859	1.16145e-08	7.24414e-07
F10	-1.01727	1.88919	1.60163e-07	5.29915e-06
MYL5	-1.02854	3.57209	9.8436e-05	0.000717743
KLF4	-1.03432	4.8835	1.73178e-06	3.31661e-05
OLFML1	-1.03595	2.42332	3.64106e-08	1.70612e-06
MRC2	-1.03743	5.25161	7.69037e-09	5.45105e-07
LOXL2	-1.0386	3.10879	1.03864e-06	2.28278e-05
THBD	-1.04008	6.19812	0.000108906	0.000776304
SSC5D	-1.04774	3.0959	1.32715e-06	2.74069e-05
ISLR	-1.04817	4.72643	4.78075e-08	2.07188e-06
TUBA1A	-1.05749	4.88639	2.91515e-07	8.62491e-06
COL5A1	-1.06068	5.16679	7.91357e-06	0.000104507
CD248	-1.07288	4.64814	1.42293e-05	0.000161984
GBP1	-1.0787	3.52623	7.16184e-06	9.73651e-05
FBXL22	-1.08211	1.20231	2.888e-10	4.76056e-08
KAZALD1	-1.08434	3.18254	9.89209e-07	2.20033e-05
COL15A1	-1.08606	6.22346	5.49497e-12	3.90185e-09
PLXNA4	-1.0897	2.93339	1.95663e-06	3.66362e-05
LUM	-1.09836	4.97844	9.6899e-05	0.000708616
ECM2	-1.09838	3.59332	3.8964e-06	6.00463e-05
LGALS3BP	-1.10079	5.05059	1.26199e-07	4.42944e-06
LAMA4	-1.10982	5.06256	8.7128e-09	5.95762e-07
PLAC9	-1.11833	3.03916	2.80224e-06	4.66736e-05
APLNR	-1.12476	3.87907	1.41173e-10	3.03062e-08
OLFML2B	-1.13185	3.46472	5.98745e-07	1.46995e-05
PCOLCE	-1.14168	4.05494	1.60151e-06	3.12548e-05
GPAM	-1.14731	5.20835	4.52938e-05	0.000397818
MYADM	-1.14958	4.99578	2.56151e-12	2.63106e-09
TET1	-1.16232	1.44494	3.37169e-12	2.9043e-09
PI16	-1.1909	3.85995	3.39433e-07	9.64095e-06
IL32	-1.22093	5.81937	2.4368e-06	4.23617e-05
IFIT3	-1.22759	3.32066	2.7516e-06	4.59313e-05
SLC2A3	-1.2292	4.92122	4.6475e-07	1.22225e-05
IFIT1	-1.23452	4.11386	3.46087e-12	2.9043e-09
COL1A2	-1.28854	7.45763	1.34827e-05	0.000157039
CCND1	-1.29005	3.08384	9.55482e-10	1.13078e-07
DPT	-1.31699	5.18533	4.37564e-09	3.52663e-07
ASPN	-1.31796	3.52945	1.1085e-06	2.40642e-05
IGF2	-1.32667	6.57627	3.7014e-08	1.71697e-06
CLEC3B	-1.37434	3.30292	6.65123e-12	4.05891e-09
COL3A1	-1.40188	7.55253	1.82345e-05	0.000195952
COL1A1	-1.40604	7.04964	0.000187171	0.00119984
JUNB	-1.44755	6.3515	4.89321e-07	1.26524e-05
THY1	-1.47198	2.85763	7.53132e-06	0.000100479
MEST	-1.51719	2.48222	8.18126e-07	1.9071e-05
CCDC80	-1.67661	5.43777	7.10821e-08	2.8041e-06
