# Supplementary material for: Revealing myopathy spectrum: integrating transcriptional and clinical features of human skeletal muscles with varying health conditions
Source: Commun Biol. 2024 Apr 10;7:438. doi: 10.1038/s42003-024-06143-3 (PMC11006663; doi:10.1038/s42003-024-06143-3)
Supplement: Supplementary file 6 — Supplementary Data 3 [file 42003_2024_6143_MOESM6_ESM.xlsx]

## Sheet: MGST1
Phenotype_1	Phenotype_2	Sample_id	Relative expression
Control	Control (hyperCKemia)	7_8061	2.08493
Control	Control (amputee)	8_MR_VL_AMP07	0.075712
Control	Control (amputee)	8_AS_TA_AMP01	5.18137
Control	Control (amputee)	8_HL_VL_AMP08	2.61474
Control	Control (amputee)	8_JH_VL_AMP04	0.471937
Myopathy	Actinin-2 myopathy	8_FM1760	14.8941
Myopathy	Actinin-2 myopathy	8_FM3485	13.0261
Myopathy	IBM	7_FM2621	7.90811
Myopathy	IBM	13_FM2628	12.1538
Myopathy	IBM	13_FM3409	3.74076

## Sheet: AOX1
Phenotype_1	Phenotype_2	Sample_id	Relative expression
Control	Control (hyperCKemia)	7_8061	1.64338
Control	Control (amputee)	8_MR_VL_AMP07	0.326465
Control	Control (amputee)	8_AS_TA_AMP01	5.99323
Control	Control (amputee)	8_HL_VL_AMP08	4
Control	Control (amputee)	8_JH_VL_AMP04	0.0787451
Myopathy	Actinin-2 myopathy	8_FM1760	3.05958
Myopathy	Actinin-2 myopathy	8_FM3485	5.70938
Myopathy	IBM	7_FM2621	10.471
Myopathy	IBM	13_FM2628	1.36289
Myopathy	IBM	13_FM3409	2.03496

## Sheet: FASN
Phenotype_1	Phenotype_2	Sample_id	Relative expression
Control	Control (hyperCKemia)	7_8061	1.65864
Control	Control (amputee)	8_MR_VL_AMP07	1.79419
Control	Control (amputee)	8_AS_TA_AMP01	0.0969465
Control	Control (amputee)	8_HL_VL_AMP08	4.44854
Control	Control (amputee)	8_JH_VL_AMP04	0.770215
Myopathy	Actinin-2 myopathy	8_FM1760	4.30695
Myopathy	Actinin-2 myopathy	8_FM3485	6.32033
Myopathy	IBM	7_FM2621	4.04648
Myopathy	IBM	13_FM2628	1.99538
Myopathy	IBM	13_FM3409	2.05623

## Sheet: PRKCD
Phenotype_1	Phenotype_2	Sample_id	Relative expression
Control	Control (hyperCKemia)	7_8061	2.50822
Control	Control (amputee)	8_MR_VL_AMP07	0.459032
Control	Control (amputee)	8_HL_VL_AMP08	1.30737
Control	Control (amputee)	8_JH_VL_AMP04	0.659754
Myopathy	Actinin-2 myopathy	8_FM1760	2.08493
Myopathy	Actinin-2 myopathy	8_FM3485	1.65481
Myopathy	IBM	7_FM2621	2.59068
Myopathy	IBM	13_FM2628	1.67404
Myopathy	IBM	13_FM3409	2.50244

## Sheet: CYP4B1
Phenotype_1	Phenotype_2	Sample_id	Relative expression
Control	Control (hyperCKemia)	7_8061	0.170361
Control	Control (amputee)	8_MR_VL_AMP07	2.09459
Control	Control (amputee)	7_5930	1.87471
Control	Control (amputee)	8_JH_VL_AMP04	1.50525
Myopathy	Titinopathy	0_FM3591	11.3661
Myopathy	Titinopathy	8_FM3688	9.27491
Myopathy	Titinopathy	0_FM3894	8.22491
Myopathy	Titinopathy	0_FM951	49.9819

## Sheet: CD163
Phenotype_1	Phenotype_2	Sample_id	Relative expression
Control	Control (hyperCKemia)	7_8061	1.29235
Control	Control (amputee)	8_MR_VL_AMP07	0.0268302
Control	Control (amputee)	8_AS_TA_AMP01	28.84
Myopathy	IBM	7_FM2621	37.2715
Myopathy	IBM	13_FM2628	15.1369
Myopathy	IBM	13_FM3409	48.5029
Myopathy	IBM	7_FM3443	10.5561
